# Supplementary material for: Integrating Whole-Genome Resequencing and RNA Sequencing Data Reveals Selective Sweeps and Differentially Expressed Genes Related to Nervous System Changes in Luxi Gamecocks
Source: Genes (Basel). 2023 Feb 25;14(3):584. doi: 10.3390/genes14030584 (PMC10048732; doi:10.3390/genes14030584)
Supplement: Supplementary file 1 [file genes-14-00584-s001.zip › Table S1.xlsx]

## Sheet: Table S1
Samples	Breed	Data accessibility
YNFC000001	Xishuangbanna gamecock	ftp://download.big.ac.cn/chickensd/fastq/863_fq/13_0912_Yt516-1-700_CGATGT_L001_R1_001.fastq.gz
	Xishuangbanna gamecock	ftp://download.big.ac.cn/chickensd/fastq/863_fq/13_0912_Yt516-1-700_CGATGT_L001_R2_001.fastq.gz
YNFC000002	Xishuangbanna gamecock	ftp://download.big.ac.cn/chickensd/fastq/863_fq/13_0702_Yt517-1-650_CGATGT_L006_R1_001.fastq.gz
	Xishuangbanna gamecock	ftp://download.big.ac.cn/chickensd/fastq/863_fq/13_0702_Yt517-1-650_CGATGT_L006_R2_001.fastq.gz
YNFC000003	Xishuangbanna gamecock	ftp://download.big.ac.cn/chickensd/fastq/863_fq/13_0904_Yt518-2-700_CCGTCC_L003_R1_001.fastq.gz
	Xishuangbanna gamecock	ftp://download.big.ac.cn/chickensd/fastq/863_fq/13_0904_Yt518-2-700_CCGTCC_L003_R2_001.fastq.gz
YNFC000004	Xishuangbanna gamecock	ftp://download.big.ac.cn/chickensd/fastq/863_fq/Yt519-1-700_ACAGTG_L005_R1_001.fastq.gz
	Xishuangbanna gamecock	ftp://download.big.ac.cn/chickensd/fastq/863_fq/Yt519-1-700_ACAGTG_L005_R2_001.fastq.gz
YNFC000005	Xishuangbanna gamecock	ftp://download.big.ac.cn/chickensd/fastq/863_fq/Yt520-1-700_GCCAAT_L002_R2_001.fastq.gz
	Xishuangbanna gamecock	ftp://download.big.ac.cn/chickensd/fastq/863_fq/Yt520-1-700_GCCAAT_L004_R1_001.fastq.gz
YNFC000006	Xishuangbanna gamecock	ftp://download.big.ac.cn/chickensd/fastq/863_fq/Yt521-2-700_GTGAAA_L001_R1_001.fastq.gz
	Xishuangbanna gamecock	ftp://download.big.ac.cn/chickensd/fastq/863_fq/Yt521-2-700_GTGAAA_L001_R2_001.fastq.gz
YNFC000007	Xishuangbanna gamecock	ftp://download.big.ac.cn/chickensd/fastq/863_fq/Yt522-1-700_CAGATC_L005_R1_001.fastq.gz
	Xishuangbanna gamecock	ftp://download.big.ac.cn/chickensd/fastq/863_fq/Yt522-1-700_CAGATC_L005_R2_001.fastq.gz
YNFC000008	Xishuangbanna gamecock	ftp://download.big.ac.cn/chickensd/fastq/863_fq/Yt523-1-700_CGATGT_L006_R1_001.fastq.gz
	Xishuangbanna gamecock	ftp://download.big.ac.cn/chickensd/fastq/863_fq/Yt523-1-700_CGATGT_L006_R2_001.fastq.gz
YNFC000009	Xishuangbanna gamecock	ftp://download.big.ac.cn/chickensd/fastq/863_fq/Yt524-1-750_AGTCAA_L007_R1_001.fastq.gz
	Xishuangbanna gamecock	ftp://download.big.ac.cn/chickensd/fastq/863_fq/Yt524-1-750_AGTCAA_L008_R2_001.fastq.gz
YNFC000010	Xishuangbanna gamecock	ftp://download.big.ac.cn/chickensd/fastq/20201027/Ypt525.R1.fq.gz
	Xishuangbanna gamecock	ftp://download.big.ac.cn/chickensd/fastq/20201027/Ypt525.1.R2.fq.gz
YNFC000011	Xishuangbanna gamecock	ftp://download.big.ac.cn/chickensd/fastq/20201027/Ypt525.2.R1.fq.gz
	Xishuangbanna gamecock	ftp://download.big.ac.cn/chickensd/fastq/20201027/Ypt525.2.R2.fq.gz
YNFC000012	Xishuangbanna gamecock	ftp://download.big.ac.cn/chickensd/fastq/863_fq/13_0810_Yt526-1-700up_GTCCGC_L008_R1_001.fastq.gz
	Xishuangbanna gamecock	ftp://download.big.ac.cn/chickensd/fastq/863_fq/13_0810_Yt526-1-700up_GTCCGC_L008_R2_001.fastq.gz
YNFC000013	Xishuangbanna gamecock	ftp://download.big.ac.cn/chickensd/fastq/863_fq/13_0912_Yt527-2-700_GGCTAC_L002_R1_001.fastq.gz
	Xishuangbanna gamecock	ftp://download.big.ac.cn/chickensd/fastq/863_fq/13_0912_Yt527-2-700_GGCTAC_L002_R2_001.fastq.gz
YNFC000014	Xishuangbanna gamecock	ftp://download.big.ac.cn/chickensd/fastq/863_fq/Yt528-1-700_CGATGT_L004_R1_001.fastq.gz
	Xishuangbanna gamecock	ftp://download.big.ac.cn/chickensd/fastq/863_fq/Yt528-1-700_CGATGT_L004_R2_001.fastq.gz
YNFC000015	Xishuangbanna gamecock	ftp://download.big.ac.cn/chickensd/fastq/863_fq/13_0904_Yt529-700_CGATGT_L004_R1_001.fastq.gz
	Xishuangbanna gamecock	ftp://download.big.ac.cn/chickensd/fastq/863_fq/13_0904_Yt529-700_CGATGT_L004_R2_001.fastq.gz
YNFC000016	Xishuangbanna gamecock	ftp://download.big.ac.cn/chickensd/fastq/863_fq/13_1018_Yt530-1-700_CTTGTA_L006_R1_001.fastq.gz
	Xishuangbanna gamecock	ftp://download.big.ac.cn/chickensd/fastq/863_fq/13_1018_Yt530-1-700_CTTGTA_L006_R2_001.fastq.gz
TC00000001	Tibetan chicken	https://sra-downloadb.be-md.ncbi.nlm.nih.gov/sos1/sra-pub-run-5/SRR1217491/SRR1217491.1
TC00000002	Tibetan chicken	https://sra-downloadb.be-md.ncbi.nlm.nih.gov/sos1/sra-pub-run-5/SRR1217492/SRR1217492.1
TC00000003	Tibetan chicken	https://sra-downloadb.be-md.ncbi.nlm.nih.gov/sos1/sra-pub-run-5/SRR1217492/SRR1217493.1
TC00000004	Tibetan chicken	https://sra-downloadb.be-md.ncbi.nlm.nih.gov/sos1/sra-pub-run-5/SRR1217492/SRR1217494.1
TC00000005	Tibetan chicken	https://sra-downloadb.be-md.ncbi.nlm.nih.gov/sos1/sra-pub-run-5/SRR1217492/SRR1217495.1
TC00000006	Tibetan chicken	https://sra-downloadb.be-md.ncbi.nlm.nih.gov/sos1/sra-pub-run-5/SRR1217492/SRR1217496.1
TC00000007	Tibetan chicken	https://sra-downloadb.be-md.ncbi.nlm.nih.gov/sos1/sra-pub-run-5/SRR1217492/SRR1217497.1
TC00000008	Tibetan chicken	https://sra-downloadb.be-md.ncbi.nlm.nih.gov/sos1/sra-pub-run-5/SRR1217492/SRR1217498.1
TC00000009	Tibetan chicken	https://sra-downloadb.be-md.ncbi.nlm.nih.gov/sos1/sra-pub-run-5/SRR1217492/SRR1217499.1
TC00000010	Tibetan chicken	https://sra-downloadb.be-md.ncbi.nlm.nih.gov/sos1/sra-pub-run-5/SRR1217492/SRR1217500.1
TC00000011	Tibetan chicken	https://sra-downloadb.be-md.ncbi.nlm.nih.gov/sos1/sra-pub-run-5/SRR1217492/SRR1217501.1
TC00000012	Tibetan chicken	https://sra-downloadb.be-md.ncbi.nlm.nih.gov/sos1/sra-pub-run-5/SRR1217492/SRR1217502.1
TC00000013	Tibetan chicken	https://sra-downloadb.be-md.ncbi.nlm.nih.gov/sos1/sra-pub-run-5/SRR1217492/SRR1217503.1
TC00000014	Tibetan chicken	https://sra-downloadb.be-md.ncbi.nlm.nih.gov/sos1/sra-pub-run-5/SRR1217492/SRR1217504.1
TC00000015	Tibetan chicken	https://sra-downloadb.be-md.ncbi.nlm.nih.gov/sos1/sra-pub-run-5/SRR1217492/SRR1217505.1
TC00000016	Tibetan chicken	https://sra-downloadb.be-md.ncbi.nlm.nih.gov/sos1/sra-pub-run-5/SRR1217492/SRR1217506.1
TC00000017	Tibetan chicken	https://sra-downloadb.be-md.ncbi.nlm.nih.gov/sos1/sra-pub-run-5/SRR1217492/SRR1217507.1
TC00000018	Tibetan chicken	https://sra-downloadb.be-md.ncbi.nlm.nih.gov/sos1/sra-pub-run-5/SRR1217492/SRR1217508.1
SDNC000001	Shandong native chicken	ftp://download.big.ac.cn/chickensd/fastq/chicken01_fastq_list/BFC2015116_berry1_raw_fastaq/ypt3179_L8_I025.R1.clean.fastq.gz
	Shandong native chicken	ftp://download.big.ac.cn/chickensd/fastq/chicken01_fastq_list/BFC2015116_berry1_raw_fastaq/ypt3179_L8_I025.R2.clean.fastq.gz
SDNC000002	Shandong native chicken	ftp://download.big.ac.cn/chickensd/fastq/chicken01_fastq_list/BFC2015116_berry1_raw_fastaq/ypt3180_L3_I037.R1.clean.fastq.gz
	Shandong native chicken	ftp://download.big.ac.cn/chickensd/fastq/chicken01_fastq_list/BFC2015116_berry1_raw_fastaq/ypt3180_L3_I037.R2.clean.fastq.gz
SDNC000003	Shandong native chicken	ftp://download.big.ac.cn/chickensd/fastq/chicken01_fastq_list/BFC2015116_berry1_raw_fastaq/ypt3180_L7_I037.R1.clean.fastq.gz
	Shandong native chicken	ftp://download.big.ac.cn/chickensd/fastq/chicken01_fastq_list/BFC2015116_berry1_raw_fastaq/ypt3180_L7_I037.R2.clean.fastq.gz
SDNC000004	Shandong native chicken	ftp://download.big.ac.cn/chickensd/fastq/chicken01_fastq_list/BFC2015116_berry1_raw_fastaq/ypt3181_L7_I038.R1.clean.fastq.gz
	Shandong native chicken	ftp://download.big.ac.cn/chickensd/fastq/chicken01_fastq_list/BFC2015116_berry1_raw_fastaq/ypt3181_L7_I038.R2.clean.fastq.gz
SDNC000005	Shandong native chicken	ftp://download.big.ac.cn/chickensd/fastq/chicken01_fastq_list/BFC2015116_berry1_raw_fastaq/ypt3182_L1_I039.R1.clean.fastq.gz
	Shandong native chicken	ftp://download.big.ac.cn/chickensd/fastq/chicken01_fastq_list/BFC2015116_berry1_raw_fastaq/ypt3182_L1_I039.R2.clean.fastq.gz
SDNC000006	Shandong native chicken	ftp://download.big.ac.cn/chickensd/fastq/chicken01_fastq_list/BFC2015116_berry1_raw_fastaq/ypt3189_L1_I040.R1.clean.fastq.gz
	Shandong native chicken	ftp://download.big.ac.cn/chickensd/fastq/chicken01_fastq_list/BFC2015116_berry1_raw_fastaq/ypt3189_L1_I040.R2.clean.fastq.gz
SDNC000007	Shandong native chicken	ftp://download.big.ac.cn/chickensd/fastq/chicken01_fastq_list/BFC2015116_berry1_raw_fastaq/ypt3190_L8_I026.R1.clean.fastq.gz
	Shandong native chicken	ftp://download.big.ac.cn/chickensd/fastq/chicken01_fastq_list/BFC2015116_berry1_raw_fastaq/ypt3190_L8_I026.R2.clean.fastq.gz
SDNC000008	Shandong native chicken	ftp://download.big.ac.cn/chickensd/fastq/chicken01_fastq_list/BFC2015116_berry1_raw_fastaq/ypt3191_L2_I041.R1.clean.fastq.gz
	Shandong native chicken	ftp://download.big.ac.cn/chickensd/fastq/chicken01_fastq_list/BFC2015116_berry1_raw_fastaq/ypt3191_L2_I041.R2.clean.fastq.gz
SDNC000009	Shandong native chicken	ftp://download.big.ac.cn/chickensd/fastq/chicken01_fastq_list/BFC2015116_berry1_raw_fastaq/ypt3193_L1_I027.R1.clean.fastq.gz
	Shandong native chicken	ftp://download.big.ac.cn/chickensd/fastq/chicken01_fastq_list/BFC2015116_berry1_raw_fastaq/ypt3193_L1_I027.R2.clean.fastq.gz
SDNC000010	Shandong native chicken	ftp://download.big.ac.cn/chickensd/fastq/863_fq/140416_Ypt590-650_ATCACG_L004_R1_001.fastq.gz
	Shandong native chicken	ftp://download.big.ac.cn/chickensd/fastq/863_fq/140416_Ypt590-650_ATCACG_L004_R2_001.fastq.gz
SDNC000011	Shandong native chicken	ftp://download.big.ac.cn/chickensd/fastq/863_fq/140403_Ypt591-700_CGATGT_L003_R1_001.fastq.gz
	Shandong native chicken	ftp://download.big.ac.cn/chickensd/fastq/863_fq/140403_Ypt591-700_CGATGT_L003_R2_001.fastq.gz
SDNC000012	Shandong native chicken	ftp://download.big.ac.cn/chickensd/fastq/863_fq/140403_Ypt592-700_TTAGGC_L003_R1_001.fastq.gz
	Shandong native chicken	ftp://download.big.ac.cn/chickensd/fastq/863_fq/140403_Ypt592-700_TTAGGC_L003_R2_001.fastq.gz
SDNC000013	Shandong native chicken	ftp://download.big.ac.cn/chickensd/fastq/863_fq/140403_Ypt593-700_TGACCA_L003_R1_001.fastq.gz
	Shandong native chicken	ftp://download.big.ac.cn/chickensd/fastq/863_fq/140403_Ypt593-700_TGACCA_L003_R2_001.fastq.gz
SDNC000014	Shandong native chicken	ftp://download.big.ac.cn/chickensd/fastq/863_fq/140403_Ypt594-700_ACAGTG_L003_R1_001.fastq.gz
	Shandong native chicken	ftp://download.big.ac.cn/chickensd/fastq/863_fq/140403_Ypt594-700_ACAGTG_L003_R2_001.fastq.gz
SDNC000015	Shandong native chicken	ftp://download.big.ac.cn/chickensd/fastq/863_fq/140403_Ypt595-700_GCCAAT_L003_R1_001.fastq.gz
	Shandong native chicken	ftp://download.big.ac.cn/chickensd/fastq/863_fq/140403_Ypt595-700_GCCAAT_L003_R2_001.fastq.gz
SDNC000016	Shandong native chicken	ftp://download.big.ac.cn/chickensd/fastq/863_fq/140403_Ypt595-700_GCCAAT_L003_R1_001.fastq.gz
	Shandong native chicken	ftp://download.big.ac.cn/chickensd/fastq/863_fq/140403_Ypt595-700_GCCAAT_L003_R2_001.fastq.gz
SDNC000017	Shandong native chicken	ftp://download.big.ac.cn/chickensd/fastq/863_fq/140403_Ypt596-700_CAGATC_L004_R1_001.fastq.gz
	Shandong native chicken	ftp://download.big.ac.cn/chickensd/fastq/863_fq/140403_Ypt596-700_CAGATC_L004_R2_001.fastq.gz
SDNC000018	Shandong native chicken	ftp://download.big.ac.cn/chickensd/fastq/863_fq/140403_Ypt597-700_ACTTGA_L004_R1_001.fastq.gz
	Shandong native chicken	ftp://download.big.ac.cn/chickensd/fastq/863_fq/140403_Ypt597-700_ACTTGA_L004_R2_001.fastq.gz
SDNC000019	Shandong native chicken	ftp://download.big.ac.cn/chickensd/fastq/863_fq/140403_Ypt598-700_GATCAG_L004_R1_001.fastq.gz
	Shandong native chicken	ftp://download.big.ac.cn/chickensd/fastq/863_fq/140403_Ypt598-700_GATCAG_L004_R2_001.fastq.gz
SDNC000020	Shandong native chicken	ftp://download.big.ac.cn/chickensd/fastq/863_fq/140403_Ypt599-700_TAGCTT_L004_R1_001.fastq.gz
	Shandong native chicken	ftp://download.big.ac.cn/chickensd/fastq/863_fq/140403_Ypt599-700_TAGCTT_L004_R2_001.fastq.gz
SDNC000021	Shandong native chicken	ftp://download.big.ac.cn/chickensd/fastq/863_fq/140403_YPt600-700_GGCTAC_L004_R1_001.fastq.gz
	Shandong native chicken	ftp://download.big.ac.cn/chickensd/fastq/863_fq/140403_YPt600-700_GGCTAC_L004_R2_001.fastq.gz
SDNC000022	Shandong native chicken	ftp://download.big.ac.cn/chickensd/fastq/863_fq/140430_YPt601-700_CTTGTA_L001_R1_001.fastq.gz
	Shandong native chicken	ftp://download.big.ac.cn/chickensd/fastq/863_fq/140430_YPt601-700_CTTGTA_L001_R2_001.fastq.gz
SDNC000023	Shandong native chicken	ftp://download.big.ac.cn/chickensd/fastq/863_fq/140401_Ypt602-700_ACTTGA_L006_R1_001.fastq.gz
	Shandong native chicken	ftp://download.big.ac.cn/chickensd/fastq/863_fq/140401_Ypt602-700_ACTTGA_L006_R2_001.fastq.gz
SDNC000024	Shandong native chicken	ftp://download.big.ac.cn/chickensd/fastq/863_fq/140401_Ypt603-700_GATCAG_L006_R1_001.fastq.gz
	Shandong native chicken	ftp://download.big.ac.cn/chickensd/fastq/863_fq/140401_Ypt603-700_GATCAG_L006_R2_001.fastq.gz
SDNC000025	Shandong native chicken	ftp://download.big.ac.cn/chickensd/fastq/863_fq/140430_YPt604-700_TAGCTT_L003_R1_001.fastq.gz
	Shandong native chicken	ftp://download.big.ac.cn/chickensd/fastq/863_fq/140430_YPt604-700_TAGCTT_L003_R2_001.fastq.gz
SDNC000026	Shandong native chicken	ftp://download.big.ac.cn/chickensd/fastq/863_fq/140401_Ypt606-700_GGCTAC_L006_R1_001.fastq.gz
	Shandong native chicken	ftp://download.big.ac.cn/chickensd/fastq/863_fq/140401_Ypt606-700_GGCTAC_L006_R2_001.fastq.gz
SDNC000027	Shandong native chicken	ftp://download.big.ac.cn/chickensd/fastq/863_fq/140401_Ypt607-700_CTTGTA_L006_R1_001.fastq.gz
	Shandong native chicken	ftp://download.big.ac.cn/chickensd/fastq/863_fq/140401_Ypt607-700_CTTGTA_L006_R2_001.fastq.gz
SDNC000028	Shandong native chicken	ftp://download.big.ac.cn/chickensd/fastq/20201027/Ypt608.1.R1.fq.gz
	Shandong native chicken	ftp://download.big.ac.cn/chickensd/fastq/20201027/Ypt608.1.R2.fq.gz
SDNC000029	Shandong native chicken	ftp://download.big.ac.cn/chickensd/fastq/20201027/Ypt608.2.R1.fq.gz
	Shandong native chicken	ftp://download.big.ac.cn/chickensd/fastq/20201027/Ypt608.2.R2.fq.gz
SDNC000030	Shandong native chicken	ftp://download.big.ac.cn/chickensd/fastq/863_fq/140430_YPt610-700_TTAGGC_L002_R1_001.fastq.gz
	Shandong native chicken	ftp://download.big.ac.cn/chickensd/fastq/863_fq/140430_YPt610-700_TTAGGC_L002_R2_001.fastq.gz
10-4-F	Rhode Island red	https://ftp.cngb.org/pub/CNSA/data5/CNP0003100/
10-4-W	Rhode Island red	https://ftp.cngb.org/pub/CNSA/data5/CNP0003100/
11-3-F	Rhode Island red	https://ftp.cngb.org/pub/CNSA/data5/CNP0003100/
11-3-W	Rhode Island red	https://ftp.cngb.org/pub/CNSA/data5/CNP0003100/
1-1-F	Rhode Island red	https://ftp.cngb.org/pub/CNSA/data5/CNP0003100/
1-1-W	Rhode Island red	https://ftp.cngb.org/pub/CNSA/data5/CNP0003100/
12-1-F	Rhode Island red	https://ftp.cngb.org/pub/CNSA/data5/CNP0003100/
1-2-F	Rhode Island red	https://ftp.cngb.org/pub/CNSA/data5/CNP0003100/
1-2-W	Rhode Island red	https://ftp.cngb.org/pub/CNSA/data5/CNP0003100/
1-3-F	Rhode Island red	https://ftp.cngb.org/pub/CNSA/data5/CNP0003100/
1-3-W	Rhode Island red	https://ftp.cngb.org/pub/CNSA/data5/CNP0003100/
1-7-F	Rhode Island red	https://ftp.cngb.org/pub/CNSA/data5/CNP0003100/
1-7-W	Rhode Island red	https://ftp.cngb.org/pub/CNSA/data5/CNP0003100/
2-1-F	Rhode Island red	https://ftp.cngb.org/pub/CNSA/data5/CNP0003100/
2-1-W	Rhode Island red	https://ftp.cngb.org/pub/CNSA/data5/CNP0003100/
2-8-W	Rhode Island red	https://ftp.cngb.org/pub/CNSA/data5/CNP0003100/
3-1-F	Rhode Island red	https://ftp.cngb.org/pub/CNSA/data5/CNP0003100/
3-1-W	Rhode Island red	https://ftp.cngb.org/pub/CNSA/data5/CNP0003100/
3-2-F	Rhode Island red	https://ftp.cngb.org/pub/CNSA/data5/CNP0003100/
3-2-W	Rhode Island red	https://ftp.cngb.org/pub/CNSA/data5/CNP0003100/
YNNC000001	Yunnan native chicken	ftp://download.big.ac.cn/chickensd/fastq/chicken01_fastq_list/BFC2015015_berry_raw_fastq/ypt3133_L2_I118.R1.clean.fastq.gz
	Yunnan native chicken	ftp://download.big.ac.cn/chickensd/fastq/chicken01_fastq_list/BFC2015015_berry_raw_fastq/ypt3133_L2_I118.R2.clean.fastq.gz
YNNC000002	Yunnan native chicken	ftp://download.big.ac.cn/chickensd/fastq/chicken01_fastq_list/BFC2015015_berry_raw_fastq/ypt3134_L2_I119.R1.clean.fastq.gz
	Yunnan native chicken	ftp://download.big.ac.cn/chickensd/fastq/chicken01_fastq_list/BFC2015015_berry_raw_fastq/ypt3134_L2_I119.R2.clean.fastq.gz
YNNC000003	Yunnan native chicken	ftp://download.big.ac.cn/chickensd/fastq/chicken01_fastq_list/BFC2015015_berry_raw_fastq/ypt3135_L8_I119.R1.clean.fastq.gz
	Yunnan native chicken	ftp://download.big.ac.cn/chickensd/fastq/chicken01_fastq_list/BFC2015015_berry_raw_fastq/ypt3135_L8_I119.R2.clean.fastq.gz
YNNC000004	Yunnan native chicken	ftp://download.big.ac.cn/chickensd/fastq/chicken01_fastq_list/BFC2015015_berry_raw_fastq/ypt3136_L8_I120.R1.clean.fastq.gz
	Yunnan native chicken	ftp://download.big.ac.cn/chickensd/fastq/chicken01_fastq_list/BFC2015015_berry_raw_fastq/ypt3136_L8_I120.R2.clean.fastq.gz
YNNC000005	Yunnan native chicken	ftp://download.big.ac.cn/chickensd/fastq/chicken01_fastq_list/BFC2015015_berry_raw_fastq/ypt3138_L8_I121.R1.clean.fastq.gz
	Yunnan native chicken	ftp://download.big.ac.cn/chickensd/fastq/chicken01_fastq_list/BFC2015015_berry_raw_fastq/ypt3138_L8_I121.R2.clean.fastq.gz
YNNC000006	Yunnan native chicken	ftp://download.big.ac.cn/chickensd/fastq/chicken01_fastq_list/BFC2015015_berry_raw_fastq/ypt3139_L8_I122.R1.clean.fastq.gz
	Yunnan native chicken	ftp://download.big.ac.cn/chickensd/fastq/chicken01_fastq_list/BFC2015015_berry_raw_fastq/ypt3139_L8_I122.R2.clean.fastq.gz
YNNC000007	Yunnan native chicken	ftp://download.big.ac.cn/chickensd/fastq/chicken01_fastq_list/BFC2015015_berry_raw_fastq/ypt3140_L8_I123.R1.clean.fastq.gz
	Yunnan native chicken	ftp://download.big.ac.cn/chickensd/fastq/chicken01_fastq_list/BFC2015015_berry_raw_fastq/ypt3140_L8_I123.R2.clean.fastq.gz
YNNC000008	Yunnan native chicken	ftp://download.big.ac.cn/chickensd/fastq/chicken01_fastq_list/BFC2015015_berry_raw_fastq/ypt3141_L2_I121.R1.clean.fastq.gz
	Yunnan native chicken	ftp://download.big.ac.cn/chickensd/fastq/chicken01_fastq_list/BFC2015015_berry_raw_fastq/ypt3141_L2_I121.R2.clean.fastq.gz
YNNC000009	Yunnan native chicken	ftp://download.big.ac.cn/chickensd/fastq/chicken01_fastq_list/BFC2015015_berry_raw_fastq/ypt3142_L2_I122.R1.clean.fastq.gz
	Yunnan native chicken	ftp://download.big.ac.cn/chickensd/fastq/chicken01_fastq_list/BFC2015015_berry_raw_fastq/ypt3142_L2_I122.R2.clean.fastq.gz
YNNC000010	Yunnan native chicken	ftp://download.big.ac.cn/chickensd/fastq/chicken01_fastq_list/BFC2015015_berry_raw_fastq/ypt3143_L2_I123.R1.clean.fastq.gz
	Yunnan native chicken	ftp://download.big.ac.cn/chickensd/fastq/chicken01_fastq_list/BFC2015015_berry_raw_fastq/ypt3143_L2_I123.R2.clean.fastq.gz
YNNC000011	Yunnan native chicken	ftp://download.big.ac.cn/chickensd/fastq/chicken01_fastq_list/BFC2015116_berry1_raw_fastaq/ypt47_L2_I029.R1.clean.fastq.gz
	Yunnan native chicken	ftp://download.big.ac.cn/chickensd/fastq/chicken01_fastq_list/BFC2015116_berry1_raw_fastaq/ypt47_L2_I029.R2.clean.fastq.gz
YNNC000012	Yunnan native chicken	ftp://download.big.ac.cn/chickensd/fastq/chicken01_fastq_list/BFC2015116_berry1_raw_fastaq/ypt50_L2_I030.R1.clean.fastq.gz
	Yunnan native chicken	ftp://download.big.ac.cn/chickensd/fastq/chicken01_fastq_list/BFC2015116_berry1_raw_fastaq/ypt50_L2_I030.R2.clean.fastq.gz
YNNC000013	Yunnan native chicken	ftp://download.big.ac.cn/chickensd/fastq/chicken01_fastq_list/BFC2015116_berry1_raw_fastaq/ypt51_L2_I031.R1.clean.fastq.gz
	Yunnan native chicken	ftp://download.big.ac.cn/chickensd/fastq/chicken01_fastq_list/BFC2015116_berry1_raw_fastaq/ypt51_L2_I031.R2.clean.fastq.gz
YNNC000014	Yunnan native chicken	ftp://download.big.ac.cn/chickensd/fastq/chicken01_fastq_list/BFC2015116_berry1_raw_fastaq/ypt53_L2_I032.R1.clean.fastq.gz
	Yunnan native chicken	ftp://download.big.ac.cn/chickensd/fastq/chicken01_fastq_list/BFC2015116_berry1_raw_fastaq/ypt53_L2_I032.R2.clean.fastq.gz
YNNC000015	Yunnan native chicken	ftp://download.big.ac.cn/chickensd/fastq/863_fq/140508_Ypt566-600_TGACCA_L001_R1_001.fastq.gz
	Yunnan native chicken	ftp://download.big.ac.cn/chickensd/fastq/863_fq/140508_Ypt566-600_TGACCA_L001_R2_001.fastq.gz
YNNC000016	Yunnan native chicken	ftp://download.big.ac.cn/chickensd/fastq/863_fq/140401_Ypt567-700_ACAGTG_L004_R1_001.fastq.gz
	Yunnan native chicken	ftp://download.big.ac.cn/chickensd/fastq/863_fq/140401_Ypt567-700_ACAGTG_L004_R2_001.fastq.gz
YNNC000017	Yunnan native chicken	ftp://download.big.ac.cn/chickensd/fastq/863_fq/140508_Ypt568-600_GCCAAT_L001_R1_001.fastq.gz
	Yunnan native chicken	ftp://download.big.ac.cn/chickensd/fastq/863_fq/140508_Ypt568-600_GCCAAT_L001_R2_001.fastq.gz
YNNC000018	Yunnan native chicken	ftp://download.big.ac.cn/chickensd/fastq/863_fq/140508_YPt569-600_ATCACG_L001_R1_001.fastq.gz
	Yunnan native chicken	ftp://download.big.ac.cn/chickensd/fastq/863_fq/140508_YPt569-600_ATCACG_L001_R2_001.fastq.gz
YNNC000019	Yunnan native chicken	ftp://download.big.ac.cn/chickensd/fastq/863_fq/140403_Ypt571-700_ATCACG_L006_R1_001.fastq.gz
	Yunnan native chicken	ftp://download.big.ac.cn/chickensd/fastq/863_fq/140403_Ypt571-700_ATCACG_L006_R2_001.fastq.gz
YNNC000020	Yunnan native chicken	ftp://download.big.ac.cn/chickensd/fastq/863_fq/140403_Ypt572-650_CGATGT_L006_R1_001.fastq.gz
	Yunnan native chicken	ftp://download.big.ac.cn/chickensd/fastq/863_fq/140403_Ypt572-650_CGATGT_L006_R2_001.fastq.gz
YNNC000021	Yunnan native chicken	ftp://download.big.ac.cn/chickensd/fastq/863_fq/140403_Ypt573-700_TTAGGC_L006_R1_001.fastq.gz
	Yunnan native chicken	ftp://download.big.ac.cn/chickensd/fastq/863_fq/140403_Ypt573-700_TTAGGC_L006_R2_001.fastq.gz
YNNC000022	Yunnan native chicken	ftp://download.big.ac.cn/chickensd/fastq/863_fq/140403_Ypt574-650_TGACCA_L006_R1_001.fastq.gz
	Yunnan native chicken	ftp://download.big.ac.cn/chickensd/fastq/863_fq/140403_Ypt574-650_TGACCA_L006_R2_001.fastq.gz
