# Supplementary material for: Integrating Whole-Genome Resequencing and RNA Sequencing Data Reveals Selective Sweeps and Differentially Expressed Genes Related to Nervous System Changes in Luxi Gamecocks
Source: Genes (Basel). 2023 Feb 25;14(3):584. doi: 10.3390/genes14030584 (PMC10048732; doi:10.3390/genes14030584)
Supplement: Supplementary file 1 [file genes-14-00584-s001.zip › Table S2.xlsx]

## Sheet: Table S2
Sample	Group	Site	Alignment rate
1	Tibetan chicken	Cerebral cortex	0.9151
1	Tibetan chicken	Midbrain	0.9144
2	Tibetan chicken	Cerebral cortex	0.9156
2	Tibetan chicken	Midbrain	0.9084
3	Tibetan chicken	Cerebral cortex	0.9097
3	Tibetan chicken	Midbrain	0.9161
4	Tibetan chicken	Cerebral cortex	0.9208
4	Tibetan chicken	Midbrain	0.8816
5	Tibetan chicken	Cerebral cortex	0.8566
5	Tibetan chicken	Midbrain	0.9075
6	Tibetan chicken	Cerebral cortex	0.9128
6	Tibetan chicken	Midbrain	0.9159
1	White leghorn	Cerebral cortex	0.9235
1	White leghorn	Midbrain	0.908
2	White leghorn	Cerebral cortex	0.9213
2	White leghorn	Midbrain	0.9071
3	White leghorn	Cerebral cortex	0.9147
3	White leghorn	Midbrain	0.9037
4	White leghorn	Cerebral cortex	0.9204
4	White leghorn	Midbrain	0.9103
5	White leghorn	Cerebral cortex	0.9151
5	White leghorn	Midbrain	0.9052
6	White leghorn	Cerebral cortex	0.9202
6	White leghorn	Midbrain	0.9094
1	Luxi gamecock	Cerebral cortex	0.9097
1	Luxi gamecock	Midbrain	0.9017
2	Luxi gamecock	Cerebral cortex	0.907
2	Luxi gamecock	Midbrain	0.9073
3	Luxi gamecock	Cerebral cortex	0.9134
3	Luxi gamecock	Midbrain	0.9084
4	Luxi gamecock	Cerebral cortex	0.9097
4	Luxi gamecock	Midbrain	0.9048
5	Luxi gamecock	Cerebral cortex	0.9062
5	Luxi gamecock	Midbrain	0.8973
6	Luxi gamecock	Cerebral cortex	0.8948
6	Luxi gamecock	Midbrain	0.9018
