# Supplementary material for: Integrating Whole-Genome Resequencing and RNA Sequencing Data Reveals Selective Sweeps and Differentially Expressed Genes Related to Nervous System Changes in Luxi Gamecocks
Source: Genes (Basel). 2023 Feb 25;14(3):584. doi: 10.3390/genes14030584 (PMC10048732; doi:10.3390/genes14030584)
Supplement: Supplementary file 1 [file genes-14-00584-s001.zip › Table S3.xlsx]

## Sheet: Table S3
Genes under selective sweep regions detected by at least two methods
CDH18
GLI3
IL1RAPL1
SLITRK6
ADGRA1
ANK2
ARHGAP5
ARL4A
ATP23
C5orf22
EFL1
LRIG3
MEX3B
SLITRK1
UGT8
WISP1
ANKS6
BCLAF3
CRPPA
EDNRB
EGFL6
FUNDC1
MAP7D2
MBTPS2
RPS6KA3
SLCO1A2
SOX5
TAB3
TGFB2
TMEM26
TRIB1
APP
AQP9
BRF1
CA8
CBLN2
CDH5
CIB2
CRABP-I
CYTL1
DAPK2
EIF1B
GADL1
GPR39
GRAMD4
HERC1
IARS1
IREB2
KCNJ2
KCTD16
KHDRBS3
KLF5
LBH
LCLAT1
LIPC
LNPK
MDFIC2
NDST3
PCDH15
QRSL1
RPAP1
SLC35F5
SOBP
TBC1D2B
TBXT
TENM4
THRB
TRIQK
UMAD1
WNT9A
ZNF469
ATP6V0D2
BPNT2
CDK15
FAM110B
FZD7
GPD1L
HHAT
HTRA3
NALCN
NLGN4Y
OSBPL10
PROX1
RAB2A
RRP15
ACER3
AFF3
AGPAT3
AMIGO2
ATP10A
ATP1A1
BBX
C1H21ORF91
CAPN5
CAV2
CD82
CDCA7L
CHRM2
CLVS1
DMBX1
DPT
DTNA
DYNLT3
DYRK2
ECRG4
EEA1
F13A1
FAM110C
FAT3
FBXO25
FGF9
FIGN
GDPD2
GPR85
GXYLT1
HERC2
HEY1
IFNG
IGSF3
IL22
INPP4A
IRS1
LONRF2
LRRN1
MAP3K8
MARCHF11
MBL2
MED30
MMP16
MRPS28
MZT1
NCK1
NRN1
OCA2
PABPC1
PNPLA8
PPP1R3A
PTGFRN
RAPGEF5
RPAP3
SAMD12
SBK2
SEC23IP
SEMA5A
SFTPA2
SH2D4B
SLC30A8
SLC38A2
SLC9A7
SMIM8
ST18
SYTL5
TBX18
TES
TMEM17
TNFRSF11B
TPD52
TSKU
USP12
XCL1
AP1S3
ASTN2
CDKL5
IMMP2L
IRX2
NUBPL
PLPPR5
SCG2
SCML2
SNX7
TCIM
TPCN1
ZMAT4
ADGRB1
ADGRL2
ADNP2
ANKRD28
ARMC2
CTNNA2
GALNT15
GDAP1
IRX4
PI15
PTBP2
RBFA
ADGRB2
ARF1
ATP2C1
C13H5orf15
CCDC174
CD38
CLIC4
CMKLR1
COMMD9
CRISPLD2
CUEDC2
DAB1
DTHD1
DYRK1A
ECI2
ELOVL4
EML1
ERBB4
EVL
FGFBP2
FICD
FMN1
GMNC
GNAI1
HAND1
HNF4beta
IGSF11
JPH1
KAT7
KBTBD8
KCNJ6
KCNS3
LARP1
LDLRAD3
LHX1
LRRC4C
LSM3
LY96
MAGI2
MBIP
MGAT1
NKX2-1
PAX2
PCMTD1
PDZRN4
PEAK1
PHLDB2
PHLPP1
PIK3R4
PITX1
PLCXD2
PPM1H
PRICKLE1
PTPN11
RDH14
RPS27A
RUNX3
RYR3
SEMA6D
SHANK2
SLC39A6
SMS
SULF2
TARSL2
TENM2
TJP1
TOX2
TRIL
TTC17
TTK
UCHL1
VIPR2
VPS13C
WNT3A
ZCCHC2
ADGRF5
ADRA1D
AKAP7
ANKRD26
BACH2
BARHL2
BCOR
BMP2
BRINP1
CAMK1D
CASK
CCDC3
CD83
CLCN1
CLIC6
CNIH3
CPZ
CRHR2
CRLF2
CSRNP1
DYDC2
EFHC2
EFNB1
EFR3A
ENAH
ENPEP
FAM131B
FAM155B
GJA1
GPRIN3
HLX
HS2ST1
HS6ST3
IL21
KATNAL1
LBR
LHFPL3
LHFPL6
LPCAT1
LY86
MAD2L1
MAP3K7
MAPK10
MAPK12
2022-03-01
MAT1A
MDFIC
MN1
MTHFD2L
MYH9
NAMPTP1
NDRG1
NDUFA12
NDUFAF4
NDUFS6
NEBL
NHLRC3
PHF20L1
PITX2
PLXDC2
PRDM13
PTN
PTPN13
PTS
PUM2
RAD21
RBFOX2
RBM26
RCAN1
REEP3
SBSPON
SHOX
SLAIN1
SLC4A11
SLC4A1AP
SNX10
SOHO-1
SPRY2
SRBD1
ST3GAL1
STMN2
SUCLA2
TBC1D32
TDRD15
TMC3
TMCC3
TNFRSF21
TOP1
TRPS1
UTP23
UVRAG
VEGFC
VEPH1
VRK2
WDR26
WNT11
WWP1
YAF2
ZBTB10
ZBTB20
ZFP36L2
ZNF292
ZNF644
