# Supplementary material for: Integrating Whole-Genome Resequencing and RNA Sequencing Data Reveals Selective Sweeps and Differentially Expressed Genes Related to Nervous System Changes in Luxi Gamecocks
Source: Genes (Basel). 2023 Feb 25;14(3):584. doi: 10.3390/genes14030584 (PMC10048732; doi:10.3390/genes14030584)
Supplement: Supplementary file 1 [file genes-14-00584-s001.zip › Table S4.xlsx]

## Sheet: Sheet1
Down-regulated DEGs in cerebral cortex between LXFC and TC chickens (T refers to TC while F refers to LXFC)
Gene	baseMean	log2FoldChange	lfcSE	stat	pvalue	padj	T1B	T2B	T3B	T4B	T5B	T6B	F1B	F2B	F3B	F4B	F5B	F6B
ENSGALG00000051077	407.609	2.20903	0.240354	9.19071	3.90244e-20	6.00156e-16	503.768	657.444	852.164	554.771	761.158	694.178	115.502	95.6047	153.003	101.419	233.159	169.134
ENSGALG00000039869	46.949	3.10362	0.406219	7.64026	2.16788e-14	1.66699e-10	87.9595	90.4537	76.0648	39.4204	148.519	63.2116	7.92014	2.61931	12.2949	7.01641	7.43407	20.4742
ENSGALG00000037408	154.4	5.76419	0.786501	7.3289	2.32056e-13	1.1896e-09	1297.69	50.7423	51.106	58.6499	255.266	105.736	7.26012	5.23862	5.46439	3.82713	2.02747	9.79199
ENSGALG00000054322	131.606	3.05535	0.432638	7.06213	1.63971e-12	6.30426e-09	262.736	184.217	187.785	133.645	487.327	155.156	19.1403	24.8834	39.6168	19.7735	56.0934	8.90181
ENSGALG00000000048	215.286	1.60275	0.237446	6.74997	1.47873e-11	3.89505e-08	271.875	250.402	219.875	287.481	505.892	410.301	150.483	107.392	105.873	88.6619	95.2912	89.9083
ENSGALG00000001926	58.6586	3.57664	0.579726	6.16954	6.84893e-10	1.17033e-06	42.2662	45.2268	51.106	69.2262	362.014	80.4511	15.1803	6.54827	3.41524	8.29212	12.1648	8.01163
ENSGALG00000015006	52.4756	1.27514	0.214521	5.94413	2.7793e-09	4.27429e-06	79.9632	65.0825	83.1959	76.918	48.7327	91.9441	32.3406	19.6448	23.9067	40.8227	32.4396	34.7171
ENSGALG00000006855	605.393	0.697922	0.119554	5.83771	5.2923e-09	6.78253e-06	737.946	667.372	758.271	790.332	614.96	921.74	528.009	442.663	420.075	433.742	441.313	508.294
ENSGALG00000010323	66.2646	1.62491	0.281017	5.78225	7.3709e-09	8.71978e-06	69.6822	95.9692	53.4831	103.839	157.801	119.527	30.3605	41.9089	31.4202	26.1521	22.3022	42.7287
ENSGALG00000016965	507.365	1.00056	0.176862	5.65731	1.53761e-08	1.57646e-05	606.578	635.382	602.576	562.463	986.256	667.744	372.906	417.78	280.05	305.533	271.006	380.107
ENSGALG00000048602	386.362	1.04855	0.18896	5.54905	2.8723e-08	2.76082e-05	657.983	454.475	358.931	449.97	522.136	682.685	285.125	214.783	196.718	258.331	253.434	301.771
ENSGALG00000052858	16.1843	4.64037	0.843022	5.50445	3.70332e-08	3.3502e-05	63.9705	18.7526	48.729	46.1508	2.3206	6.89581	0	0	2.73219	0.637855	1.35165	2.67054
ENSGALG00000001948	1320.64	0.525964	0.0959123	5.4838	4.16279e-08	3.55664e-05	1525.01	1545.43	1473.76	1492.21	1640.67	1679.13	1038.2	925.925	1121.57	1044.17	1041.45	1320.14
ENSGALG00000000908	482.92	0.757569	0.138916	5.45343	4.94078e-08	3.99917e-05	595.154	461.093	613.272	552.848	807.57	618.324	414.487	320.865	342.207	381.438	340.616	347.171
ENSGALG00000047202	12.6345	3.12588	0.575524	5.43137	5.59245e-08	4.30031e-05	6.85398	11.0309	38.0324	16.3451	39.4503	25.2846	5.28009	0	2.04915	1.91357	2.7033	2.67054
ENSGALG00000050125	1491.45	0.696896	0.130845	5.32612	1.00331e-07	7.34756e-05	1772.9	1965.71	1865.96	1566.24	1907.54	1988.29	1046.78	1292.63	1036.18	856.002	1255.01	1344.17
ENSGALG00000013365	1678.07	0.354609	0.0668405	5.3053	1.12489e-07	7.86352e-05	1858.57	1847.68	1829.12	1748.92	1972.51	2043.46	1422.98	1523.13	1422.11	1376.49	1489.52	1602.33
ENSGALG00000010255	242.302	0.521947	0.0986248	5.29225	1.20821e-07	8.07875e-05	265.021	287.907	285.243	274.02	303.999	299.968	194.703	180.732	202.182	182.427	194.637	236.788
ENSGALG00000045878	114.901	1.89379	0.360617	5.25152	1.50847e-07	9.66613e-05	116.518	102.588	147.376	146.144	450.197	125.274	57.421	56.3151	36.2016	43.3742	49.3352	48.0698
ENSGALG00000005014	81.3483	1.41912	0.270675	5.24288	1.58085e-07	9.72476e-05	92.5288	80.5258	116.474	98.0704	215.816	108.034	43.5607	61.5537	32.1033	32.5306	51.3627	43.6189
ENSGALG00000048571	42.8059	3.49007	0.682509	5.11359	3.16089e-07	0.000162038	17.135	12.134	11.8851	202.871	139.236	88.4962	9.24016	6.54827	8.87963	3.82713	5.4066	8.01163
ENSGALG00000029812	9.07056	3.02989	0.591964	5.11837	3.08194e-07	0.000162038	18.2773	15.4433	9.5081	6.73032	37.1297	10.3437	1.32002	1.30965	0.683049	3.18928	1.35165	3.56073
ENSGALG00000049230	34.8854	1.49097	0.292555	5.09637	3.46231e-07	0.000168084	43.4086	63.9794	47.5405	52.8811	62.6563	39.0762	23.1004	14.4062	6.83049	23.6006	16.2198	24.9251
ENSGALG00000006202	123.498	2.45775	0.482852	5.09007	3.57927e-07	0.000168084	155.357	150.021	84.3844	89.4171	577.83	198.829	63.3611	17.0255	34.1524	50.3906	37.1703	24.0349
ENSGALG00000001917	90.0994	0.911983	0.17922	5.08862	3.60672e-07	0.000168084	99.3828	105.897	106.966	113.454	181.007	103.437	61.3811	62.8634	58.7422	52.942	76.3682	58.752
ENSGALG00000048991	249.284	1.14716	0.225783	5.08084	3.75775e-07	0.000169972	268.448	349.681	391.021	274.02	408.426	368.926	125.402	175.494	174.86	79.7319	180.445	194.95
ENSGALG00000036627	14.7642	2.36415	0.466881	5.06372	4.11154e-07	0.000171674	14.8503	18.7526	17.8277	18.268	58.0151	21.8367	5.9401	2.61931	6.14744	1.27571	5.4066	6.23127
ENSGALG00000053836	67.1422	0.983242	0.193966	5.06916	3.99585e-07	0.000171674	62.8282	78.3197	105.778	103.839	102.107	82.7497	35.6406	41.9089	51.2286	36.9956	50.011	54.3011
ENSGALG00000048787	103.277	2.98439	0.596151	5.00609	5.5548e-07	0.000219044	79.9632	83.8351	46.352	173.065	652.09	65.5102	19.8003	19.6448	18.4423	14.6707	25.0055	40.9483
ENSGALG00000014788	15.1038	1.79328	0.359967	4.98178	6.30014e-07	0.000242225	21.7043	18.7526	21.3932	14.4221	37.1297	26.4339	4.62008	14.4062	6.14744	6.37855	5.4066	4.45091
ENSGALG00000043268	1142.38	0.656124	0.132098	4.96694	6.80162e-07	0.000255127	1490.74	1333.64	1378.67	1203.77	1663.87	1318.25	920.056	1034.63	780.042	837.504	1046.85	700.573
ENSGALG00000023866	16.6067	4.58066	0.92485	4.95286	7.31297e-07	0.000267777	6.85398	23.165	13.0736	9.61474	127.633	11.493	3.96007	0	0.683049	1.91357	0	0.890181
ENSGALG00000053980	6.76555	3.27451	0.663675	4.9339	8.06035e-07	0.000288279	12.5656	11.0309	14.2622	8.65327	23.206	4.59721	2.64005	0	0	0.637855	2.7033	0.890181
ENSGALG00000038933	1144.83	0.921697	0.187454	4.91692	8.7917e-07	0.000291993	1291.98	1963.51	1490.39	1172.04	1596.58	1474.55	795.974	1013.67	704.223	546.004	692.044	997.003
ENSGALG00000040178	11.9791	1.8862	0.383632	4.9167	8.80173e-07	0.000291993	20.562	22.0619	14.2622	28.8442	13.9236	13.7916	6.60011	3.92896	4.78134	5.10284	8.10989	1.78036
ENSGALG00000001084	31.0117	1.73294	0.352231	4.91988	8.65961e-07	0.000291993	50.2626	55.1547	55.8601	27.8828	30.1678	66.6595	17.1603	6.54827	12.9779	10.8435	10.1374	28.4858
ENSGALG00000051331	22.5085	3.9075	0.798815	4.89162	1.00009e-06	0.000313886	41.1239	87.1444	51.106	8.65327	25.5266	39.0762	0	2.61931	1.3661	1.91357	0	11.5724
ENSGALG00000051209	329.249	1.04038	0.214047	4.86055	1.17058e-06	0.000360048	358.692	321	366.062	445.163	642.807	529.828	245.524	144.062	242.482	257.694	219.643	178.036
ENSGALG00000027165	159.828	2.46401	0.508996	4.84091	1.29244e-06	0.000381208	131.368	91.5568	431.43	204.794	642.807	122.975	37.6206	32.7413	111.337	34.4442	43.9286	32.9367
ENSGALG00000049437	23.6657	1.41221	0.291886	4.83823	1.31002e-06	0.000381208	25.1313	27.5773	39.2209	40.3819	39.4503	35.6283	10.5602	7.85792	8.19658	12.1193	20.9506	16.9134
ENSGALG00000048306	113.623	1.93311	0.399596	4.83766	1.31374e-06	0.000381208	157.642	180.907	229.383	83.6483	255.266	172.395	27.0605	72.031	37.5677	15.3085	43.2528	89.0181
ENSGALG00000049902	27.408	1.05999	0.221285	4.79015	1.66658e-06	0.000446771	28.5583	36.4021	42.7865	41.3434	39.4503	34.479	15.8403	13.0965	20.4915	15.9464	18.2473	22.2545
ENSGALG00000025602	9.39887	1.98228	0.414091	4.78707	1.69234e-06	0.000446771	6.85398	14.3402	21.3932	20.191	11.603	14.9409	3.96007	5.23862	4.09829	2.55142	4.05495	3.56073
ENSGALG00000011166	19.5989	1.86886	0.392769	4.75818	1.95348e-06	0.000476867	21.7043	23.165	24.9588	23.0754	48.7327	44.8228	13.8602	1.30965	9.56268	7.01641	5.4066	11.5724
ENSGALG00000048759	394.042	0.632269	0.132844	4.75947	1.94102e-06	0.000476867	450.078	452.268	424.299	412.473	601.036	541.321	316.805	242.286	290.296	318.29	341.967	337.379
ENSGALG00000001331	342.397	1.03074	0.216213	4.76726	1.86749e-06	0.000476867	446.651	554.856	401.717	388.436	280.793	684.984	289.085	184.661	213.111	190.719	235.187	238.569
ENSGALG00000033854	400.164	0.782647	0.164373	4.76141	1.92249e-06	0.000476867	411.239	484.258	494.421	424.972	642.807	584.994	281.165	197.758	324.448	309.36	316.286	330.257
ENSGALG00000051860	60.1234	2.59737	0.54715	4.7471	2.06354e-06	0.000488233	38.8392	94.8661	86.7614	42.3049	283.114	72.406	8.58015	40.5993	6.83049	10.2057	20.9506	16.0233
ENSGALG00000050374	1677.64	0.560549	0.118475	4.73138	2.23002e-06	0.000504344	1841.44	1756.13	2026.41	1706.62	2457.52	2213.55	1508.79	1464.19	1170.75	1276.35	1377.33	1332.6
ENSGALG00000038283	15.6379	2.60515	0.551117	4.72704	2.27818e-06	0.00050777	21.7043	16.5464	58.2371	16.3451	37.1297	11.493	5.28009	5.23862	3.41524	1.91357	9.46154	0.890181
ENSGALG00000054342	5.65671	3.65817	0.774734	4.72184	2.3372e-06	0.000513482	9.13865	6.61856	7.13108	3.8459	25.5266	10.3437	0.660011	2.61931	0.683049	0.637855	0.675824	0
ENSGALG00000033453	70.9628	1.15463	0.245056	4.71169	2.45668e-06	0.00052474	99.3828	60.6702	112.909	80.7638	116.03	119.527	46.8608	28.8124	51.2286	29.3413	44.6044	61.4225
ENSGALG00000008932	5.51386	2.95258	0.627922	4.70215	2.57438e-06	0.000535019	7.99632	8.82475	14.2622	6.73032	6.96181	13.7916	0	0	2.04915	0.637855	1.35165	3.56073
ENSGALG00000010379	6153.16	0.405349	0.0863548	4.694	2.67918e-06	0.000549374	6979.64	6468.54	6766.2	6455.34	8419.15	6995.8	5783.68	4794.64	5351.69	5265.5	5213.99	5343.76
ENSGALG00000047845	59.0517	1.04792	0.223844	4.68148	2.8481e-06	0.000564527	66.2552	97.0723	80.8189	57.6885	78.9005	97.6906	52.1409	36.6703	36.2016	46.5634	25.6813	32.9367
ENSGALG00000015021	5.09492	3.2646	0.69803	4.67688	2.91278e-06	0.000564527	12.5656	8.82475	2.37703	12.4992	6.96181	12.6423	1.32002	0	0.683049	1.91357	1.35165	0
ENSGALG00000044866	113.75	1.57971	0.337925	4.67474	2.94327e-06	0.000564527	165.638	124.65	130.736	127.876	336.487	140.215	56.761	27.5027	33.4694	62.5098	76.3682	82.7869
ENSGALG00000000141	353.636	1.62457	0.34738	4.67664	2.91614e-06	0.000564527	263.878	390.495	625.158	324.017	1199.75	403.405	220.444	183.352	178.959	151.81	177.742	124.625
ENSGALG00000047720	496.385	0.780288	0.167417	4.66075	3.15056e-06	0.000583765	633.994	622.145	733.312	532.657	473.403	767.733	367.626	298.601	295.76	348.907	411.577	470.906
ENSGALG00000030247	84.0366	2.19566	0.471615	4.65562	3.23007e-06	0.000591372	87.9595	56.2578	96.2695	82.6868	426.991	79.3018	19.8003	24.8834	37.5677	34.4442	33.7912	28.4858
ENSGALG00000031497	15.5178	2.25226	0.48526	4.64134	3.46156e-06	0.000619016	20.562	39.7114	17.8277	37.4975	11.603	26.4339	3.30006	2.61931	11.6118	2.55142	2.7033	9.79199
ENSGALG00000021171	312.927	0.820289	0.177005	4.63427	3.58206e-06	0.000629566	388.392	345.268	297.128	437.471	413.067	517.186	254.764	192.519	160.516	231.542	263.572	253.702
ENSGALG00000047998	26.4816	2.16744	0.467816	4.63309	3.60243e-06	0.000629566	41.1239	35.299	19.0162	27.8828	116.03	21.8367	5.28009	9.16758	10.2457	14.6707	7.43407	9.79199
ENSGALG00000028347	49.9757	1.00018	0.216785	4.61371	3.95537e-06	0.000668458	77.6785	50.7423	71.3108	79.8024	58.0151	60.913	48.1808	39.2896	28.688	25.5142	31.0879	28.4858
ENSGALG00000048583	1648.32	1.48775	0.323732	4.59562	4.31471e-06	0.000721259	1451.9	1560.88	1890.92	2016.21	5550.88	2113.57	862.635	602.441	1049.16	836.228	977.918	867.037
ENSGALG00000006522	38.0092	2.33753	0.509683	4.58624	4.51294e-06	0.000746285	47.9779	20.9588	59.4256	74.0335	162.442	17.2395	15.1803	7.85792	17.0762	7.01641	16.2198	10.6822
ENSGALG00000008564	199.215	0.870077	0.189983	4.57976	4.655e-06	0.000761587	202.193	251.505	253.153	210.563	408.426	222.964	139.262	170.255	139.342	149.896	129.082	113.943
ENSGALG00000054571	266.524	0.630248	0.137783	4.5742	4.7805e-06	0.000773887	326.707	283.495	304.259	326.901	431.632	273.534	192.063	237.047	177.593	236.644	205.451	202.961
ENSGALG00000000417	50.6674	1.73131	0.382161	4.53031	5.88975e-06	0.000943526	46.8356	48.5361	57.0486	53.8426	197.251	65.5102	15.8403	23.5738	19.8084	23.6006	25.0055	31.1563
ENSGALG00000038748	3550.81	0.433337	0.095726	4.52685	5.98692e-06	0.000949205	3607.48	3836.56	4569.83	3685.33	4272.23	4515.61	3276.3	2655.98	3261.56	3008.76	3058.11	2861.93
ENSGALG00000054900	17.3019	2.15323	0.47749	4.50948	6.49871e-06	0.00101983	9.13865	20.9588	17.8277	25.9598	74.2593	22.986	4.62008	3.92896	7.51353	7.65426	7.43407	5.34109
ENSGALG00000008100	34.3643	1.69347	0.376605	4.49667	6.90258e-06	0.00107227	28.5583	30.8866	45.1635	53.8426	122.992	35.6283	18.4803	13.0965	21.1745	12.1193	13.5165	16.9134
ENSGALG00000040665	260.98	0.41916	0.0934024	4.48768	7.20035e-06	0.00107509	295.864	274.67	316.144	301.903	290.075	312.61	196.023	217.403	232.92	245.574	213.561	235.008
ENSGALG00000039970	12.2343	2.41937	0.54111	4.47112	7.7811e-06	0.00114838	11.4233	11.0309	10.6966	14.4221	46.4121	31.0311	5.9401	1.30965	1.3661	5.10284	5.4066	2.67054
ENSGALG00000041778	99.2373	1.22617	0.275126	4.45676	8.32076e-06	0.00118553	110.806	163.258	112.909	74.995	257.587	118.378	70.6212	47.1475	63.5235	53.5799	62.8517	55.1912
ENSGALG00000026161	92.7394	2.47232	0.55478	4.4564	8.3348e-06	0.00118553	66.2552	87.1444	106.966	75.9565	561.586	45.9721	31.6805	28.8124	20.4915	27.4278	22.3022	38.2778
ENSGALG00000054577	161.827	1.53045	0.344441	4.44329	8.8594e-06	0.00119516	206.762	199.66	114.097	187.488	556.945	180.44	81.8414	60.2441	90.1624	65.6991	97.9945	100.59
ENSGALG00000042868	95.0277	1.4657	0.330128	4.4398	9.00425e-06	0.00120414	109.664	86.0413	89.1384	130.761	294.717	129.871	42.9007	43.2186	66.9388	54.8556	62.8517	29.376
ENSGALG00000001189	59.4437	1.3291	0.299783	4.43354	9.26984e-06	0.00122897	37.6969	67.2887	79.6303	112.493	111.389	102.288	29.7005	26.1931	32.7863	24.8764	33.7912	55.1912
ENSGALG00000026253	370.757	0.558977	0.126157	4.43082	9.38774e-06	0.00122944	362.119	360.712	487.29	447.086	554.624	443.63	301.625	301.22	332.645	301.068	278.44	278.627
ENSGALG00000028438	551.167	0.586208	0.132563	4.42209	9.77485e-06	0.00126326	753.938	671.784	704.788	589.384	547.662	701.074	482.468	369.322	502.724	416.52	364.269	510.074
ENSGALG00000043100	215.673	0.627687	0.142539	4.40362	1.06458e-05	0.00136435	236.462	218.413	246.022	231.715	334.167	310.311	198.663	147.991	153.686	178.6	165.577	166.464
ENSGALG00000037826	34.7413	1.77464	0.404576	4.38641	1.15236e-05	0.00146465	43.4086	51.8454	20.2047	44.2278	132.274	32.1804	18.4803	18.3352	16.3932	14.6707	14.1923	10.6822
ENSGALG00000001362	403.796	0.660974	0.1512	4.37153	1.23376e-05	0.00153016	486.633	458.887	454.012	392.282	672.975	510.29	312.185	247.525	355.868	293.413	300.066	361.414
ENSGALG00000054180	56.0267	3.07346	0.703855	4.3666	1.26195e-05	0.0015526	38.8392	66.1856	60.6141	23.0754	355.052	57.4651	3.30006	6.54827	10.2457	3.18928	14.8681	32.9367
ENSGALG00000051461	18.328	1.91695	0.439521	4.36144	1.29206e-05	0.00157704	14.8503	18.7526	49.9175	19.2295	41.7709	31.0311	6.60011	0	9.56268	8.29212	10.1374	9.79199
ENSGALG00000052009	22.396	2.09976	0.483299	4.34465	1.39499e-05	0.00166306	20.562	58.464	59.4256	27.8828	41.7709	10.3437	8.58015	7.85792	6.14744	17.86	5.4066	4.45091
ENSGALG00000046687	66.0149	1.94769	0.448566	4.34204	1.41163e-05	0.00166427	52.5472	44.1238	80.8189	66.3417	285.434	102.288	36.9606	13.0965	27.3219	31.2549	29.7363	22.2545
ENSGALG00000048914	16.3172	1.56841	0.361841	4.33453	1.4607e-05	0.00170183	31.9853	12.134	23.7703	29.8057	20.8854	28.7325	9.90017	5.23862	6.14744	11.4814	12.1648	3.56073
ENSGALG00000053903	20.9258	1.85303	0.429409	4.3153	1.59387e-05	0.00182926	20.562	19.8557	16.6392	31.7287	83.5417	25.2846	8.58015	11.7869	6.14744	6.37855	10.8132	9.79199
ENSGALG00000040167	487.699	0.714949	0.166118	4.30386	1.67844e-05	0.00190767	568.881	594.568	481.348	586.499	923.6	487.304	353.106	361.464	329.229	374.421	379.813	412.154
ENSGALG00000049883	65.661	0.962554	0.223707	4.30274	1.687e-05	0.00190767	79.9632	73.9073	83.1959	66.3417	122.992	98.8399	50.8209	27.5027	58.7422	39.547	51.3627	34.7171
ENSGALG00000010973	2118.45	0.310962	0.0724547	4.29181	1.77224e-05	0.00197502	2250.39	2103.6	2396.04	2462.34	2327.57	2536.51	2084.98	1847.92	1969.91	1842.13	1809.86	1790.15
ENSGALG00000054047	332.427	0.617613	0.143866	4.29296	1.76305e-05	0.00197502	379.254	343.062	356.554	424.972	478.044	434.436	257.404	268.479	217.893	210.492	300.742	317.795
ENSGALG00000002638	66.1758	1.48426	0.346602	4.28231	1.84966e-05	0.00204647	51.4049	80.5258	149.753	44.2278	106.748	151.708	32.3406	45.8379	39.6168	21.0492	29.0605	41.8385
ENSGALG00000040489	52.2322	1.20023	0.280868	4.2733	1.92601e-05	0.00211573	51.4049	69.4949	55.8601	58.6499	127.633	77.0032	34.9806	17.0255	38.9338	28.0656	25.0055	42.7287
ENSGALG00000038527	1811.12	1.90573	0.44654	4.26778	1.9743e-05	0.00215339	1502.16	1327.02	1616.38	1801.8	8586.23	2323.89	747.133	505.526	1040.28	702.279	865.055	715.706
ENSGALG00000006584	1018.97	0.921798	0.216695	4.2539	2.10081e-05	0.00226459	1022.39	1097.58	968.638	1129.73	2148.88	1640.05	695.652	619.466	834.685	621.271	645.412	803.834
ENSGALG00000034134	134.312	0.725989	0.171361	4.23661	2.2692e-05	0.00241194	142.791	155.536	162.826	148.067	250.625	150.558	85.8015	89.0565	94.2607	113.538	121.648	97.0298
ENSGALG00000030097	146.616	0.797336	0.188223	4.23613	2.27408e-05	0.00241194	140.507	163.258	147.376	164.412	283.114	222.964	102.302	95.6047	99.042	110.349	120.973	109.492
ENSGALG00000041298	671.657	1.34435	0.318215	4.22465	2.39315e-05	0.00242133	594.012	720.32	843.844	773.987	2072.3	780.376	256.744	455.76	376.36	370.594	529.846	285.748
ENSGALG00000021552	17.8141	1.94542	0.459983	4.22933	2.34385e-05	0.00242133	21.7043	25.3712	21.3932	28.8442	60.3357	12.6423	11.2202	9.16758	10.9288	2.55142	3.37912	6.23127
ENSGALG00000030940	930.86	3.32397	0.786398	4.22683	2.37009e-05	0.00242133	360.977	268.052	761.837	1550.86	7022.15	191.933	122.762	280.266	88.7963	49.7527	94.6154	378.327
ENSGALG00000047266	482.096	0.844367	0.200192	4.21778	2.46716e-05	0.0024799	483.206	497.495	581.183	546.117	997.859	614.876	327.366	290.743	374.311	276.829	386.572	408.593
ENSGALG00000019233	73.4303	1.72797	0.410104	4.21349	2.51459e-05	0.00250738	70.8245	86.0413	96.2695	71.1491	290.075	64.3609	28.3805	24.8834	23.9067	26.1521	43.9286	55.1912
ENSGALG00000050532	84.4184	2.04547	0.485587	4.21236	2.52711e-05	0.00250738	69.6822	65.0825	61.8027	74.995	438.594	106.885	23.7604	31.4317	38.9338	33.8063	32.4396	35.6073
ENSGALG00000048996	394.353	0.583376	0.138661	4.20722	2.5853e-05	0.00253398	410.097	398.217	389.832	475.93	603.357	565.456	336.606	295.982	333.328	301.068	285.874	336.489
ENSGALG00000039864	159.34	2.02385	0.482109	4.19791	2.6939e-05	0.00260563	132.51	112.516	178.277	107.685	830.776	174.694	71.9412	53.6958	66.2557	54.8556	56.7693	72.1047
ENSGALG00000039803	352.016	0.397008	0.0947181	4.19147	2.7715e-05	0.00264738	452.363	398.217	424.299	361.514	406.106	358.582	277.865	307.769	294.394	292.138	330.478	320.465
ENSGALG00000004038	185.407	0.476724	0.114041	4.18027	2.91158e-05	0.00276402	187.342	216.206	221.063	222.101	220.457	231.01	156.423	134.894	154.369	168.394	179.093	133.527
ENSGALG00000010165	666.365	0.547775	0.131094	4.1785	2.93442e-05	0.00276862	798.489	671.784	641.797	784.563	872.547	979.205	542.529	569.699	481.549	485.408	533.225	635.589
ENSGALG00000054374	256.08	2.00483	0.481345	4.16507	3.1126e-05	0.00288366	202.193	249.299	313.767	185.565	1290.26	220.666	76.5613	73.3406	126.364	72.7155	116.242	145.99
ENSGALG00000053019	161.526	1.27553	0.306671	4.15929	3.19243e-05	0.0029264	217.043	197.454	165.203	132.683	475.724	187.336	105.602	68.102	67.6218	114.814	108.808	97.9199
ENSGALG00000016485	4125.01	0.307965	0.0742434	4.14804	3.35333e-05	0.00298789	4868.61	4332.95	4429.59	4941.98	4260.63	4545.49	3451.2	3335.69	3884.5	3741.66	3654.86	4053
ENSGALG00000036547	204.663	1.1688	0.281808	4.14751	3.36111e-05	0.00298789	198.766	190.835	286.432	194.218	559.265	274.683	113.522	90.3661	145.489	133.95	150.033	118.394
ENSGALG00000003682	869.271	0.498155	0.120034	4.15013	3.3228e-05	0.00298789	974.408	928.805	938.925	884.556	1378.44	1009.09	701.592	763.528	661.191	720.777	700.83	769.117
ENSGALG00000029721	164.717	1.39975	0.337346	4.14929	3.33509e-05	0.00298789	129.083	226.134	270.981	142.298	450.197	217.218	66.0011	60.2441	142.074	61.872	108.132	102.371
ENSGALG00000020322	2012.16	1.03636	0.250034	4.14488	3.39991e-05	0.00300501	2067.62	1944.75	2158.34	2280.62	5135.49	2650.29	1514.07	1032.01	1515.68	1373.3	1330.7	1142.99
ENSGALG00000043088	112.65	1.7023	0.411217	4.13966	3.47823e-05	0.00305667	138.222	100.382	114.097	99.9933	445.556	137.916	36.3006	40.5993	52.5947	35.082	87.8572	63.2029
ENSGALG00000053608	701.095	1.06939	0.259613	4.11917	3.80245e-05	0.00324877	600.866	675.093	1038.76	998.972	1297.22	1090.69	500.289	209.545	517.751	452.877	535.253	495.831
ENSGALG00000048786	24.1532	1.96773	0.477566	4.12032	3.78339e-05	0.00324877	28.5583	12.134	28.5243	29.8057	99.7859	33.3297	11.8802	6.54827	4.78134	7.65426	10.8132	16.0233
ENSGALG00000049383	278.489	0.492782	0.119851	4.11161	3.92912e-05	0.0033201	297.006	271.361	306.636	349.015	420.029	316.058	258.724	218.712	226.772	228.99	213.561	235.008
ENSGALG00000044472	28.2408	1.54394	0.375803	4.10837	3.98459e-05	0.00334858	58.2589	44.1238	33.2784	16.3451	34.809	64.3609	7.92014	18.3352	11.6118	12.7571	12.1648	24.9251
ENSGALG00000048001	210.594	0.654974	0.15962	4.10334	4.07233e-05	0.00340371	268.448	205.175	231.76	220.178	373.617	251.697	188.763	167.636	139.342	167.756	153.412	159.342
ENSGALG00000053332	166.853	1.50153	0.366178	4.10054	4.12196e-05	0.00342657	175.919	158.846	150.941	159.605	635.845	201.128	67.9812	85.1275	84.015	86.7483	111.511	84.5672
ENSGALG00000021443	186.623	1.23166	0.300724	4.09565	4.20989e-05	0.00348086	182.773	196.351	225.817	157.682	554.624	257.444	116.162	77.2696	129.779	110.349	110.159	121.065
ENSGALG00000049166	26.3825	2.78578	0.681184	4.08961	4.321e-05	0.00355362	21.7043	23.165	14.2622	25.9598	155.48	36.7776	1.32002	5.23862	13.661	12.7571	2.7033	3.56073
ENSGALG00000003432	16.4402	1.57758	0.386635	4.08029	4.49793e-05	0.00365998	26.2736	23.165	30.9013	16.3451	23.206	27.5832	6.60011	6.54827	7.51353	10.2057	2.02747	16.9134
ENSGALG00000051597	315.862	0.931284	0.228209	4.08084	4.48727e-05	0.00365998	335.845	383.877	380.324	281.712	730.99	378.12	199.983	193.829	230.187	175.41	239.242	260.823
ENSGALG00000045165	130.836	1.1953	0.294447	4.05946	4.91854e-05	0.00391929	156.499	109.206	158.072	148.067	348.09	175.843	58.741	57.6248	89.4794	61.872	92.5879	113.943
ENSGALG00000041709	30.5884	3.14387	0.77535	4.05478	5.01817e-05	0.00395766	2.28466	18.7526	14.2622	29.8057	225.099	40.2255	5.9401	3.92896	3.41524	7.65426	9.46154	6.23127
ENSGALG00000033322	119.761	0.605701	0.149687	4.04645	5.19994e-05	0.00401859	175.919	151.124	134.302	109.608	143.877	152.857	77.2213	90.3661	91.5285	100.781	102.725	106.822
ENSGALG00000053510	77.3695	2.37637	0.587693	4.04356	5.26453e-05	0.00404816	44.5509	41.9176	187.785	72.1106	396.823	36.7776	23.1004	10.4772	43.0321	22.3249	29.0605	20.4742
ENSGALG00000030028	133.036	1.13651	0.281302	4.04019	5.34081e-05	0.00405299	150.788	156.639	165.203	155.759	322.564	148.26	48.8408	85.1275	103.823	51.6663	102.725	105.041
ENSGALG00000031312	122.714	1.76567	0.43707	4.03979	5.34987e-05	0.00405299	75.3938	121.34	149.753	98.0704	524.456	170.097	40.9207	64.173	50.5456	42.0985	52.0385	83.677
ENSGALG00000052592	382.575	1.24652	0.308484	4.0408	5.32691e-05	0.00405299	342.699	362.918	459.954	418.241	1083.72	565.456	203.283	155.849	169.396	226.439	299.39	303.552
ENSGALG00000049770	125.162	0.785336	0.194674	4.03411	5.48089e-05	0.00410964	131.368	108.103	224.629	144.221	185.648	157.454	98.3417	103.463	99.042	95.0405	70.9616	83.677
ENSGALG00000046993	11.7799	3.05489	0.75848	4.02765	5.63382e-05	0.0041655	21.7043	18.7526	1.18851	19.2295	58.0151	6.89581	0.660011	5.23862	0.683049	3.18928	1.35165	4.45091
ENSGALG00000000966	423.799	0.53224	0.132185	4.02646	5.66222e-05	0.00416647	493.487	461.093	495.61	390.359	659.051	514.887	319.445	303.84	348.355	352.734	393.33	353.402
ENSGALG00000050596	573.763	1.14107	0.283749	4.02141	5.785e-05	0.00422619	662.552	691.64	484.913	526.888	1624.42	750.494	434.947	332.652	355.185	285.759	383.192	352.512
ENSGALG00000047639	63.2642	1.00418	0.24988	4.01864	5.85351e-05	0.00422634	66.2552	91.5568	78.4418	81.7253	83.5417	105.736	44.2208	28.8124	21.1745	47.8392	49.3352	60.5323
ENSGALG00000040070	76.6198	2.0966	0.521881	4.0174	5.88439e-05	0.00422879	59.4012	43.0207	49.9175	88.4556	401.464	104.586	33.6606	17.0255	33.4694	27.4278	20.9506	40.0582
ENSGALG00000001542	131.291	1.3826	0.344551	4.01275	6.00143e-05	0.00429284	183.915	114.722	185.408	151.913	331.846	172.395	45.5408	53.6958	67.6218	36.9956	109.484	121.955
ENSGALG00000013528	128.383	0.833698	0.20796	4.00894	6.09925e-05	0.00434261	114.233	124.65	205.613	163.451	220.457	162.051	89.7615	69.4116	88.7963	81.0076	125.028	96.1396
ENSGALG00000011184	997.053	0.33817	0.0844515	4.0043	6.22003e-05	0.00434809	1089.78	1173.69	951.999	1053.78	1255.45	1159.65	889.035	908.9	907.089	820.282	826.533	928.459
ENSGALG00000039734	454.819	0.596908	0.149056	4.00459	6.21243e-05	0.00434809	461.502	421.382	650.116	557.655	649.769	550.515	345.186	277.647	425.539	378.886	376.434	363.194
ENSGALG00000049003	41.3985	1.52518	0.380714	4.00609	6.1732e-05	0.00434809	46.8356	60.6702	49.9175	28.8442	122.992	60.913	19.8003	20.9545	26.6389	7.65426	31.0879	20.4742
ENSGALG00000053862	21.9193	1.21227	0.302671	4.00525	6.19511e-05	0.00434809	26.2736	20.9588	26.1473	39.4204	46.4121	26.4339	13.2002	7.85792	10.9288	10.2057	20.9506	14.2429
ENSGALG00000017493	133.002	2.02006	0.504635	4.00301	6.25411e-05	0.00435213	92.5288	84.9382	177.088	149.029	686.899	91.9441	59.401	31.4317	56.693	51.0284	72.3132	42.7287
ENSGALG00000054250	1687.63	0.682777	0.17066	4.0008	6.31283e-05	0.0043732	1879.13	1798.04	1999.08	1597.97	2861.3	2345.72	1229.6	1348.94	1073.75	1091.37	1394.9	1631.7
ENSGALG00000052026	36.9861	1.67501	0.419184	3.99589	6.44524e-05	0.0044166	44.5509	37.5052	34.4669	43.2663	136.916	43.6735	29.0405	11.7869	21.8576	20.4114	8.78572	11.5724
ENSGALG00000050772	84.986	2.58852	0.647893	3.99529	6.46163e-05	0.0044166	119.945	200.763	120.04	56.727	355.052	21.8367	8.58015	22.2641	17.0762	5.10284	25.6813	66.7636
ENSGALG00000012196	50.5075	1.24731	0.313172	3.98282	6.81033e-05	0.00453403	41.1239	39.7114	70.1222	57.6885	132.274	88.4962	24.4204	19.6448	29.3711	33.8063	36.4945	32.9367
ENSGALG00000028149	378.106	0.415671	0.104301	3.98528	6.74003e-05	0.00453403	452.363	439.031	381.513	425.933	480.365	418.346	304.265	314.317	394.119	325.944	310.879	290.199
ENSGALG00000026516	734.993	0.860784	0.216091	3.98343	6.79269e-05	0.00453403	827.047	821.805	913.966	687.454	1608.18	833.243	620.411	585.415	564.881	417.157	431.176	509.184
ENSGALG00000055001	8.37507	2.63283	0.660668	3.9851	6.74506e-05	0.00453403	12.5656	2.20619	8.31959	18.268	34.809	11.493	1.98003	0	2.04915	3.18928	4.73077	0.890181
ENSGALG00000052196	423.378	1.93841	0.486174	3.98707	6.68952e-05	0.00453403	292.437	399.32	509.872	383.628	2130.31	316.058	165.663	85.1275	230.87	186.892	204.099	176.256
ENSGALG00000040157	388.172	0.832842	0.20948	3.97576	7.01558e-05	0.00465055	382.681	421.382	464.708	360.553	807.57	551.665	267.965	229.189	340.158	250.039	291.956	290.199
ENSGALG00000047893	29.9087	0.961878	0.242106	3.97296	7.09842e-05	0.00467739	39.9816	25.3712	32.0898	49.9967	41.7709	48.2707	15.8403	17.0255	23.2237	17.86	24.3297	23.1447
ENSGALG00000021931	4.13543	2.63796	0.664359	3.97068	7.16667e-05	0.00467987	5.71165	6.61856	5.94256	5.76885	13.9236	5.74651	1.32002	0	1.3661	2.55142	0.675824	0
ENSGALG00000024395	1000.86	0.36135	0.0910159	3.97019	7.18153e-05	0.00467987	1122.91	943.145	1070.85	1076.85	1355.23	1192.97	891.675	869.61	849.029	881.516	863.704	892.852
ENSGALG00000043034	680.391	0.730266	0.184509	3.95789	7.56134e-05	0.00486552	872.741	642.001	975.769	653.803	981.615	972.309	508.869	337.891	584.69	456.704	618.379	559.924
ENSGALG00000014988	148.293	0.920319	0.232979	3.95022	7.80778e-05	0.00497208	143.934	135.681	172.334	158.643	320.243	237.905	106.922	75.9599	113.386	107.798	89.2088	117.504
ENSGALG00000051870	808.655	1.63553	0.41419	3.94874	7.85627e-05	0.00497208	937.854	783.197	936.548	773.987	3077.12	833.243	211.864	474.095	422.807	248.764	296.687	707.694
ENSGALG00000004747	19.0508	1.62135	0.410702	3.94775	7.88882e-05	0.00497222	22.8466	18.7526	20.2047	23.0754	64.9769	25.2846	11.8802	1.30965	9.56268	7.65426	11.489	11.5724
ENSGALG00000013607	218.042	0.929	0.235908	3.93797	8.21734e-05	0.00513718	326.707	251.505	254.342	269.213	176.366	436.735	217.144	132.275	138.659	163.929	141.923	107.712
ENSGALG00000029444	355.586	0.568882	0.144779	3.9293	8.51923e-05	0.00530434	398.673	361.815	438.561	335.555	584.792	435.585	294.365	269.789	278.001	290.224	252.083	327.587
ENSGALG00000049433	23.2915	3.1593	0.807344	3.91321	9.10791e-05	0.00555835	4.56932	4.41238	40.4094	51.9196	141.557	9.19441	7.26012	2.61931	3.41524	4.46499	8.78572	0.890181
ENSGALG00000011340	1934.49	0.357952	0.091608	3.90744	9.32808e-05	0.00560377	2104.17	2195.16	2230.84	2248.89	2049.09	2214.7	1837.47	1396.09	1900.92	1641.2	1834.86	1560.49
ENSGALG00000021569	238.139	2.03397	0.52044	3.90818	9.29943e-05	0.00560377	138.222	153.33	405.283	232.677	1199.75	168.947	44.2208	83.8178	126.364	81.0076	124.352	99.7003
ENSGALG00000053187	403.826	1.40163	0.359211	3.90196	9.54152e-05	0.00568756	435.228	255.918	684.583	649.957	1227.6	264.339	196.683	184.661	220.625	199.011	302.094	225.216
ENSGALG00000003082	1959.14	0.869715	0.223216	3.89629	9.76784e-05	0.00575554	2047.06	2006.53	2103.67	2089.28	4490.37	2462.95	1682.37	1161.66	1299.84	1190.24	1510.47	1465.24
ENSGALG00000008609	2193.55	0.875958	0.224978	3.89353	9.87975e-05	0.00576535	2378.33	2280.09	2354.44	2105.63	5100.69	2824.98	1596.57	1242.86	1648.88	1433.26	1723.35	1633.48
ENSGALG00000054240	10.4516	2.6937	0.691916	3.8931	9.89695e-05	0.00576535	3.42699	12.134	10.6966	11.5377	64.9769	6.89581	2.64005	1.30965	3.41524	2.55142	4.05495	1.78036
ENSGALG00000050550	125.167	0.767472	0.19764	3.88318	0.000103098	0.00592593	157.642	142.299	188.974	109.608	201.892	148.26	66.0011	83.8178	87.4302	86.7483	118.945	110.382
ENSGALG00000000452	80.392	0.796151	0.205064	3.88246	0.000103406	0.00592593	108.521	79.4228	124.794	85.5712	109.068	105.736	71.2812	47.1475	43.7151	51.0284	54.7418	83.677
ENSGALG00000010507	63.7149	1.4605	0.376136	3.88292	0.00010321	0.00592593	62.8282	52.9485	84.3844	54.804	222.778	86.1976	35.6406	22.2641	45.0812	31.2549	43.2528	23.1447
ENSGALG00000048178	2299.95	1.3754	0.354754	3.87707	0.000105723	0.00599971	2203.56	1978.95	2590.96	2322.92	8057.13	2770.97	1194.62	839.488	1581.26	1141.12	1719.3	1199.07
ENSGALG00000044849	28.0199	2.58843	0.669565	3.86584	0.000110706	0.00614651	12.5656	13.2371	9.5081	56.727	176.366	20.6874	7.26012	7.85792	8.19658	10.8435	6.75824	6.23127
ENSGALG00000044463	46.6401	1.97988	0.512145	3.86586	0.000110698	0.00614651	63.9705	47.433	38.0324	86.5327	16.2442	194.232	19.8003	10.4772	10.9288	15.3085	34.467	22.2545
ENSGALG00000030007	12.0764	1.33778	0.346053	3.86584	0.000110708	0.00614651	18.2773	11.0309	17.8277	22.1139	23.206	11.493	8.58015	7.85792	6.14744	3.82713	7.43407	7.12145
ENSGALG00000032370	5.55526	5.19715	1.34335	3.86879	0.000109376	0.00614651	2.28466	2.20619	2.37703	1.92295	53.3739	2.2986	0	1.30965	0	0	0	0.890181
ENSGALG00000027823	142.386	0.620448	0.160743	3.85986	0.00011345	0.0062044	131.368	151.124	162.826	182.68	234.381	178.142	93.0616	94.2951	120.9	126.933	121.648	111.273
ENSGALG00000004760	40.6639	1.24417	0.322259	3.86078	0.000113026	0.0062044	63.9705	28.6804	46.352	88.4556	78.9005	37.9269	27.7205	14.4062	21.8576	23.6006	19.5989	36.4974
ENSGALG00000035117	56.2423	1.38139	0.358362	3.85474	0.000115854	0.00627368	63.9705	69.4949	60.6141	66.3417	143.877	85.0483	33.6606	23.5738	56.693	11.4814	23.6539	36.4974
ENSGALG00000044491	24.3182	1.87026	0.485684	3.85077	0.000117746	0.00630448	13.708	40.8145	41.5979	19.2295	69.6181	45.9721	9.90017	1.30965	16.3932	7.01641	18.2473	8.01163
ENSGALG00000002207	53.3142	1.14457	0.29725	3.85054	0.000117859	0.00630448	61.6859	109.206	42.7865	76.918	111.389	39.0762	35.6406	39.2896	25.2728	25.5142	36.4945	36.4974
ENSGALG00000049348	205.426	0.765754	0.198912	3.84971	0.000118258	0.00630448	227.324	188.629	243.645	222.101	417.709	256.294	168.963	184.661	153.003	142.88	126.379	133.527
ENSGALG00000051337	39.404	3.15764	0.82067	3.84763	0.000119265	0.0063143	4.56932	24.2681	17.8277	28.8442	297.037	52.8679	3.96007	13.0965	12.2949	6.37855	10.8132	0.890181
ENSGALG00000039742	5.60801	3.42499	0.890257	3.84719	0.000119479	0.0063143	5.71165	2.20619	7.13108	3.8459	37.1297	5.74651	0.660011	1.30965	0	0.637855	2.02747	0.890181
ENSGALG00000053404	176.351	2.16759	0.56361	3.84591	0.000120108	0.00632584	126.799	116.928	118.851	85.5712	1016.42	267.787	73.2613	49.7668	87.4302	61.872	38.522	72.9949
ENSGALG00000053936	280.797	0.707963	0.184234	3.84274	0.000121668	0.00638609	312.999	321	227.006	322.094	498.93	412.599	237.604	193.829	196.718	243.661	191.258	211.863
ENSGALG00000036140	45.4285	1.25194	0.326244	3.83744	0.000124322	0.00649896	38.8392	46.3299	78.4418	60.5729	90.5035	68.9581	40.2607	44.5282	15.7101	24.2385	21.6264	15.1331
ENSGALG00000031824	350.649	1.68676	0.439631	3.83677	0.000124663	0.00649896	231.893	391.598	304.259	263.444	1564.09	457.422	148.503	136.204	187.838	125.02	206.126	191.389
ENSGALG00000034688	590.374	0.944185	0.24629	3.83363	0.000126267	0.00656032	660.267	653.032	531.265	668.225	1478.22	674.64	354.426	404.683	321.716	426.087	453.478	458.443
ENSGALG00000014790	307.701	0.358684	0.0936072	3.8318	0.00012721	0.00656495	342.699	339.753	370.816	340.362	329.526	352.836	313.505	242.286	286.197	260.245	248.028	266.164
ENSGALG00000051711	7.81312	2.96331	0.773631	3.83039	0.00012794	0.00658056	11.4233	5.51547	15.4507	10.5762	20.8854	19.5381	0.660011	0	6.14744	0	0	3.56073
ENSGALG00000031839	87.6746	1.0467	0.27342	3.82817	0.0001291	0.00659612	81.1055	79.4228	112.909	86.5327	232.06	120.677	50.1609	48.4572	58.7422	51.0284	66.9066	64.0931
ENSGALG00000054158	6.09657	3.13162	0.819482	3.82146	0.000132667	0.0067336	4.56932	4.41238	13.0736	9.61474	32.4884	2.2986	1.98003	0	2.73219	0.637855	1.35165	0
ENSGALG00000030206	24.0575	1.48261	0.388089	3.82028	0.000133301	0.00674355	26.2736	27.5773	14.2622	25.9598	85.8623	34.479	12.5402	14.4062	11.6118	10.8435	14.1923	10.6822
ENSGALG00000016441	115.06	1.23832	0.324276	3.81871	0.000134151	0.00675696	126.799	111.412	131.925	150.951	327.205	124.125	81.1814	51.0765	99.7251	44.012	45.9561	86.3476
ENSGALG00000047455	552.122	0.501133	0.131505	3.81075	0.000138543	0.00694026	595.154	555.959	621.592	564.385	840.058	712.567	485.768	402.064	477.451	486.684	390.627	493.16
ENSGALG00000049015	924.19	0.690574	0.181271	3.80962	0.000139179	0.00694944	1093.21	917.774	1136.22	1057.62	1297.22	1348.13	508.209	543.506	879.084	609.79	858.297	841.221
ENSGALG00000042029	172.175	1.04418	0.27425	3.8074	0.000140434	0.0069669	183.915	170.98	184.219	166.335	445.556	244.801	96.3617	78.5792	116.118	110.987	153.412	114.833
ENSGALG00000052689	208.977	1.33032	0.349392	3.80753	0.000140362	0.0069669	233.035	195.248	223.44	157.682	737.952	249.398	99.6617	130.965	120.9	100.143	131.11	128.186
ENSGALG00000027742	29.0507	3.75558	0.988903	3.79773	0.000146029	0.00715268	10.281	18.7526	0	36.536	208.854	50.5693	5.28009	1.30965	0	4.46499	8.10989	4.45091
ENSGALG00000047211	39.0107	1.95491	0.51476	3.79771	0.000146039	0.00715268	30.8429	23.165	52.2946	48.0737	194.931	24.1353	11.2202	14.4062	17.0762	11.4814	18.2473	22.2545
ENSGALG00000026424	84.9287	0.572608	0.150867	3.79545	0.000147377	0.00718076	110.806	97.0723	98.6465	81.7253	132.274	91.9441	62.0411	75.9599	63.5235	68.2505	76.3682	60.5323
ENSGALG00000050811	120.751	1.77379	0.467383	3.79516	0.000147547	0.00718076	134.795	89.3506	120.04	70.1876	573.189	135.618	40.9207	41.9089	67.6218	52.3041	55.4176	67.6538
ENSGALG00000052151	41.035	1.22177	0.322132	3.79275	0.000148987	0.0071932	26.2736	45.2268	53.4831	45.1893	106.748	70.1074	17.1603	19.6448	30.7372	29.9792	20.2747	27.5956
ENSGALG00000052069	27.8512	0.835528	0.220995	3.78076	0.00015635	0.0074443	34.2699	41.9176	43.975	30.7672	32.4884	32.1804	24.4204	13.0965	21.8576	19.1357	22.3022	17.8036
ENSGALG00000023818	243.841	1.92362	0.508977	3.77939	0.000157216	0.00746243	186.2	195.248	160.449	249.983	1148.7	375.822	158.403	146.681	49.8625	90.5755	49.3352	114.833
ENSGALG00000005614	70.2185	0.948073	0.251172	3.7746	0.000160264	0.00756799	78.8208	83.8351	83.1959	93.263	155.48	62.0623	44.2208	66.7923	52.5947	46.5634	47.3077	28.4858
ENSGALG00000035673	3937.44	0.650056	0.17223	3.77435	0.000160424	0.00756799	4164.94	4479.66	4365.41	3915.12	7003.58	4935.1	2568.1	2866.83	2843.53	2723	3665.67	3718.29
ENSGALG00000004245	212.339	0.8156	0.216334	3.77009	0.000163186	0.00767472	202.193	210.691	312.579	203.833	452.518	247.1	140.582	166.326	161.199	137.139	175.039	138.868
ENSGALG00000001889	404.452	0.999445	0.265159	3.76922	0.000163757	0.00767809	373.542	349.681	474.217	490.352	1041.95	510.29	275.885	191.209	302.591	265.348	309.528	268.835
ENSGALG00000053549	378.615	0.589268	0.156624	3.76232	0.000168345	0.00786926	467.213	455.578	401.717	531.695	396.823	473.512	248.164	292.053	233.603	287.035	366.973	389.009
ENSGALG00000013005	149.078	0.494785	0.131551	3.76116	0.000169126	0.00788178	162.211	175.392	155.695	164.412	227.419	166.649	106.262	117.869	133.878	114.814	143.275	121.065
ENSGALG00000035152	133.724	0.796595	0.212084	3.75604	0.000172624	0.00794845	134.795	155.536	169.957	131.722	290.075	141.364	87.1215	81.1985	98.359	95.0405	99.3462	120.174
ENSGALG00000013253	23.9048	2.25448	0.600158	3.75648	0.000172323	0.00794845	19.4196	16.5464	35.6554	21.1524	113.71	31.0311	7.26012	7.85792	1.3661	7.65426	4.73077	20.4742
ENSGALG00000039576	33.9065	1.5305	0.407694	3.75405	0.000173999	0.00798786	26.2736	44.1238	24.9588	57.6885	118.351	33.3297	25.0804	9.16758	20.4915	14.0328	18.2473	15.1331
ENSGALG00000042976	3770.64	0.487476	0.129906	3.75253	0.000175058	0.00801254	3975.31	4088.07	4064.71	3882.43	6163.52	4244.37	3049.25	3063.28	3036.15	2913.72	3413.59	3353.31
ENSGALG00000047694	22.3994	2.23271	0.595672	3.74822	0.000178094	0.0080843	65.1129	14.3402	40.4094	59.6114	32.4884	10.3437	7.26012	0	2.73219	12.7571	12.1648	11.5724
ENSGALG00000017850	6.37801	2.03367	0.542842	3.74633	0.000179438	0.00809258	15.9926	11.0309	2.37703	8.65327	16.2442	8.04511	2.64005	1.30965	4.09829	2.55142	2.7033	0.890181
ENSGALG00000051417	72.5046	1.62292	0.433699	3.74205	0.000182522	0.0081698	75.3938	76.1135	48.729	53.8426	278.472	126.423	48.1808	20.9545	36.2016	33.8063	22.978	48.96
ENSGALG00000016471	55.5602	0.695017	0.185746	3.74175	0.000182743	0.0081698	62.8282	77.2166	61.8027	70.1876	55.6945	81.6004	44.2208	45.8379	32.1033	36.3578	41.9011	56.9716
ENSGALG00000031546	31.03	2.5768	0.688477	3.74276	0.000182011	0.0081698	34.2699	12.134	23.7703	21.1524	218.137	10.3437	13.8602	7.85792	8.19658	7.65426	6.08242	8.90181
ENSGALG00000052295	27.6703	2.38053	0.636459	3.74027	0.000183819	0.00819408	21.7043	19.8557	34.4669	11.5377	169.404	22.986	7.92014	2.61931	15.0271	6.37855	9.46154	10.6822
ENSGALG00000048773	348.995	1.17952	0.315557	3.73791	0.000185559	0.00824772	283.298	572.506	349.423	246.137	791.326	664.296	169.623	184.661	158.467	195.822	275.061	297.321
ENSGALG00000028998	1379.29	0.825459	0.221072	3.73389	0.000188543	0.00833217	1288.55	1889.6	1593.8	1163.38	2951.81	1697.52	972.857	974.382	979.492	833.677	980.621	1225.78
ENSGALG00000049491	15.8825	2.92327	0.783769	3.72976	0.000191661	0.00844572	21.7043	8.82475	5.94256	20.191	109.068	3.4479	1.98003	2.61931	4.09829	5.7407	6.08242	0.890181
ENSGALG00000028148	471	0.282493	0.0757622	3.72868	0.000192482	0.00845764	526.614	478.743	518.191	556.694	475.724	543.62	451.448	399.444	415.977	413.968	448.747	422.836
ENSGALG00000003655	276.959	0.470216	0.126189	3.72629	0.000194319	0.00851404	347.269	303.351	304.259	371.129	271.511	329.849	281.825	212.164	213.111	219.422	206.126	263.494
ENSGALG00000011624	63.9931	1.6265	0.436643	3.72502	0.0001953	0.00853271	51.4049	24.2681	61.8027	124.03	164.763	155.156	41.5807	23.5738	23.2237	39.547	39.8736	18.6938
ENSGALG00000003321	144.352	0.821543	0.220744	3.72169	0.000197891	0.0085971	134.795	156.639	184.219	139.414	324.884	171.246	122.762	96.9144	103.14	89.2998	104.753	104.151
ENSGALG00000004005	756.314	1.17384	0.315396	3.7218	0.000197805	0.0085971	823.621	1035.81	690.526	540.349	2285.79	914.844	423.727	559.222	533.461	412.692	389.275	466.455
ENSGALG00000053428	17.2835	1.36586	0.367362	3.71803	0.000200783	0.00862524	17.135	23.165	15.4507	16.3451	51.0533	27.5832	11.8802	10.4772	7.51353	8.92998	5.4066	12.4625
ENSGALG00000030305	278.835	1.39698	0.375662	3.7187	0.000200251	0.00862524	155.357	376.155	331.595	228.831	877.188	458.571	155.103	90.3661	130.462	139.052	190.582	212.753
ENSGALG00000040463	215.408	0.821066	0.220987	3.71545	0.000202842	0.00868942	295.864	243.784	259.096	248.06	385.22	219.517	118.802	176.803	101.774	130.122	196.665	209.193
ENSGALG00000013828	329.468	0.894158	0.240899	3.71176	0.000205827	0.00879282	334.703	319.897	410.037	336.516	763.478	408.002	172.263	314.317	219.259	208.579	229.78	236.788
ENSGALG00000033203	62.5535	2.0683	0.558275	3.70481	0.000211549	0.00886489	31.9853	73.9073	58.2371	28.8442	341.129	73.5553	19.1403	15.7158	36.2016	15.9464	28.3846	27.5956
ENSGALG00000006936	333.485	1.29637	0.349865	3.70533	0.000211112	0.00886489	335.845	264.743	366.062	289.404	1164.94	426.391	199.323	145.372	189.204	185.616	225.725	209.193
ENSGALG00000021598	224.626	0.781302	0.210808	3.70623	0.000210369	0.00886489	310.714	217.309	241.268	222.101	457.159	260.891	143.882	121.798	159.15	182.427	186.528	192.279
ENSGALG00000029381	138.405	1.97361	0.532311	3.70763	0.000209207	0.00886489	89.1018	97.0723	175.9	140.375	740.272	82.7497	52.8009	31.4317	57.3761	44.6499	57.4451	91.6887
ENSGALG00000047684	18.6775	1.1884	0.32094	3.70288	0.000213166	0.00890837	34.2699	16.5464	21.3932	23.0754	32.4884	27.5832	5.28009	15.7158	7.51353	13.395	13.5165	13.3527
ENSGALG00000049070	518.612	0.506743	0.136979	3.69942	0.000216095	0.0090063	562.027	672.887	610.895	488.429	612.639	707.97	408.547	366.703	509.554	355.285	491.324	437.079
ENSGALG00000001944	234.192	0.483808	0.13102	3.69264	0.00022194	0.00920005	237.605	296.732	256.719	282.673	327.205	241.353	160.383	193.829	191.254	236.644	203.423	182.487
ENSGALG00000035760	3466.48	1.20856	0.327623	3.68888	0.000225241	0.00931177	3120.85	3290.53	3995.78	3092.1	10623.7	4915.56	2162.86	1248.1	2554.6	1964.59	2559.35	2069.67
ENSGALG00000054409	47.5481	1.8261	0.49529	3.68692	0.000226982	0.00933357	103.952	18.7526	32.0898	110.57	39.4503	139.065	13.8602	27.5027	11.6118	14.0328	22.3022	37.3876
ENSGALG00000028172	902.056	0.917829	0.249203	3.68306	0.00023045	0.0094509	881.879	753.413	1125.52	1035.51	1907.54	1379.16	730.633	426.947	709.687	722.052	697.451	454.883
ENSGALG00000038528	485.456	0.537691	0.146075	3.68093	0.000232383	0.00948537	542.607	610.011	739.255	555.732	417.709	580.397	372.906	371.942	467.888	332.961	401.44	432.628
ENSGALG00000052829	192.667	2.1559	0.585718	3.68078	0.000232524	0.00948537	77.6785	145.608	99.8351	256.714	1009.46	299.968	64.0211	69.4116	25.9558	49.7527	143.275	70.3243
ENSGALG00000050272	132.001	1.37287	0.373401	3.67667	0.000236299	0.00961386	125.656	170.98	134.302	108.647	494.288	111.482	71.9412	72.031	62.8405	61.872	87.1814	82.7869
ENSGALG00000052417	12.0657	1.77693	0.483567	3.67462	0.0002382	0.00963584	7.99632	13.2371	17.8277	9.61474	44.0915	20.6874	7.26012	3.92896	8.19658	2.55142	4.05495	5.34109
ENSGALG00000026796	15.1659	3.63173	0.988234	3.67497	0.000237877	0.00963584	3.42699	16.5464	5.94256	10.5762	116.03	16.0902	0	0	3.41524	1.27571	0.675824	8.01163
ENSGALG00000049746	184.57	1.57181	0.429592	3.65885	0.000253348	0.0100419	132.51	174.289	276.923	96.1474	756.517	222.964	87.1215	87.7468	101.091	72.7155	97.3187	109.492
ENSGALG00000036142	263.135	1.26155	0.34514	3.65519	0.000256992	0.0101601	239.889	229.444	286.432	240.369	914.318	320.655	172.923	176.803	134.561	159.464	158.143	124.625
ENSGALG00000010433	331.452	0.833121	0.228084	3.6527	0.000259495	0.0102328	348.411	329.825	370.816	320.171	789.005	394.21	252.124	234.428	256.826	204.752	233.835	243.019
ENSGALG00000008355	53.1352	0.821052	0.225165	3.64645	0.000265888	0.0103435	52.5472	80.5258	80.8189	70.1876	44.0915	79.3018	33.6606	23.5738	48.4965	48.477	41.2253	34.7171
ENSGALG00000003885	26.4271	1.4132	0.387596	3.64605	0.000266299	0.0103435	28.5583	17.6495	23.7703	27.8828	92.8241	42.5242	15.1803	10.4772	14.344	16.5842	14.8681	12.4625
ENSGALG00000032763	425.729	1.21565	0.33323	3.64807	0.000264218	0.0103435	438.655	378.361	483.725	463.431	1399.32	411.45	244.204	165.016	288.247	249.401	282.495	304.442
ENSGALG00000041556	2463.61	0.462968	0.127103	3.64248	0.000270028	0.0104341	2558.82	2625.36	2819.15	2740.2	3058.56	3334.12	1912.71	1702.55	2143.41	1828.09	2224.14	2616.24
ENSGALG00000009603	43.658	0.954813	0.26233	3.63974	0.000272918	0.0105193	35.4123	58.464	54.6716	51.9196	102.107	47.1214	34.3206	22.2641	31.4202	31.2549	34.467	20.4742
ENSGALG00000049658	265.486	0.415291	0.114142	3.63839	0.000274348	0.0105217	287.867	293.423	330.407	291.327	273.831	341.343	245.524	216.093	226.089	196.459	210.181	273.286
ENSGALG00000054116	17.5923	1.38737	0.381302	3.63849	0.000274241	0.0105217	22.8466	34.1959	9.5081	21.1524	41.7709	24.1353	12.5402	10.4772	5.46439	14.0328	6.08242	8.90181
ENSGALG00000006375	37.6653	0.860784	0.23692	3.63322	0.000279905	0.0106898	58.2589	51.8454	51.106	31.7287	55.6945	43.6735	34.9806	26.1931	24.5897	27.4278	16.2198	30.2662
ENSGALG00000051767	124.187	1.27874	0.352137	3.63138	0.000281913	0.0107244	118.802	123.547	116.474	126.915	399.144	173.545	112.202	48.4572	71.0371	60.5963	54.066	85.4574
ENSGALG00000055047	116.935	1.26798	0.349326	3.62981	0.000283635	0.0107439	172.492	105.897	115.286	71.1491	348.09	181.59	82.5014	58.9344	74.4523	78.4562	71.6374	42.7287
ENSGALG00000037079	91.3857	1.93882	0.534741	3.62572	0.000288155	0.010835	65.1129	68.3918	116.474	94.2245	478.044	49.42	28.3805	22.2641	49.8625	29.3413	62.1758	32.9367
ENSGALG00000042963	40.6527	1.36493	0.376435	3.62595	0.000287903	0.010835	44.5509	33.0928	42.7865	50.9581	141.557	40.2255	23.1004	30.122	29.3711	15.3085	21.6264	15.1331
ENSGALG00000048325	190.331	1.44986	0.401718	3.60915	0.000307199	0.0113432	235.32	112.516	265.038	198.064	652.09	210.322	59.401	95.6047	94.2607	89.2998	82.4506	189.609
ENSGALG00000008231	93.4617	0.656879	0.182355	3.60221	0.000315524	0.0115782	98.2404	105.897	106.966	127.876	164.763	85.0483	64.6811	75.9599	70.354	57.407	82.4506	81.8967
ENSGALG00000046210	2675.92	0.531606	0.147866	3.59518	0.000324171	0.0118138	2862.68	2614.33	3232.75	2886.35	3752.42	3634.09	1777.41	2174.03	2288.9	1768.77	2382.96	2736.42
ENSGALG00000041380	1958.55	1.5243	0.424624	3.58975	0.000330989	0.0120338	1935.11	1709.8	2462.6	2094.09	8122.11	1118.27	1028.3	847.346	688.513	933.182	1337.46	1225.78
ENSGALG00000012045	18.1798	1.07374	0.299345	3.58697	0.000334549	0.0120935	17.135	18.7526	15.4507	33.6516	32.4884	31.0311	11.2202	10.4772	9.56268	10.8435	14.1923	13.3527
ENSGALG00000023821	163.262	1.4278	0.398091	3.58662	0.000334991	0.0120935	157.642	116.928	207.99	126.915	619.601	201.128	77.2213	91.6758	74.4523	61.872	97.3187	126.406
ENSGALG00000047155	15.7119	1.49438	0.41714	3.58243	0.000340408	0.0122603	22.8466	15.4433	5.94256	26.9213	48.7327	20.6874	8.58015	6.54827	6.14744	7.65426	10.1374	8.90181
ENSGALG00000044053	53.1631	0.63981	0.178671	3.58094	0.000342356	0.0123016	60.5435	52.9485	58.2371	62.4958	81.2211	74.7046	30.3605	44.5282	46.4473	43.3742	43.9286	39.168
ENSGALG00000037526	46.3174	1.52665	0.426891	3.5762	0.000348622	0.0124685	44.5509	43.0207	41.5979	33.6516	178.686	73.5553	19.8003	15.7158	25.9558	18.4978	38.522	22.2545
ENSGALG00000050824	7.20164	2.37016	0.663496	3.57223	0.000353951	0.0125714	2.28466	5.51547	15.4507	15.3836	25.5266	8.04511	2.64005	3.92896	2.73219	0	1.35165	3.56073
ENSGALG00000038896	76.2055	0.824837	0.231075	3.56957	0.000357573	0.0126708	100.525	80.5258	82.0074	90.3786	150.839	85.0483	61.3811	39.2896	65.5727	63.7855	62.1758	32.9367
ENSGALG00000012583	329.712	0.484558	0.135999	3.56295	0.000366714	0.0128921	371.258	339.753	419.545	297.096	485.006	401.106	267.305	264.55	312.836	278.743	287.901	231.447
ENSGALG00000023468	199.696	1.2703	0.356863	3.55964	0.000371364	0.0128921	210.189	142.299	215.121	193.256	659.051	276.982	93.7216	103.463	133.194	85.4726	172.335	111.273
ENSGALG00000007661	743.793	0.824234	0.231483	3.56067	0.000369908	0.0128921	692.252	660.753	877.122	852.828	1689.4	936.681	524.709	434.805	585.373	466.91	591.346	613.335
ENSGALG00000052539	9.11216	2.92783	0.822432	3.55996	0.000370906	0.0128921	25.1313	2.20619	2.37703	9.61474	53.3739	4.59721	1.98003	1.30965	2.04915	4.46499	1.35165	0.890181
ENSGALG00000046030	42.2319	1.38787	0.389507	3.56316	0.000366422	0.0128921	37.6969	36.4021	42.7865	37.4975	153.16	62.0623	21.7804	13.0965	28.688	21.6871	24.3297	27.5956
ENSGALG00000048691	99.9383	2.0025	0.562293	3.56132	0.000368996	0.0128921	78.8208	105.897	110.532	56.727	524.456	83.899	21.1204	49.7668	35.5185	14.0328	44.6044	73.885
ENSGALG00000053381	6.35162	4.6075	1.2941	3.5604	0.000370291	0.0128921	2.28466	1.10309	16.6392	16.3451	37.1297	0	0	0	1.3661	0	1.35165	0
ENSGALG00000033034	595.067	1.58601	0.446018	3.55594	0.000376632	0.0129901	466.071	565.887	735.689	401.896	2673.33	516.036	273.245	239.667	342.89	209.854	374.407	341.83
ENSGALG00000036086	1311.44	1.21328	0.341147	3.55647	0.000375868	0.0129901	1201.73	1235.47	1205.15	1187.42	4534.46	1634.31	849.435	781.863	891.378	701.641	793.418	721.047
ENSGALG00000007185	350.009	0.517179	0.145539	3.55354	0.000380086	0.0130768	359.834	392.701	337.538	433.625	561.586	393.061	353.106	280.266	292.345	262.796	277.764	255.482
ENSGALG00000033557	378.15	1.04229	0.293444	3.55192	0.000382434	0.0131144	308.429	368.433	407.66	442.278	1106.93	424.092	250.804	267.169	238.384	202.838	241.269	279.517
ENSGALG00000000584	420.75	1.18109	0.333002	3.5468	0.00038994	0.0133264	379.254	441.238	477.782	353.823	1387.72	467.766	223.744	189.9	278.684	268.537	288.577	291.979
ENSGALG00000006895	855.367	0.85128	0.240097	3.54557	0.000391759	0.0133589	855.606	790.918	1029.25	808.6	2039.81	1083.79	547.149	650.898	692.611	501.354	635.951	628.468
ENSGALG00000047425	18.2435	1.82988	0.516289	3.54429	0.000393675	0.0133945	21.7043	16.5464	29.7128	24.9983	62.6563	16.0902	10.5602	6.54827	1.3661	3.18928	14.8681	10.6822
ENSGALG00000044709	14.1468	3.33715	0.942693	3.54001	0.000400105	0.0135832	11.4233	0	24.9588	22.1139	90.5035	5.74651	1.32002	2.61931	8.19658	0.637855	1.35165	0.890181
ENSGALG00000048315	20.3367	1.76981	0.50013	3.53871	0.000402094	0.0136207	28.5583	20.9588	13.0736	13.4606	85.8623	27.5832	3.96007	14.4062	7.51353	12.7571	8.78572	7.12145
ENSGALG00000054176	273.078	1.38549	0.391776	3.53644	0.000405563	0.013708	244.459	233.856	322.087	232.677	1039.63	299.968	120.122	106.082	160.516	123.106	190.582	203.852
ENSGALG00000028415	20.9634	1.73748	0.491746	3.53329	0.000410427	0.0137526	29.7006	22.0619	17.8277	21.1524	74.2593	29.8818	17.1603	9.16758	16.3932	7.01641	3.37912	3.56073
ENSGALG00000000407	305.247	0.434557	0.122956	3.53424	0.000408953	0.0137526	366.688	316.588	292.374	348.054	375.938	403.405	263.345	310.388	223.357	239.834	239.918	283.078
ENSGALG00000049978	359.285	0.800109	0.226829	3.52736	0.000419726	0.0139882	471.783	435.722	279.3	462.469	568.548	521.783	287.105	231.809	174.177	259.607	220.319	398.801
ENSGALG00000045036	56.9336	1.20285	0.341643	3.52079	0.000430266	0.0141796	69.6822	41.9176	71.3108	52.8811	183.328	59.7637	29.0405	34.051	30.7372	27.4278	41.2253	41.8385
ENSGALG00000030576	1066.37	0.773191	0.219515	3.52227	0.000427873	0.0141796	1088.64	945.351	1256.26	1062.43	2369.34	1355.03	745.153	869.61	799.167	672.3	786.66	846.562
ENSGALG00000033971	201.605	0.593077	0.168377	3.52231	0.000427799	0.0141796	254.74	215.103	188.974	199.987	315.602	283.877	169.623	142.752	139.342	151.81	150.033	207.412
ENSGALG00000001605	216.509	1.17951	0.335702	3.51358	0.000442118	0.0144975	218.185	228.34	244.834	209.601	677.616	226.412	82.5014	124.417	130.462	102.695	172.335	180.707
ENSGALG00000000737	265.597	0.513483	0.146244	3.51115	0.00044618	0.0145996	239.889	377.258	370.816	291.327	285.434	310.311	205.264	171.565	226.089	223.887	235.187	250.141
ENSGALG00000046534	141.194	0.603876	0.17219	3.50704	0.000453126	0.014757	212.474	132.371	192.539	148.067	153.16	182.739	122.102	98.224	103.823	89.2998	113.539	145.99
ENSGALG00000049369	605.928	0.375588	0.107082	3.50746	0.000452399	0.014757	653.413	597.877	670.321	622.074	735.631	832.094	504.249	472.785	577.859	567.053	536.605	501.172
ENSGALG00000054038	75.7348	1.23946	0.353465	3.5066	0.00045387	0.014757	59.4012	84.9382	73.6878	70.1876	218.137	134.468	42.9007	37.98	38.2507	29.3413	75.0165	44.5091
ENSGALG00000002790	692.292	0.618433	0.17655	3.50287	0.000460266	0.014902	713.957	768.856	700.034	733.605	1320.42	799.914	502.269	492.43	515.019	551.107	544.039	665.856
ENSGALG00000032059	3.00815	2.84925	0.813334	3.50317	0.000459749	0.014902	5.71165	4.41238	7.13108	10.5762	0	3.4479	0.660011	1.30965	0.683049	1.27571	0	0.890181
ENSGALG00000010119	396.026	0.442278	0.126333	3.50088	0.000463731	0.0149678	471.783	533.897	507.495	350.938	420.029	452.825	330.666	306.459	329.229	309.36	339.94	399.691
ENSGALG00000025958	3.67017	4.56494	1.30447	3.49947	0.000466191	0.0149678	2.28466	1.10309	3.56554	1.92295	32.4884	1.1493	0	0	0	0.637855	0	0.890181
ENSGALG00000047653	185.855	1.01672	0.290455	3.50044	0.000464489	0.0149678	147.361	236.062	255.53	140.375	489.647	227.562	115.502	100.843	127.73	122.468	156.791	110.382
ENSGALG00000033828	169.721	1.31285	0.375545	3.49584	0.000472564	0.0150138	149.645	178.701	155.695	156.72	647.448	166.649	98.3417	100.843	77.1845	89.9376	114.89	100.59
ENSGALG00000053493	85.4209	1.58474	0.453113	3.49745	0.000469727	0.0150138	91.3865	130.165	53.4831	46.1508	292.396	157.454	33.6606	15.7158	58.0591	41.4606	61.5	43.6189
ENSGALG00000033902	29.4183	1.35928	0.388903	3.49516	0.000473773	0.0150138	41.1239	24.2681	46.352	37.4975	44.0915	62.0623	30.3605	5.23862	20.4915	7.01641	20.2747	14.2429
ENSGALG00000006608	273.125	0.528041	0.151066	3.49542	0.000473311	0.0150138	351.838	294.526	351.8	334.593	227.419	368.926	213.844	259.311	175.543	204.114	236.539	259.043
ENSGALG00000050862	28.7484	1.47245	0.420938	3.49801	0.000468739	0.0150138	50.2626	16.5464	46.352	36.536	81.2211	24.1353	5.28009	13.0965	21.8576	21.6871	15.544	12.4625
ENSGALG00000054914	197.035	1.34181	0.383947	3.49478	0.000474458	0.0150138	193.054	178.701	215.121	163.451	749.555	198.829	101.642	78.5792	131.828	93.1269	141.247	119.284
ENSGALG00000048627	237.915	2.45294	0.702347	3.49248	0.00047855	0.0151122	79.9632	629.867	336.349	18.268	986.256	364.329	104.282	19.6448	23.2237	102.057	111.511	79.2261
ENSGALG00000012989	504.4	0.460826	0.131981	3.49161	0.000480127	0.0151309	476.352	615.526	610.895	485.545	763.478	558.56	393.367	451.831	385.922	403.125	439.962	468.235
ENSGALG00000052087	88.805	1.82312	0.523185	3.48466	0.000492768	0.0153847	58.2589	46.3299	102.212	68.2647	466.441	90.7948	26.4005	43.2186	35.5185	32.5306	54.7418	40.9483
ENSGALG00000003065	2689.77	0.88679	0.254542	3.48387	0.000494223	0.0153847	3530.94	2982.77	2998.62	2307.54	6455.92	2675.57	1566.21	1981.51	1644.1	1599.1	1999.76	2535.24
ENSGALG00000021079	304.831	1.11774	0.320806	3.48417	0.000493671	0.0153847	292.437	241.578	343.48	306.71	951.447	372.374	203.283	138.823	216.526	172.221	205.451	213.644
ENSGALG00000053365	5.44531	2.64883	0.760426	3.48335	0.000495182	0.0153847	6.85398	9.92784	11.8851	16.3451	6.96181	3.4479	1.98003	5.23862	0	0	2.7033	0
ENSGALG00000037148	793.239	1.18893	0.34263	3.47	0.00052046	0.0159546	782.497	753.413	1049.46	657.648	2626.92	749.344	475.868	531.719	321.033	473.927	523.764	573.277
ENSGALG00000046978	656.186	1.27767	0.368186	3.47018	0.000520115	0.0159546	656.84	719.217	581.183	708.607	2339.17	573.501	447.488	210.854	408.463	416.52	394.006	418.385
ENSGALG00000052896	530.902	0.447453	0.128955	3.46983	0.000520787	0.0159546	583.731	531.691	590.691	580.731	826.135	570.053	486.428	408.612	396.851	426.087	456.181	513.635
ENSGALG00000027716	24.1206	1.00585	0.290004	3.4684	0.000523577	0.01597	25.1313	24.2681	22.5817	29.8057	64.9769	29.8818	14.5202	13.0965	17.0762	17.86	16.8956	13.3527
ENSGALG00000005675	1094.11	1.43003	0.412353	3.46797	0.000524405	0.01597	742.515	918.877	1058.96	964.359	4599.44	1294.11	664.631	536.958	545.756	561.313	635.275	607.104
ENSGALG00000004700	20.3046	1.25329	0.361577	3.46619	0.00052789	0.0159811	27.4159	17.6495	23.7703	36.536	53.3739	14.9409	12.5402	6.54827	12.9779	7.65426	16.8956	13.3527
ENSGALG00000053278	38.9701	1.57142	0.453308	3.46657	0.000527148	0.0159811	33.1276	30.8866	43.975	29.8057	116.03	97.6906	31.6805	17.0255	10.9288	29.3413	18.2473	8.90181
ENSGALG00000005421	799.502	0.674016	0.194422	3.46676	0.000526765	0.0159811	897.872	827.32	915.155	924.938	1522.32	812.556	577.51	792.341	478.134	521.766	714.346	609.774
ENSGALG00000053132	257.059	1.1907	0.343598	3.46539	0.000529471	0.0159975	294.721	231.65	287.62	209.601	849.341	274.683	143.882	158.468	161.883	107.16	152.06	213.644
ENSGALG00000038666	144.258	0.778137	0.224606	3.46446	0.000531299	0.0160213	157.642	115.825	156.884	171.142	317.923	179.291	122.102	92.9854	108.605	112.9	106.78	89.0181
ENSGALG00000047570	34.5623	1.30202	0.376582	3.45746	0.000545303	0.0163474	33.1276	28.6804	64.1797	28.8442	62.6563	79.3018	36.9606	9.16758	18.4423	15.3085	20.2747	17.8036
ENSGALG00000052497	71.532	0.799369	0.23135	3.45524	0.000549812	0.0164081	102.81	77.2166	87.9499	71.1491	102.107	102.288	35.6406	74.6503	56.693	31.2549	56.0934	60.5323
ENSGALG00000000162	93.7837	1.30166	0.376779	3.45471	0.000550886	0.0164081	118.802	78.3197	105.778	68.2647	327.205	104.586	59.401	49.7668	37.5677	40.8227	57.4451	77.4458
ENSGALG00000051596	23.3243	1.12789	0.327035	3.44883	0.000563025	0.0166835	18.2773	36.4021	57.0486	31.7287	18.5648	29.8818	19.1403	9.16758	16.3932	14.6707	10.8132	17.8036
ENSGALG00000015845	74.1151	0.744833	0.216232	3.44459	0.000571919	0.0169145	73.1092	95.9692	66.5567	76.918	139.236	106.885	45.5408	62.8634	52.5947	56.1313	43.2528	70.3243
ENSGALG00000038760	15.1095	1.69012	0.491098	3.44152	0.000578451	0.0169771	22.8466	12.134	17.8277	9.61474	58.0151	19.5381	11.8802	6.54827	2.73219	8.29212	7.43407	4.45091
ENSGALG00000049072	525.072	0.787701	0.228837	3.44219	0.000577015	0.0169771	518.618	580.227	773.722	575.923	1030.35	514.887	290.405	289.433	452.861	322.117	463.616	488.71
ENSGALG00000033570	192.717	1.006	0.292635	3.43774	0.000586592	0.0171506	193.054	210.691	165.203	184.603	475.724	318.356	105.602	79.8889	152.32	116.09	161.522	149.55
ENSGALG00000050819	80.3187	1.78713	0.520039	3.43653	0.000589216	0.0171946	55.9742	46.3299	71.3108	78.8409	413.067	83.899	27.0605	18.3352	38.2507	49.7527	36.4945	44.5091
ENSGALG00000031663	588.42	0.439446	0.127998	3.43323	0.000596445	0.0173726	654.556	583.537	645.362	601.883	918.959	665.445	535.269	564.461	454.91	487.322	456.181	493.16
ENSGALG00000041238	833.095	0.367258	0.107111	3.42876	0.000606335	0.0175385	966.412	859.31	935.359	790.332	1021.07	1064.25	709.512	632.563	821.024	669.748	735.297	792.261
ENSGALG00000038393	170.072	1.36853	0.39923	3.42793	0.000608203	0.0175489	134.795	146.711	227.006	133.645	672.975	158.604	100.982	87.7468	97.676	75.2669	95.9671	109.492
ENSGALG00000046877	5.19329	2.03313	0.594181	3.42175	0.000622206	0.0178192	4.56932	7.72166	7.13108	8.65327	16.2442	5.74651	0	2.61931	2.73219	0.637855	2.7033	3.56073
ENSGALG00000004999	921.257	0.573616	0.167704	3.42042	0.000625254	0.0178732	1008.68	1053.45	874.745	997.049	1584.97	1097.58	738.553	719	689.879	605.325	721.78	964.066
ENSGALG00000004424	40.6599	1.60873	0.471288	3.41347	0.000641409	0.0182488	31.9853	19.8557	43.975	60.5729	178.686	34.479	17.8203	14.4062	22.5406	24.8764	18.2473	20.4742
ENSGALG00000042903	20.8423	2.08673	0.611545	3.41223	0.000644327	0.0182488	25.1313	6.61856	29.7128	19.2295	111.389	11.493	10.5602	6.54827	2.73219	7.65426	10.1374	8.90181
ENSGALG00000037983	1363.45	0.526173	0.154279	3.41053	0.000648368	0.0183295	1423.34	1143.91	1666.29	1561.43	2188.33	1679.13	1115.42	974.382	1232.9	991.227	1194.86	1190.17
ENSGALG00000050299	5.96824	1.91491	0.561865	3.40813	0.000654086	0.0183562	9.13865	7.72166	14.2622	3.8459	16.2442	5.74651	1.98003	2.61931	0.683049	4.46499	1.35165	3.56073
ENSGALG00000051801	16.6044	1.4755	0.432885	3.40853	0.000653133	0.0183562	22.8466	27.5773	45.1635	12.4992	11.603	25.2846	7.92014	14.4062	8.87963	7.01641	2.7033	13.3527
ENSGALG00000007014	50.4547	1.79394	0.526817	3.40523	0.000661072	0.0185127	28.5583	26.4743	32.0898	49.9967	250.625	83.899	28.3805	19.6448	20.4915	26.7899	18.9231	19.584
ENSGALG00000028284	62.3625	0.667042	0.19597	3.4038	0.000664562	0.018515	82.2478	51.8454	64.1797	74.0335	106.748	82.7497	40.2607	47.1475	38.9338	52.942	54.7418	52.5207
ENSGALG00000006057	882.354	0.348488	0.10237	3.40419	0.00066361	0.018515	1007.54	970.723	1110.07	974.935	879.509	986.101	863.295	681.02	780.042	776.908	667.039	891.071
ENSGALG00000044985	81.1025	0.859494	0.252907	3.39847	0.000677651	0.0188115	84.5325	119.134	114.097	94.2245	150.839	67.8088	43.5607	36.6703	78.5506	48.477	75.6923	59.6421
ENSGALG00000052658	110.672	0.592264	0.174314	3.39768	0.000679588	0.0188313	130.226	111.412	118.851	129.799	176.366	136.767	73.2613	60.2441	101.091	101.419	84.4781	104.151
ENSGALG00000048200	371.414	0.985822	0.290464	3.39395	0.000688923	0.0189534	398.673	383.877	402.906	370.168	1011.78	396.509	194.703	315.627	289.613	163.291	252.083	277.737
ENSGALG00000049357	30.476	1.58434	0.466884	3.39343	0.000690229	0.0189554	47.9779	35.299	32.0898	37.4975	76.5799	44.8228	2.64005	13.0965	12.2949	12.7571	11.489	39.168
ENSGALG00000038003	2806.54	0.58286	0.171815	3.39237	0.000692907	0.0189613	2910.66	3198.97	3123.41	2820	5207.43	2939.91	2244.04	2479.17	2395.45	1794.93	2209.95	2354.53
ENSGALG00000042001	842.346	0.323756	0.0955038	3.38999	0.000698963	0.0190794	942.423	853.795	993.597	922.054	1097.65	813.705	744.493	817.224	665.289	794.13	725.835	737.96
ENSGALG00000036474	441.985	1.28126	0.378041	3.38921	0.000700947	0.0190794	526.614	561.475	534.831	442.278	1183.51	510.29	116.162	199.067	313.519	126.295	291.28	498.502
ENSGALG00000046953	366.942	1.0209	0.301305	3.38826	0.00070337	0.0191115	407.812	313.279	414.791	352.861	1090.68	374.672	257.404	191.209	286.197	223.887	258.165	232.337
ENSGALG00000012721	349.223	0.298034	0.0880247	3.38581	0.000709695	0.0192155	362.119	382.774	398.152	370.168	457.159	348.238	331.986	311.698	326.497	298.516	298.039	305.332
ENSGALG00000054330	186.236	0.768232	0.226891	3.3859	0.000709449	0.0192155	210.189	164.361	213.932	218.255	422.35	183.888	120.782	137.514	148.905	147.982	152.736	113.943
ENSGALG00000046727	278.408	1.06254	0.313929	3.38465	0.000712682	0.0192624	245.601	314.382	266.227	284.596	867.906	283.877	144.542	182.042	187.838	159.464	206.802	197.62
ENSGALG00000029380	21.8095	1.39374	0.412208	3.38116	0.00072181	0.0193101	25.1313	30.8866	16.6392	18.268	44.0915	55.1665	12.5402	9.16758	17.7593	10.2057	4.05495	17.8036
ENSGALG00000028928	962.318	1.13194	0.334595	3.38302	0.000716936	0.0193101	688.825	1088.75	915.155	1034.55	3165.3	1040.12	648.791	649.588	662.557	519.214	623.11	511.854
ENSGALG00000025659	38.0199	0.943416	0.278982	3.38163	0.00072057	0.0193101	59.4012	34.1959	53.4831	24.9983	64.9769	63.2116	24.4204	32.7413	26.6389	18.4978	21.6264	32.0465
ENSGALG00000013409	71.3294	1.21962	0.360718	3.38109	0.000721979	0.0193101	70.8245	104.794	127.171	59.6114	187.969	50.5693	35.6406	39.2896	44.3982	30.6171	75.6923	29.376
ENSGALG00000020747	623.248	0.744153	0.220182	3.37972	0.000725602	0.0193397	635.136	572.506	608.518	653.803	1390.04	828.646	477.848	419.089	451.495	461.807	513.627	466.455
ENSGALG00000049767	63.403	2.08025	0.615504	3.37974	0.000725532	0.0193397	51.4049	45.2268	54.6716	18.268	392.182	55.1665	23.7604	11.7869	24.5897	24.2385	28.3846	31.1563
ENSGALG00000000109	283.677	1.04327	0.309119	3.37497	0.000738234	0.0195746	250.17	236.062	337.538	319.209	863.264	289.624	205.924	163.707	165.298	172.221	208.83	192.279
ENSGALG00000010758	738.79	0.841813	0.249686	3.37149	0.00074763	0.0197218	732.234	717.011	698.845	782.64	1861.12	903.351	561.01	522.552	594.935	504.544	479.835	507.403
ENSGALG00000013081	382.147	0.305279	0.0905737	3.3705	0.000750314	0.0197587	436.37	412.557	425.488	372.091	468.762	422.943	347.166	349.678	306.689	314.463	371.703	357.853
ENSGALG00000052544	36.8959	2.45413	0.728276	3.36979	0.000752259	0.0197761	11.4233	15.4433	13.0736	24.9983	271.511	39.0762	13.8602	6.54827	11.6118	15.3085	7.43407	12.4625
ENSGALG00000007286	200.106	1.15404	0.342641	3.36808	0.000756936	0.0197975	203.335	163.258	179.465	205.756	668.334	240.204	132.002	91.6758	113.386	117.365	135.165	151.331
ENSGALG00000019794	255.997	1.0048	0.298277	3.36868	0.000755301	0.0197975	215.901	207.382	276.923	312.479	740.272	301.117	167.643	165.016	199.45	180.513	160.17	145.1
ENSGALG00000011306	184.931	1.60766	0.477485	3.36693	0.000760105	0.0198299	111.948	208.485	210.367	137.491	833.097	171.246	77.8813	74.6503	71.7201	53.5799	118.269	150.441
ENSGALG00000002497	715.99	0.602805	0.17907	3.36631	0.000761807	0.0198299	742.515	708.186	852.164	677.839	1371.48	834.393	539.889	565.77	628.405	500.716	564.313	606.213
ENSGALG00000001288	176.591	0.840061	0.249654	3.36491	0.000765697	0.0198913	230.751	142.299	314.956	325.94	171.725	172.395	165.003	145.372	137.976	105.884	114.214	92.5789
ENSGALG00000011328	263.947	1.45263	0.431951	3.36295	0.000771144	0.019946	242.174	166.567	265.038	307.672	1132.45	208.024	159.063	154.539	167.347	103.97	121.648	138.868
ENSGALG00000008059	260.631	0.38308	0.113905	3.36316	0.000770558	0.019946	278.729	291.217	267.415	283.635	364.335	291.923	221.104	208.235	273.902	223.249	210.181	213.644
ENSGALG00000046915	2297.09	0.974203	0.289803	3.36161	0.0007749	0.019946	2219.55	2208.39	2319.98	2049.86	6397.9	3075.53	1457.3	1195.71	1749.29	1375.22	1736.87	1779.47
ENSGALG00000037493	467.043	1.25732	0.374124	3.36071	0.000777435	0.0199602	323.28	455.578	437.373	411.511	1666.19	660.848	248.824	204.306	325.131	262.796	331.83	276.846
ENSGALG00000005094	73.6485	1.5407	0.458721	3.35869	0.000783122	0.0200727	57.1165	71.7011	103.401	74.0335	315.602	37.9269	33.6606	27.5027	45.0812	28.0656	37.1703	52.5207
ENSGALG00000048426	57.6257	1.2127	0.361265	3.35681	0.000788469	0.0201761	94.8135	59.5671	34.4669	94.2245	102.107	97.6906	20.4604	39.2896	16.3932	52.942	27.033	52.5207
ENSGALG00000033246	510.344	0.500798	0.149219	3.35612	0.000790443	0.0201931	535.753	549.341	577.617	487.468	886.47	558.56	380.167	424.328	428.271	413.33	421.714	461.114
ENSGALG00000042415	617.998	0.326561	0.0973836	3.35335	0.000798387	0.0203285	812.197	668.475	652.493	710.53	631.204	645.907	522.069	582.796	596.984	544.728	474.429	574.167
ENSGALG00000000606	3086.64	0.431231	0.128698	3.35072	0.000806011	0.0204887	3468.12	3210	3191.16	3095.95	4727.07	3582.37	2588.56	2439.88	2777.28	2319.88	2562.05	3077.36
ENSGALG00000047166	415.681	0.90764	0.270967	3.34963	0.000809201	0.0205358	423.805	467.712	404.094	362.476	1097.65	501.095	267.305	368.013	307.372	244.299	276.412	267.945
ENSGALG00000037400	5388.64	0.601171	0.179561	3.34801	0.000813931	0.0206218	6134.32	5843.09	6051.91	5435.21	9721.01	5790.18	3982.51	4858.82	3728.08	3359.58	4386.78	5372.24
ENSGALG00000015290	5.28969	2.29472	0.685752	3.34629	0.000819011	0.0207164	9.13865	8.82475	19.0162	5.76885	4.64121	5.74651	5.28009	0	1.3661	1.91357	0	1.78036
ENSGALG00000006189	18.9457	1.50984	0.451318	3.34539	0.000821675	0.0207497	15.9926	17.6495	20.2047	14.4221	78.9005	22.986	5.9401	9.16758	10.2457	11.4814	8.78572	11.5724
ENSGALG00000001540	638.158	0.261809	0.0782749	3.34473	0.000823616	0.0207646	726.522	648.619	685.772	720.144	751.875	645.907	633.611	591.964	607.913	532.609	552.149	560.814
ENSGALG00000009655	251.876	0.357434	0.106926	3.34283	0.000829288	0.020861	247.886	293.423	337.538	265.367	259.908	291.923	216.484	229.189	241.799	218.784	224.374	195.84
ENSGALG00000037253	6.15803	2.17082	0.650241	3.33849	0.000842365	0.0211333	6.85398	8.82475	4.75405	2.88442	30.1678	8.04511	1.32002	1.30965	3.41524	3.18928	1.35165	1.78036
ENSGALG00000036148	50.9259	0.655759	0.196468	3.33774	0.000844623	0.0211555	57.1165	68.3918	51.106	47.1122	76.5799	74.7046	31.6805	44.5282	43.7151	46.5634	33.1154	36.4974
ENSGALG00000008798	302.288	0.596106	0.1787	3.33579	0.000850586	0.0212658	308.429	357.402	285.243	327.863	582.471	327.551	270.605	242.286	232.92	208.579	244.648	239.459
ENSGALG00000039773	1110.42	1.01358	0.303888	3.33539	0.000851795	0.0212658	1102.35	1203.48	1089.87	1013.39	3135.13	1371.12	656.711	466.237	844.248	706.106	758.951	977.419
ENSGALG00000027961	88.1922	0.93658	0.280854	3.33476	0.000853721	0.0212794	84.5325	58.464	118.851	161.528	118.351	154.006	42.2407	41.9089	80.5997	63.1477	58.1209	76.5556
ENSGALG00000012277	657.11	0.432123	0.129736	3.33077	0.000866053	0.0213267	734.519	779.887	664.379	709.568	932.882	709.119	562.33	640.421	443.299	515.387	533.901	659.624
ENSGALG00000023335	989.442	0.299223	0.0898415	3.33056	0.000866713	0.0213267	1120.63	1057.87	1093.43	996.087	1262.41	1028.62	965.597	817.224	845.614	799.871	963.726	922.228
ENSGALG00000048204	22.0867	0.930878	0.279382	3.33191	0.000862511	0.0213267	26.2736	36.4021	26.1473	26.9213	32.4884	25.2846	13.2002	17.0255	12.9779	20.4114	7.43407	20.4742
ENSGALG00000013495	52.7416	1.17928	0.353936	3.33191	0.000862509	0.0213267	65.1129	51.8454	68.9337	42.3049	164.763	49.42	27.7205	23.5738	42.349	29.3413	45.2802	22.2545
ENSGALG00000035419	384.194	0.39351	0.118076	3.33269	0.00086012	0.0213267	413.524	355.196	448.069	391.32	552.304	465.467	312.845	305.149	353.819	354.648	341.967	316.014
ENSGALG00000007539	12.9504	2.08075	0.625301	3.3276	0.000875969	0.0214314	15.9926	6.61856	9.5081	11.5377	64.9769	18.3888	4.62008	0	4.09829	4.46499	5.4066	9.79199
ENSGALG00000006040	546.778	0.602206	0.180983	3.32742	0.000876544	0.0214314	517.476	547.135	654.87	560.54	1069.8	612.578	450.128	396.825	454.91	414.606	428.473	453.992
ENSGALG00000006963	188.184	1.07255	0.322259	3.32821	0.000874071	0.0214314	172.492	163.258	177.088	195.179	598.716	227.562	134.642	102.153	116.118	109.711	130.434	130.857
ENSGALG00000053950	2124.43	0.756586	0.227476	3.32601	0.000880993	0.0214996	2345.21	2219.42	2015.72	1922.95	4887.19	2628.45	1390.64	1703.86	1564.86	1498.32	1670.64	1645.95
ENSGALG00000049536	24.5362	2.23861	0.673601	3.32335	0.000889434	0.0216434	19.4196	16.5464	22.5817	27.8828	148.519	9.19441	6.60011	1.30965	6.14744	8.29212	10.1374	17.8036
ENSGALG00000009292	301.643	0.814099	0.245178	3.32044	0.000898766	0.0218015	276.444	300.042	319.71	332.67	730.99	351.686	180.183	225.26	268.438	193.27	214.912	226.106
ENSGALG00000002247	278.149	0.752242	0.226755	3.31742	0.000908539	0.0219347	230.751	307.763	323.275	292.288	594.074	351.686	188.103	149.301	224.04	203.476	248.703	224.326
ENSGALG00000007689	159.94	0.906557	0.273324	3.31678	0.000910617	0.0219504	183.915	157.742	180.654	127.876	387.541	218.367	106.922	69.4116	114.752	102.057	136.517	133.527
ENSGALG00000020417	1171.53	0.525376	0.158425	3.31624	0.000912384	0.0219586	1329.67	1328.12	1182.57	1108.58	2095.5	1257.34	986.717	978.311	993.836	850.261	949.533	997.893
ENSGALG00000001121	3623.27	0.237825	0.0717356	3.3153	0.000915447	0.0219979	3873.64	3908.26	3974.39	3866.09	3678.16	4221.38	3313.26	3310.8	3409.78	2856.95	3490.63	3575.86
ENSGALG00000040055	247.488	0.71673	0.216248	3.31439	0.000918436	0.0220353	277.586	346.371	200.859	414.395	297.037	311.461	151.143	133.585	224.723	230.904	230.456	151.331
ENSGALG00000052537	27.8588	2.02393	0.610842	3.31334	0.000921888	0.0220837	15.9926	12.134	41.5979	23.0754	155.48	20.6874	15.1803	18.3352	4.78134	9.56783	9.46154	8.01163
ENSGALG00000027247	123.216	1.14023	0.344339	3.31137	0.000928415	0.0222054	186.2	154.433	79.6303	249.983	122.992	222.964	107.582	81.1985	32.1033	102.695	50.6868	88.1279
ENSGALG00000004943	310.168	0.57202	0.172783	3.31062	0.000930886	0.02223	323.28	350.784	320.898	305.749	591.754	339.044	234.964	238.357	249.996	234.093	247.352	285.748
ENSGALG00000040030	459.808	0.643061	0.194273	3.31009	0.000932664	0.0222379	450.078	487.567	503.929	457.662	721.708	747.046	337.266	248.834	427.588	319.566	398.061	418.385
ENSGALG00000035030	293.034	0.629976	0.190468	3.30752	0.000941276	0.0223165	279.871	269.155	352.988	357.668	529.098	352.836	199.323	179.423	214.477	290.224	235.863	255.482
ENSGALG00000000619	186.738	0.865274	0.261654	3.30694	0.000943217	0.0223165	189.627	174.289	146.187	220.178	475.724	244.801	132.662	129.656	124.998	136.501	134.489	131.747
ENSGALG00000048592	21.5151	1.66824	0.504421	3.30723	0.000942232	0.0223165	27.4159	18.7526	23.7703	17.3065	83.5417	27.5832	5.28009	1.30965	16.3932	10.2057	11.489	15.1331
ENSGALG00000001844	117.849	0.74168	0.224316	3.30641	0.000944983	0.022324	146.218	141.196	134.302	101.916	252.946	112.632	87.7815	82.5082	68.3049	83.5591	98.6704	104.151
ENSGALG00000048210	57.5854	1.05945	0.320825	3.30226	0.000959088	0.0226224	45.6932	67.2887	91.5155	45.1893	157.801	62.0623	26.4005	36.6703	32.7863	34.4442	49.3352	41.8385
ENSGALG00000047585	9.78582	2.50013	0.757901	3.29875	0.000971158	0.022843	26.2736	1.10309	5.94256	12.4992	44.0915	10.3437	2.64005	2.61931	4.78134	4.46499	0	2.67054
ENSGALG00000001289	912.55	0.738916	0.224033	3.29825	0.000972896	0.022843	919.576	895.712	846.221	935.515	2065.34	1190.68	712.812	615.537	662.557	708.019	656.226	742.411
ENSGALG00000035365	425.675	1.41141	0.428216	3.29602	0.000980667	0.0228857	320.995	337.547	408.848	394.204	1717.25	536.724	207.244	121.798	313.519	257.694	294.659	197.62
ENSGALG00000021357	80.0788	1.89472	0.576094	3.2889	0.00100579	0.0232253	86.8171	41.9176	46.352	71.1491	406.106	106.885	31.0205	11.7869	64.2066	49.7527	18.2473	26.7054
ENSGALG00000051187	629.885	1.05505	0.320757	3.28925	0.00100454	0.0232253	608.862	544.928	727.37	596.114	2014.28	614.876	368.286	399.444	440.566	377.61	451.451	414.824
ENSGALG00000041432	1548.37	0.570152	0.173419	3.28772	0.00101003	0.0232772	1641.53	1663.47	1806.54	1476.82	2903.07	1617.07	1230.92	1238.93	1204.9	1077.34	1295.56	1424.29
ENSGALG00000042418	114.609	1.39262	0.423621	3.28743	0.00101107	0.0232772	92.5288	83.8351	117.663	98.0704	478.044	128.722	54.1209	47.1475	60.7913	72.0777	81.7748	60.5323
ENSGALG00000055048	30.8737	1.79029	0.54591	3.27946	0.00104006	0.0237931	35.4123	24.2681	23.7703	16.3451	164.763	24.1353	9.90017	17.0255	17.0762	9.56783	14.8681	13.3527
ENSGALG00000003075	25.1259	1.94684	0.593703	3.27915	0.00104121	0.0237931	34.2699	31.9897	16.6392	17.3065	104.427	35.6283	5.28009	9.16758	0.683049	17.2221	15.544	13.3527
ENSGALG00000052156	94.8822	1.6207	0.494316	3.27867	0.00104296	0.0237979	70.8245	54.0516	101.024	80.7638	454.838	99.9892	32.3406	28.8124	68.3049	45.2877	53.3901	48.96
ENSGALG00000044226	56.0223	1.13469	0.346138	3.27814	0.00104494	0.0238076	44.5509	49.6392	76.0648	50.9581	174.045	70.1074	27.7205	24.8834	43.0321	35.7199	45.2802	30.2662
ENSGALG00000034344	254.66	0.89247	0.272417	3.27612	0.00105244	0.0239092	301.575	257.021	227.006	251.906	679.937	272.384	211.204	196.448	175.543	170.945	141.923	170.025
ENSGALG00000052481	59.5492	1.3701	0.418731	3.27203	0.00106777	0.02422	44.5509	71.7011	53.4831	57.6885	239.022	51.7186	33.6606	22.2641	31.4202	30.6171	47.3077	31.1563
ENSGALG00000002009	222.341	0.743766	0.227525	3.26894	0.00107951	0.0243786	255.882	197.454	221.063	239.407	496.609	264.339	152.463	162.397	183.74	132.674	163.55	198.51
ENSGALG00000037171	499.947	0.396987	0.121482	3.26788	0.00108357	0.0244344	475.21	582.434	536.019	520.158	747.234	556.262	374.226	415.16	424.173	464.359	452.802	451.322
ENSGALG00000039826	57.2321	0.981038	0.300253	3.26737	0.0010855	0.0244421	94.8135	65.0825	54.6716	101.916	51.0533	88.4962	44.2208	28.8124	41.666	66.337	25.6813	24.0349
ENSGALG00000001405	77.3614	0.715429	0.219095	3.26538	0.00109316	0.0244624	81.1055	131.268	93.8925	118.261	81.2211	70.1074	66.6611	62.8634	78.5506	51.6663	50.011	42.7287
ENSGALG00000024298	51.4633	1.38568	0.424405	3.265	0.00109463	0.0244624	73.1092	59.5671	101.024	26.9213	155.48	32.1804	17.8203	18.3352	30.0541	26.1521	29.7363	47.1796
ENSGALG00000031411	245.198	1.31853	0.403704	3.26609	0.00109043	0.0244624	253.597	180.907	238.891	186.526	967.692	275.832	141.242	99.5337	124.315	179.237	143.275	151.331
ENSGALG00000041708	464.715	0.456844	0.139958	3.26415	0.00109793	0.0244711	544.892	585.743	490.856	495.159	663.693	447.078	434.947	467.546	384.556	348.907	308.176	405.032
ENSGALG00000037040	898.611	0.41267	0.126441	3.26373	0.00109956	0.024472	1132.05	926.599	797.492	991.28	1130.13	1182.63	895.635	728.167	724.715	769.891	669.742	834.99
ENSGALG00000031193	943.273	0.556017	0.170419	3.26265	0.00110377	0.0244948	964.127	945.351	1102.94	939.36	1649.95	1142.41	681.792	635.182	918.017	744.377	873.841	721.937
ENSGALG00000023541	717.727	1.18772	0.364146	3.26166	0.00110762	0.0245286	607.72	602.289	744.009	596.114	2594.43	843.587	405.907	447.902	437.151	380.162	446.044	507.403
ENSGALG00000011655	149.127	0.445435	0.136645	3.25979	0.00111496	0.0246012	157.642	172.083	188.974	159.605	199.572	157.454	110.222	116.559	161.199	112.263	131.11	122.845
ENSGALG00000051622	11.6887	3.01197	0.923872	3.26016	0.00111349	0.0246012	15.9926	2.20619	23.7703	0	74.2593	9.19441	1.98003	0	2.73219	3.18928	3.37912	3.56073
ENSGALG00000010459	694.952	0.642077	0.197143	3.25691	0.00112632	0.0247805	713.957	773.269	777.287	694.185	1410.93	718.313	570.25	542.197	456.276	466.91	631.896	583.959
ENSGALG00000048771	32.6984	1.47129	0.451737	3.25697	0.00112608	0.0247805	41.1239	27.5773	57.0486	45.1893	99.7859	18.3888	7.92014	23.5738	8.19658	19.1357	31.0879	13.3527
ENSGALG00000023199	2618.73	0.413253	0.126936	3.25561	0.0011315	0.0247881	3216.8	3002.62	2930.87	2690.21	2752.24	3357.11	2325.22	1596.47	2531.38	2233.77	2240.36	2547.7
ENSGALG00000025977	320.345	0.6098	0.187284	3.25601	0.0011299	0.0247881	299.291	504.114	288.809	330.747	533.739	370.075	227.044	208.235	271.853	248.126	290.605	271.505
ENSGALG00000001709	65.4245	1.73831	0.533936	3.25565	0.00113134	0.0247881	29.7006	79.4228	42.7865	51.9196	341.129	60.913	23.1004	20.9545	27.3219	30.6171	37.1703	40.0582
ENSGALG00000052786	65.9642	0.765304	0.235674	3.2473	0.00116506	0.0254148	74.2515	62.8763	48.729	76.918	136.916	102.288	46.8608	45.8379	53.2778	53.5799	47.3077	42.7287
ENSGALG00000031982	867.518	0.246863	0.0760205	3.24733	0.00116495	0.0254148	1025.81	897.918	953.187	994.165	849.341	921.74	791.354	827.701	835.368	721.414	837.346	754.874
ENSGALG00000045540	261.194	0.774878	0.238728	3.24586	0.00117095	0.0254175	320.995	275.773	247.211	264.405	619.601	255.145	181.503	192.519	202.182	193.27	225.05	156.672
ENSGALG00000001149	28.4848	1.46174	0.450353	3.24576	0.00117139	0.0254175	11.4233	16.5464	49.9175	51.9196	90.5035	32.1804	20.4604	10.4772	12.2949	14.0328	19.5989	12.4625
ENSGALG00000049660	3.37859	3.04161	0.936831	3.2467	0.00116752	0.0254175	5.71165	1.10309	11.8851	11.5377	0	5.74651	0.660011	1.30965	0	1.91357	0.675824	0
ENSGALG00000012761	18.3571	1.02016	0.314496	3.24381	0.00117944	0.025427	14.8503	20.9588	30.9013	31.7287	25.5266	22.986	10.5602	11.7869	8.87963	7.65426	14.8681	19.584
ENSGALG00000036621	154.738	0.643203	0.198257	3.24429	0.00117743	0.025427	129.083	151.124	254.342	190.372	225.099	181.59	110.222	151.92	103.14	93.7647	131.786	134.417
ENSGALG00000002849	417.811	0.908722	0.280094	3.24435	0.0011772	0.025427	379.254	464.402	368.439	447.086	1155.66	459.721	277.865	356.226	272.536	276.829	277.088	278.627
ENSGALG00000000094	1358.13	0.328956	0.101387	3.24457	0.00117628	0.025427	1480.46	1346.88	1477.32	1375.87	1886.65	1513.63	1139.84	1261.2	1281.4	1083.72	1165.12	1285.42
ENSGALG00000053606	83.9676	1.03472	0.319149	3.24212	0.00118644	0.0254481	94.8135	78.3197	70.1222	76.918	211.175	147.111	36.3006	78.5792	45.7643	55.4934	70.2857	42.7287
ENSGALG00000004251	45.8616	1.6063	0.49556	3.24139	0.00118949	0.0254663	103.952	18.7526	67.7452	43.2663	99.7859	81.6004	9.24016	22.2641	19.1254	52.942	23.6539	8.01163
ENSGALG00000040397	55.8445	0.799417	0.246648	3.24112	0.0011906	0.0254663	51.4049	54.0516	70.1222	62.4958	122.992	68.9581	38.9407	34.051	37.5677	54.2177	45.9561	29.376
ENSGALG00000040959	2462.48	0.902054	0.278887	3.23448	0.00121864	0.0258391	2414.89	2679.41	2808.46	3144.98	6121.75	2083.68	1900.17	1214.05	1211.73	1858.07	1869.33	2243.26
ENSGALG00000024326	413.906	0.99816	0.30862	3.23427	0.00121954	0.0258391	382.681	401.526	493.233	361.514	1241.52	433.287	295.685	237.047	290.979	218.147	287.225	324.026
ENSGALG00000041044	649.74	0.455436	0.14085	3.23348	0.00122294	0.0258701	856.748	801.949	709.542	694.185	782.043	667.744	528.669	396.825	477.451	603.411	625.813	652.503
ENSGALG00000037393	5.08654	1.88057	0.581802	3.23233	0.00122787	0.0259387	4.56932	6.61856	4.75405	4.80737	11.603	16.0902	2.64005	1.30965	0.683049	1.91357	3.37912	2.67054
ENSGALG00000041926	3809.68	0.783244	0.242513	3.2297	0.00123922	0.0260606	4399.12	3768.17	4354.71	3103.64	9059.64	4234.03	2502.76	2853.74	2558.02	2589.69	3062.16	3230.47
ENSGALG00000047206	243.163	0.516635	0.160563	3.21764	0.00129249	0.0269339	275.302	291.217	335.161	295.173	176.366	340.193	196.023	197.758	173.494	241.747	206.802	188.718
ENSGALG00000045581	48.8645	0.970249	0.301603	3.21697	0.00129551	0.0269604	33.1276	73.9073	49.9175	60.5729	125.313	47.1214	29.7005	43.2186	24.5897	31.2549	36.4945	31.1563
ENSGALG00000011190	13.8947	2.58894	0.804884	3.21653	0.00129749	0.026965	6.85398	11.0309	41.5979	15.3836	67.2975	1.1493	2.64005	1.30965	4.09829	0.637855	4.05495	10.6822
ENSGALG00000025181	61.1293	0.862321	0.268175	3.21552	0.00130209	0.0269877	92.5288	46.3299	46.352	65.3803	136.916	88.4962	48.1808	43.2186	39.6168	37.6335	45.2802	43.6189
ENSGALG00000023933	58.6856	1.06708	0.331836	3.2157	0.00130128	0.0269877	74.2515	45.2268	96.2695	68.2647	157.801	37.9269	29.7005	28.8124	38.2507	49.7527	43.2528	34.7171
ENSGALG00000044799	74.7739	1.08979	0.339026	3.21448	0.0013068	0.0270084	85.6748	60.6702	177.088	131.722	109.068	47.1214	33.0006	28.8124	49.1795	49.7527	65.555	59.6421
ENSGALG00000000102	177.725	0.55566	0.172851	3.21467	0.00130594	0.0270084	150.788	204.072	224.629	237.484	269.19	186.187	130.022	137.514	194.669	135.225	136.517	126.406
ENSGALG00000025438	23.2271	1.46812	0.456965	3.21277	0.00131464	0.0271016	21.7043	19.8557	26.1473	26.9213	90.5035	21.8367	12.5402	10.4772	11.6118	22.3249	9.46154	5.34109
ENSGALG00000004319	79.5628	0.706816	0.220146	3.21067	0.00132427	0.0272272	82.2478	112.516	104.589	92.3015	97.4653	105.736	62.0411	27.5027	85.3811	59.9584	68.9341	56.0814
ENSGALG00000029001	618.158	0.717795	0.223744	3.2081	0.00133614	0.0273614	695.679	581.33	650.116	570.154	1415.57	705.671	476.528	451.831	468.571	425.45	498.083	478.918
ENSGALG00000014897	369.82	0.489533	0.152722	3.20539	0.00134881	0.0274832	338.13	467.712	369.627	426.895	526.777	467.766	298.985	221.331	323.082	317.014	310.203	370.315
ENSGALG00000018702	58.2739	1.12661	0.351484	3.2053	0.00134923	0.0274832	54.8319	62.8763	70.1222	34.6131	162.442	97.6906	36.9606	22.2641	27.3219	36.9956	48.6594	44.5091
ENSGALG00000030064	558.29	0.493929	0.154151	3.2042	0.0013544	0.027552	515.191	649.722	644.174	573.039	942.165	598.786	489.728	493.739	411.878	399.297	505.517	476.247
ENSGALG00000009533	299.05	0.41194	0.128603	3.20318	0.00135921	0.0276132	339.272	343.062	318.521	320.171	389.861	335.596	238.264	347.058	215.16	249.401	235.863	256.372
ENSGALG00000047861	121.355	1.62107	0.506225	3.20228	0.00136346	0.0276267	100.525	118.031	156.884	73.0721	566.227	86.1976	44.8808	31.4317	55.3269	43.3742	77.044	103.261
ENSGALG00000004483	621.834	0.301587	0.0942345	3.20039	0.00137242	0.0276408	691.11	664.062	638.231	736.489	638.166	748.195	604.57	571.009	461.741	603.411	557.555	547.461
ENSGALG00000035911	1317.05	0.249975	0.0781205	3.19986	0.00137493	0.0276408	1391.36	1393.21	1282.41	1321.07	1601.22	1602.13	1155.02	1235	1169.38	1207.46	1240.14	1206.2
ENSGALG00000031894	24.8602	1.44448	0.451338	3.20043	0.00137223	0.0276408	27.4159	14.3402	21.3932	33.6516	88.1829	35.6283	17.8203	3.92896	15.7101	17.2221	8.78572	14.2429
ENSGALG00000050303	3.30406	2.79331	0.872697	3.20078	0.00137058	0.0276408	1.14233	8.82475	7.13108	8.65327	4.64121	4.59721	3.30006	0	0.683049	0	0.675824	0
ENSGALG00000053726	31.5169	1.69352	0.529388	3.19901	0.00137899	0.0276861	51.4049	50.7423	49.9175	26.9213	76.5799	34.479	3.30006	10.4772	19.8084	36.3578	15.544	2.67054
ENSGALG00000006479	101.881	1.21435	0.379868	3.19678	0.00138971	0.027865	83.3901	109.206	98.6465	92.3015	355.052	118.378	46.8608	49.7668	41.666	60.5963	75.0165	91.6887
ENSGALG00000021040	871.112	0.644409	0.201669	3.19538	0.00139647	0.0279276	1258.85	835.042	770.156	1167.23	1508.39	838.99	541.869	572.319	721.299	630.839	828.561	779.799
ENSGALG00000032207	1489.97	0.34793	0.108956	3.1933	0.00140655	0.0280198	1379.94	1569.7	1591.42	1645.08	2107.11	1726.25	1346.42	1406.57	1381.81	1266.78	1274.6	1183.94
ENSGALG00000050656	75.0221	0.690607	0.216259	3.19342	0.00140597	0.0280198	68.5398	83.8351	86.7614	63.4573	139.236	117.229	46.8608	57.6248	66.9388	61.2341	50.6868	57.8618
ENSGALG00000052399	317.849	1.1574	0.362783	3.19033	0.00142108	0.028168	279.871	259.227	344.669	304.787	1123.17	325.252	171.603	151.92	200.816	179.875	246	226.996
ENSGALG00000002701	273.405	0.856993	0.268942	3.18653	0.00143989	0.028281	301.575	281.289	291.186	274.982	733.311	235.607	199.323	197.758	180.325	177.962	188.555	218.985
ENSGALG00000008063	124.798	0.583184	0.182978	3.18718	0.00143665	0.028281	107.379	141.196	188.974	131.722	150.839	180.44	100.982	68.102	94.2607	105.246	118.945	109.492
ENSGALG00000027305	23.5986	1.88366	0.590801	3.18832	0.00143103	0.028281	4.56932	24.2681	21.3932	29.8057	120.671	22.986	10.5602	11.7869	12.2949	7.65426	4.73077	12.4625
ENSGALG00000051163	102.415	1.14174	0.358167	3.18772	0.00143401	0.028281	113.091	98.1753	90.327	95.186	357.373	94.2427	48.1808	72.031	63.5235	54.8556	74.3407	67.6538
ENSGALG00000052199	678.568	0.957691	0.300506	3.18693	0.00143791	0.028281	640.848	693.846	758.271	668.225	1868.09	748.195	321.426	585.415	431.004	333.598	522.412	571.496
ENSGALG00000039775	236.543	1.16122	0.364459	3.18615	0.00144179	0.0282822	215.901	214	184.219	223.062	849.341	278.131	128.702	137.514	145.489	137.139	173.687	151.331
ENSGALG00000047475	458.788	0.933048	0.292974	3.18475	0.0014488	0.02837	604.293	598.98	547.904	486.506	914.318	462.019	358.386	354.916	111.337	315.738	309.528	441.53
ENSGALG00000047275	26.2318	1.2783	0.401962	3.18014	0.00147203	0.028681	19.4196	34.1959	28.5243	29.8057	90.5035	21.8367	9.90017	20.9545	9.56268	14.6707	20.2747	15.1331
ENSGALG00000051082	770.135	1.1117	0.34954	3.18046	0.00147042	0.028681	853.321	541.619	683.395	760.526	2587.47	895.306	584.11	415.16	515.702	544.728	433.879	426.397
ENSGALG00000010859	40.8385	0.794	0.250036	3.17554	0.00149556	0.0290039	42.2662	48.5361	45.1635	44.2278	44.0915	85.0483	30.3605	39.2896	36.8846	27.4278	20.9506	25.8153
ENSGALG00000008574	777.083	0.298613	0.0940594	3.17473	0.00149978	0.0290128	894.445	839.454	753.517	794.178	995.539	873.469	733.273	649.588	738.376	614.255	692.044	746.862
ENSGALG00000026316	134.683	0.64836	0.204326	3.17316	0.00150791	0.0291333	107.379	113.619	164.015	164.412	245.984	194.232	92.4016	112.63	103.823	97.5919	111.511	108.602
ENSGALG00000023812	265.495	0.457095	0.144249	3.1688	0.0015307	0.0293524	302.718	252.608	250.776	325.94	429.312	287.325	199.983	229.189	217.209	249.401	216.264	225.216
ENSGALG00000035679	1780.91	0.509177	0.160804	3.16645	0.00154312	0.0293875	1770.61	2051.75	2169.04	1929.68	2984.3	1652.7	1700.19	1350.25	1185.77	1512.99	1480.06	1583.63
ENSGALG00000014054	218.696	0.307937	0.0972551	3.16628	0.00154399	0.0293875	222.755	244.887	270.981	241.33	218.137	250.548	173.583	199.067	199.45	196.459	212.209	194.95
ENSGALG00000035028	1119.53	0.932625	0.294474	3.16708	0.00153976	0.0293875	1017.82	1278.49	1217.04	921.092	3211.71	1173.44	702.912	789.721	850.396	631.477	837.346	802.944
ENSGALG00000036346	39.2741	1.21062	0.38233	3.16644	0.00154319	0.0293875	47.9779	30.8866	24.9588	29.8057	113.71	83.899	27.7205	22.2641	21.8576	27.4278	22.978	17.8036
ENSGALG00000034022	16.5216	2.1001	0.662951	3.16781	0.00153591	0.0293875	28.5583	14.3402	26.1473	12.4992	69.6181	10.3437	2.64005	0	6.14744	3.18928	6.08242	18.6938
ENSGALG00000008228	110.951	0.971676	0.307008	3.16499	0.0015509	0.0294609	108.521	100.382	89.1384	135.568	297.037	155.156	81.8414	43.2186	85.3811	84.8348	64.8791	85.4574
ENSGALG00000035814	54.4444	1.68029	0.530984	3.16448	0.0015536	0.0294609	27.4159	45.2268	62.9912	40.3819	252.946	71.2567	25.0804	7.85792	20.4915	30.6171	43.2528	25.8153
ENSGALG00000000918	203.283	1.06525	0.336609	3.16465	0.00155268	0.0294609	214.758	216.206	185.408	187.488	642.807	206.874	110.882	117.869	138.659	101.419	120.297	196.73
ENSGALG00000013156	326.554	0.291272	0.0921701	3.16016	0.00157684	0.0298282	343.842	318.794	396.963	345.169	403.785	350.537	296.345	318.246	267.755	302.343	278.44	296.43
ENSGALG00000006443	25.3796	1.54965	0.491249	3.15452	0.00160764	0.0301512	18.2773	18.7526	17.8277	29.8057	116.03	28.7325	12.5402	6.54827	12.9779	15.9464	15.544	11.5724
ENSGALG00000021285	210.751	0.893259	0.283154	3.15468	0.00160674	0.0301512	198.766	212.897	206.801	202.871	563.907	263.19	125.402	130.965	174.177	170.945	166.929	112.163
ENSGALG00000048488	1628.44	1.72438	0.546885	3.1531	0.00161548	0.0302612	1032.67	1828.93	2246.29	791.293	7651.03	1452.72	293.705	612.918	1466.51	378.886	901.55	884.84
ENSGALG00000003199	1208.11	0.354211	0.112383	3.15181	0.00162263	0.0303582	1384.5	1224.43	1302.61	1468.17	1195.11	1559.6	1228.28	859.133	1150.94	1066.49	1024.55	1033.5
ENSGALG00000014413	73.0794	0.592582	0.188337	3.14639	0.00165301	0.0307768	66.2552	93.763	91.5155	93.263	111.389	74.7046	77.8813	41.9089	60.1083	49.7527	56.7693	59.6421
ENSGALG00000046724	913.037	0.785964	0.249859	3.14564	0.00165726	0.0308186	1165.18	917.774	899.704	889.364	2144.24	921.74	689.052	736.025	491.795	575.346	680.555	845.672
ENSGALG00000023953	31.6656	1.38715	0.441485	3.14201	0.00167794	0.0311656	47.9779	37.5052	30.9013	41.3434	78.9005	40.2255	43.5607	3.92896	10.9288	13.395	13.5165	17.8036
ENSGALG00000004518	676.995	0.363618	0.115757	3.14122	0.00168245	0.0311843	765.362	774.372	696.468	647.072	895.753	795.317	529.989	620.776	633.869	484.77	633.923	646.272
ENSGALG00000013383	791.926	0.921465	0.293388	3.14077	0.00168503	0.0311843	797.347	797.537	799.869	732.643	2290.44	805.66	477.848	551.364	639.333	472.651	615	523.427
ENSGALG00000002138	255.098	1.01744	0.324004	3.1402	0.00168831	0.0312074	202.193	321	232.948	281.712	775.081	239.055	157.743	166.326	180.325	119.917	173.011	211.863
ENSGALG00000000529	303.362	1.4822	0.472325	3.13809	0.00170051	0.0313575	133.653	265.846	316.144	278.828	1355.23	333.297	200.643	146.681	229.504	132.036	120.297	128.186
ENSGALG00000045403	196.915	1.12857	0.359832	3.13637	0.00171052	0.0313915	190.769	179.804	251.965	146.144	640.486	216.069	137.942	69.4116	142.074	108.435	158.819	121.065
ENSGALG00000050375	18.2415	1.68626	0.537642	3.1364	0.00171033	0.0313915	9.13865	15.4433	15.4507	26.9213	83.5417	18.3888	5.9401	2.61931	10.9288	10.8435	8.10989	11.5724
ENSGALG00000021314	41.3336	0.743963	0.237261	3.13564	0.00171482	0.031433	44.5509	52.9485	43.975	70.1876	60.3357	40.2255	27.0605	19.6448	44.3982	33.1685	25.6813	33.8269
ENSGALG00000036125	272.5	1.41989	0.4535	3.13095	0.00174239	0.0317491	214.758	337.547	230.571	226.908	1178.87	194.232	109.562	99.5337	170.762	118.003	204.099	185.158
ENSGALG00000043593	563.501	0.483149	0.154341	3.1304	0.00174567	0.0317712	515.191	638.691	619.215	664.379	958.409	551.665	495.668	505.526	504.773	427.363	446.72	434.408
ENSGALG00000002144	3338.16	0.334019	0.106723	3.12978	0.00174936	0.0318008	3341.32	3522.18	3515.62	3324.78	4279.19	4359.3	2809.67	2776.47	2965.11	2746.61	2968.22	3449.45
ENSGALG00000037747	80.7759	0.68204	0.218447	3.12222	0.00179492	0.0324999	71.9668	103.691	93.8925	91.3401	113.71	124.125	63.3611	65.4827	68.9879	77.1805	63.5275	32.0465
ENSGALG00000048164	1020.74	0.373483	0.11964	3.12172	0.00179798	0.0324999	1046.38	1033.6	1100.56	995.126	1536.24	1209.07	844.814	880.087	859.958	843.245	948.182	951.604
ENSGALG00000052849	54.9804	1.32211	0.423529	3.12165	0.00179839	0.0324999	21.7043	59.5671	90.327	50.9581	153.16	96.5413	42.9007	44.5282	25.2728	31.2549	31.0879	12.4625
ENSGALG00000051146	6188.85	0.373713	0.11973	3.12129	0.00180058	0.0325013	6752.32	6810.5	6830.38	5838.07	8356.49	7333.69	5154.03	4873.22	5216.44	4695.25	5783.71	6622.06
ENSGALG00000010722	884.223	0.70445	0.225884	3.11863	0.00181692	0.0326993	790.493	957.485	981.711	840.329	1963.23	1047.01	696.972	646.969	710.371	547.918	633.247	794.932
ENSGALG00000015978	413.294	0.722105	0.23156	3.11844	0.00181812	0.0326993	426.089	380.567	438.561	411.511	976.974	459.721	316.805	290.743	309.421	339.339	314.258	295.54
ENSGALG00000052820	5.84148	3.23902	1.03844	3.11913	0.00181384	0.0326993	6.85398	1.10309	2.37703	6.73032	44.0915	2.2986	1.98003	1.30965	0.683049	0	0	2.67054
ENSGALG00000006629	15.0639	1.42599	0.457376	3.11777	0.00182223	0.0327001	15.9926	26.4743	11.8851	12.4992	46.4121	19.5381	4.62008	5.23862	11.6118	5.7407	4.73077	16.0233
ENSGALG00000048414	13.1511	1.73306	0.5564	3.11478	0.00184085	0.0329843	10.281	17.6495	11.8851	7.6918	53.3739	20.6874	1.32002	11.7869	4.09829	8.29212	5.4066	5.34109
ENSGALG00000001459	193.191	1.26525	0.406355	3.11365	0.0018479	0.0329843	193.054	170.98	203.236	190.372	744.914	136.767	83.1614	127.036	83.3319	95.0405	145.302	145.1
ENSGALG00000031648	296.578	0.546495	0.175627	3.11169	0.00186022	0.0330073	287.867	281.289	398.152	297.096	517.495	336.745	217.804	197.758	267.072	240.471	238.566	278.627
ENSGALG00000004238	320.373	0.440734	0.141599	3.11255	0.00185477	0.0330073	341.557	317.691	356.554	314.402	538.38	352.836	261.364	277.647	280.05	282.57	275.736	245.69
ENSGALG00000049528	18.244	2.19829	0.706738	3.11047	0.00186791	0.033057	5.71165	15.4433	7.13108	23.0754	109.068	20.6874	10.5602	1.30965	12.2949	4.46499	4.73077	4.45091
ENSGALG00000049473	283.81	0.609647	0.195977	3.11081	0.00186576	0.033057	303.86	263.639	303.071	296.134	577.83	317.207	199.983	268.479	217.893	221.336	210.181	226.106
ENSGALG00000046691	119.364	0.794514	0.255525	3.10933	0.00187509	0.0331427	125.656	114.722	112.909	109.608	280.793	167.798	81.1814	104.772	92.2116	84.8348	63.5275	94.3592
ENSGALG00000022704	101.774	1.00659	0.324578	3.10122	0.00192725	0.0337866	92.5288	103.691	128.359	104.801	299.358	90.7948	56.761	48.4572	74.4523	84.8348	86.5055	50.7403
ENSGALG00000038266	475.888	1.08447	0.34983	3.09999	0.0019353	0.0338216	461.502	367.33	641.797	412.473	1568.73	432.137	347.166	276.337	302.591	223.887	344.67	332.038
ENSGALG00000035578	569.931	0.402768	0.129981	3.09867	0.0019439	0.0338949	600.866	530.588	604.953	655.726	900.394	607.98	470.588	529.1	476.085	475.84	519.709	467.345
ENSGALG00000048772	70.0157	7.51384	2.42637	3.09674	0.00195663	0.033971	0	0	0	206.717	628.883	0	1.32002	1.30965	0.683049	1.27571	0	0
ENSGALG00000034498	7328.38	0.484443	0.15644	3.09667	0.0019571	0.033971	8496.66	7636.72	6806.61	7532.19	12229.6	8586.43	5793.58	7015.82	5295.68	5692.22	5879.67	6975.46
ENSGALG00000030661	716.467	1.44607	0.4669	3.09717	0.00195376	0.033971	447.794	461.093	1034.01	524.965	3246.52	576.949	345.186	402.064	349.721	366.129	381.165	462.004
ENSGALG00000049105	195.856	0.494513	0.15973	3.09593	0.00196199	0.0340174	210.189	177.598	228.194	221.139	317.923	224.114	187.443	174.184	154.369	181.151	129.758	144.209
ENSGALG00000052894	180.591	1.58093	0.510917	3.09429	0.00197284	0.0341032	111.948	656.341	79.6303	95.186	199.572	481.557	75.9013	81.1985	67.6218	95.0405	155.44	67.6538
ENSGALG00000045096	79.8381	1.46838	0.474561	3.09418	0.00197359	0.0341032	99.3828	45.2268	177.088	65.3803	271.511	47.1214	34.3206	20.9545	66.9388	26.1521	59.4725	44.5091
ENSGALG00000043964	10.4212	2.41215	0.780176	3.0918	0.00198946	0.034138	4.56932	11.0309	13.0736	11.5377	62.6563	3.4479	2.64005	1.30965	6.83049	2.55142	5.4066	0
ENSGALG00000009957	325.864	0.93864	0.303604	3.09166	0.0019904	0.034138	391.819	441.238	286.432	254.791	670.654	527.529	147.183	137.514	194.669	219.422	364.945	274.176
ENSGALG00000053885	255.288	0.394405	0.127612	3.09065	0.00199721	0.034138	273.017	263.639	244.834	291.327	368.976	302.266	252.784	244.905	204.915	218.784	210.181	187.828
ENSGALG00000050158	369.294	1.04981	0.339589	3.0914	0.00199214	0.034138	319.853	323.206	345.857	392.282	1174.23	436.735	235.624	146.681	267.755	255.78	246	287.529
ENSGALG00000035362	630.836	1.04539	0.338272	3.09039	0.00199896	0.034138	486.633	559.269	590.691	598.037	1770.62	1097.58	357.726	250.144	548.488	385.903	462.94	462.004
ENSGALG00000015356	470.156	0.362936	0.117572	3.08692	0.00202239	0.0343293	459.217	439.031	558.601	550.925	649.769	519.484	355.086	453.14	399.583	415.882	398.736	442.42
ENSGALG00000049625	280.116	0.714121	0.231374	3.08643	0.00202574	0.0343483	277.586	232.753	335.161	291.327	635.845	320.655	199.983	199.067	198.767	193.908	246.676	229.667
ENSGALG00000021231	782.818	0.406089	0.131634	3.08499	0.00203558	0.0344392	901.299	699.361	850.975	873.98	1199.75	834.393	704.232	704.594	693.294	681.23	569.72	680.989
ENSGALG00000039072	899.86	1.10021	0.356623	3.08508	0.00203496	0.0344392	819.051	801.949	847.409	884.556	3125.85	887.261	542.529	764.838	469.937	501.992	619.731	533.219
ENSGALG00000053438	117.768	1.10708	0.359072	3.08318	0.00204804	0.0345739	114.233	138.99	139.056	76.918	401.464	97.6906	75.2413	73.3406	73.7692	70.1641	83.8022	68.544
ENSGALG00000021688	493.473	0.704863	0.228662	3.08255	0.00205237	0.0345877	476.352	526.176	541.962	559.578	1088.36	483.856	383.467	260.621	405.048	384.627	441.313	370.315
ENSGALG00000033234	69.1307	1.25401	0.406973	3.0813	0.002061	0.0346405	53.6895	54.0516	95.081	82.6868	248.305	52.8679	21.7804	36.6703	40.2999	42.0985	45.9561	56.0814
ENSGALG00000042119	9.78599	1.51528	0.491995	3.07987	0.0020709	0.0347689	6.85398	8.82475	13.0736	8.65327	23.206	26.4339	2.64005	6.54827	3.41524	2.55142	8.10989	7.12145
ENSGALG00000049304	147.006	0.56009	0.182056	3.07648	0.00209463	0.035129	173.634	138.99	134.302	178.834	213.495	214.919	150.483	107.392	113.386	140.328	93.2638	105.041
ENSGALG00000007395	27.7939	0.738934	0.240468	3.0729	0.00211988	0.0354365	26.2736	35.299	26.1473	36.536	46.4121	37.9269	21.1204	27.5027	25.2728	16.5842	14.8681	19.584
ENSGALG00000053711	32.4352	1.19838	0.39007	3.07221	0.0021248	0.0354803	51.4049	40.8145	53.4831	15.3836	41.7709	67.8088	21.7804	19.6448	8.19658	19.1357	14.1923	35.6073
ENSGALG00000047573	38.8516	0.780807	0.25426	3.0709	0.00213417	0.035598	54.8319	40.8145	47.5405	38.459	55.6945	59.7637	31.0205	18.3352	36.2016	22.9628	41.9011	18.6938
ENSGALG00000006516	64.7912	0.799118	0.260274	3.0703	0.00213844	0.0356307	52.5472	54.0516	106.966	66.3417	139.236	78.1525	52.8009	39.2896	53.9608	37.6335	49.3352	47.1796
ENSGALG00000005217	349.653	0.604012	0.196821	3.06883	0.00214897	0.0357286	438.655	321	452.823	395.166	610.319	316.058	241.564	258.002	237.701	256.418	279.115	389.009
ENSGALG00000003876	46.6715	0.953002	0.310921	3.06509	0.00217606	0.0360233	41.1239	49.6392	121.228	58.6499	48.7327	49.42	25.7404	32.7413	49.1795	23.6006	29.7363	30.2662
ENSGALG00000052840	7.70548	1.80512	0.5889	3.06524	0.00217494	0.0360233	11.4233	24.2681	3.56554	12.4992	16.2442	4.59721	2.64005	0	4.78134	1.91357	6.08242	4.45091
ENSGALG00000044141	289.132	0.472336	0.154185	3.06343	0.00218812	0.0361063	274.159	321	312.579	357.668	406.106	350.537	253.444	165.016	300.541	230.266	256.137	242.129
ENSGALG00000023601	274.234	0.45765	0.149519	3.06082	0.00220732	0.0363451	372.4	260.33	349.423	284.596	382.9	257.444	217.804	221.331	211.062	200.287	258.165	275.066
ENSGALG00000027838	277.346	0.545813	0.178321	3.06085	0.00220713	0.0363451	271.875	291.217	299.505	284.596	505.892	327.551	168.963	214.783	236.335	231.542	243.973	251.921
ENSGALG00000028974	6.63722	1.79974	0.588655	3.05738	0.00223283	0.0366085	5.71165	5.51547	9.5081	7.6918	25.5266	9.19441	0.660011	0	4.78134	2.55142	4.05495	4.45091
ENSGALG00000002957	20.1222	1.74501	0.570725	3.05753	0.00223167	0.0366085	20.562	18.7526	9.5081	10.5762	97.4653	31.0311	7.92014	2.61931	8.87963	10.8435	13.5165	9.79199
ENSGALG00000001882	50.226	0.808786	0.264464	3.05821	0.00222662	0.0366085	46.8356	48.5361	106.966	49.9967	78.9005	54.0172	46.8608	32.7413	27.3219	42.7363	30.4121	37.3876
ENSGALG00000035075	302.739	1.41225	0.461869	3.05768	0.00223055	0.0366085	233.035	236.062	394.586	315.364	1285.61	178.142	140.582	124.417	189.888	100.143	180.445	254.592
ENSGALG00000010700	166.453	0.522278	0.170949	3.05516	0.00224937	0.0366844	137.08	197.454	191.351	157.682	266.869	231.01	135.302	130.965	124.998	121.83	148.006	154.892
ENSGALG00000020316	51.447	0.635911	0.208079	3.0561	0.00224236	0.0366844	60.5435	49.6392	42.7865	59.6114	83.5417	81.6004	42.9007	36.6703	34.8355	43.3742	33.7912	48.0698
ENSGALG00000005682	47.5393	0.578194	0.189251	3.05516	0.00224939	0.0366844	61.6859	41.9176	59.4256	51.9196	71.9387	58.6144	37.6206	27.5027	46.4473	36.9956	42.5769	33.8269
ENSGALG00000001779	429.216	0.867284	0.283798	3.05599	0.00224322	0.0366844	379.254	361.815	484.913	448.047	1123.17	534.425	352.446	216.093	373.628	273.64	298.714	304.442
ENSGALG00000036970	11.5835	1.88515	0.617164	3.05454	0.00225404	0.0367212	4.56932	14.3402	14.2622	10.5762	51.0533	14.9409	5.9401	7.85792	2.04915	0.637855	7.43407	5.34109
ENSGALG00000048601	45.0328	1.02822	0.33666	3.05416	0.00225688	0.0367287	22.8466	78.3197	47.5405	62.4958	53.3739	96.5413	26.4005	44.5282	23.2237	35.7199	18.2473	31.1563
ENSGALG00000046730	3.01044	3.4628	1.13404	3.05352	0.00226177	0.0367693	0	1.10309	5.94256	12.4992	11.603	2.2986	1.32002	0	0.683049	0	0.675824	0
ENSGALG00000019795	146.107	0.640371	0.209848	3.05159	0.00227636	0.0368895	148.503	127.959	206.801	157.682	255.266	175.843	126.722	83.8178	130.462	96.954	94.6154	148.66
ENSGALG00000000557	307.459	0.974056	0.319231	3.05126	0.00227885	0.036891	299.291	295.629	364.873	240.369	928.241	319.506	190.083	233.118	211.745	150.534	212.209	243.91
ENSGALG00000051349	11.9258	1.90117	0.623594	3.04873	0.00229813	0.0371249	11.4233	8.82475	11.8851	35.5746	39.4503	6.89581	7.26012	0	9.56268	1.91357	6.75824	3.56073
ENSGALG00000050269	110.729	0.569947	0.187007	3.04773	0.00230574	0.03719	124.514	98.1753	101.024	146.144	183.328	142.513	69.3012	98.224	76.5014	91.8512	91.2363	105.932
ENSGALG00000048961	9.55244	1.39759	0.458747	3.04653	0.002315	0.03728	6.85398	9.92784	9.5081	12.4992	32.4884	13.7916	6.60011	1.30965	6.14744	3.18928	6.08242	6.23127
ENSGALG00000055124	153.499	0.859112	0.282072	3.04572	0.00232122	0.0373165	154.215	135.681	129.548	212.486	362.014	197.68	118.802	81.1985	121.583	139.052	120.297	69.4341
ENSGALG00000005617	213.145	1.30157	0.427694	3.04323	0.00234052	0.0375289	204.477	159.949	244.834	135.568	895.753	181.59	118.802	121.798	131.145	105.884	129.758	128.186
ENSGALG00000031872	29.8311	1.17191	0.385123	3.04296	0.00234266	0.0375289	27.4159	34.1959	26.1473	27.8828	99.7859	35.6283	21.1204	11.7869	28.005	19.1357	13.5165	13.3527
ENSGALG00000013239	188.323	1.12042	0.368133	3.04352	0.00233828	0.0375289	175.919	193.041	196.105	139.414	614.96	229.86	74.5813	191.209	101.774	102.695	126.379	113.943
ENSGALG00000025692	8.96861	1.26187	0.41501	3.04058	0.00236126	0.0377483	17.135	7.72166	10.6966	11.5377	18.5648	11.493	2.64005	2.61931	7.51353	4.46499	8.78572	4.45091
ENSGALG00000052388	125.945	0.970886	0.319452	3.03922	0.00237188	0.0378414	142.791	121.34	136.679	79.8024	348.09	175.843	108.902	61.5537	99.7251	71.4398	77.044	88.1279
ENSGALG00000044433	253.862	0.894142	0.294202	3.03921	0.00237201	0.0378414	279.871	244.887	274.546	248.06	705.463	231.01	192.063	204.306	205.598	133.95	137.868	188.718
ENSGALG00000007152	5.81394	3.23417	1.06465	3.03779	0.00238321	0.0379021	2.28466	0	7.13108	9.61474	39.4503	4.59721	0.660011	1.30965	2.04915	0	0	2.67054
ENSGALG00000019543	15.7961	1.32936	0.437884	3.03587	0.0023984	0.0380178	12.5656	29.7835	41.5979	14.4221	30.1678	8.04511	7.92014	3.92896	12.2949	8.92998	7.43407	12.4625
ENSGALG00000039120	819.907	0.356448	0.117455	3.03476	0.00240731	0.0380178	772.216	914.465	903.27	858.597	1044.27	1036.67	639.551	614.228	823.757	673.575	773.143	785.14
ENSGALG00000052016	359.141	1.57455	0.51885	3.0347	0.00240779	0.0380178	341.557	247.093	150.941	281.712	1854.16	352.836	159.063	182.042	147.538	223.249	170.984	198.51
ENSGALG00000032385	51.55	1.17572	0.387309	3.0356	0.0024006	0.0380178	53.6895	38.6083	59.4256	57.6885	153.16	68.9581	25.7404	13.0965	34.8355	20.4114	52.0385	40.9483
ENSGALG00000017828	8.35171	3.04899	1.00517	3.03332	0.00241879	0.0381133	2.28466	5.51547	9.5081	0.961474	60.3357	11.493	0	0	3.41524	4.46499	1.35165	0.890181
ENSGALG00000033791	924.375	0.922092	0.30402	3.033	0.00242136	0.0381148	865.887	923.289	864.049	809.561	2756.88	1044.71	616.451	682.33	620.208	568.967	624.462	715.706
ENSGALG00000048508	7.16254	2.01106	0.66522	3.02315	0.00250161	0.0391376	6.85398	6.61856	5.94256	6.73032	39.4503	4.59721	3.30006	1.30965	5.46439	2.55142	1.35165	1.78036
ENSGALG00000050999	646.371	0.412762	0.136559	3.02259	0.00250621	0.0391698	679.687	658.547	583.56	746.104	1004.82	761.987	570.25	603.75	501.358	600.86	514.978	530.548
ENSGALG00000042030	226.648	1.26106	0.417456	3.02082	0.0025209	0.0393594	244.459	215.103	149.753	154.797	909.676	248.249	143.882	99.5337	124.998	138.415	132.462	158.452
ENSGALG00000048086	15.1355	2.23063	0.738925	3.01875	0.00253818	0.0394692	36.5546	17.6495	20.2047	24.9983	9.28241	41.3748	1.32002	0	8.19658	14.0328	0	8.01163
ENSGALG00000001333	187.257	1.00863	0.334123	3.01875	0.00253821	0.0394692	158.784	168.773	171.146	209.601	575.51	220.666	92.4016	110.011	121.583	114.176	182.473	121.955
ENSGALG00000000541	1785.6	0.214698	0.0711018	3.01959	0.00253118	0.0394692	1891.7	1726.34	2024.04	1885.45	2025.89	1963.01	1651.35	1513.96	1785.49	1568.49	1630.76	1760.78
ENSGALG00000033953	398.036	0.90019	0.298339	3.01734	0.00255001	0.0395728	418.093	471.021	553.847	275.943	963.05	430.988	270.605	218.712	225.406	236.644	255.462	456.663
ENSGALG00000018264	53.0434	0.825739	0.273792	3.01594	0.00256184	0.0397163	47.9779	52.9485	55.8601	81.7253	109.068	63.2116	33.6606	18.3352	49.8625	42.7363	47.3077	33.8269
ENSGALG00000001894	24.335	1.01025	0.3351	3.01478	0.00257167	0.0397884	21.7043	15.4433	43.975	47.1122	25.5266	41.3748	16.5003	9.16758	19.8084	13.395	14.8681	23.1447
ENSGALG00000051918	9.47505	2.12827	0.706086	3.01418	0.00257673	0.0398267	12.5656	4.41238	27.3358	1.92295	30.1678	17.2395	4.62008	0	5.46439	6.37855	2.7033	0.890181
ENSGALG00000038972	711.009	0.627103	0.208171	3.01244	0.00259158	0.0398958	669.406	733.557	798.68	627.843	1408.61	945.875	562.99	504.217	539.608	457.98	618.379	664.965
ENSGALG00000017392	39.5955	0.630799	0.209392	3.01252	0.0025909	0.0398958	51.4049	49.6392	54.6716	53.8426	27.8472	50.5693	42.2407	23.5738	29.3711	35.082	31.0879	25.8153
ENSGALG00000048232	1433.72	0.900817	0.299096	3.0118	0.00259704	0.0399399	1390.22	1131.77	1744.74	1438.37	3585.33	1914.74	982.097	1525.75	834.002	641.045	905.605	1110.95
ENSGALG00000049244	10.1896	2.4222	0.804818	3.00962	0.00261573	0.0400294	4.56932	39.7114	30.9013	7.6918	0	19.5381	0	6.54827	2.04915	3.18928	5.4066	2.67054
ENSGALG00000008149	1531.2	0.634777	0.210938	3.0093	0.00261848	0.0400294	1507.88	1546.54	1691.25	1450.86	3258.13	1727.4	1073.18	1142.02	1327.16	1040.98	1316.51	1292.54
ENSGALG00000035976	67.6796	1.49249	0.49584	3.01003	0.00261225	0.0400294	61.6859	58.464	68.9337	87.4942	287.755	36.7776	38.9407	22.2641	12.9779	36.3578	47.9835	52.5207
ENSGALG00000029474	37.4013	0.994214	0.330464	3.00854	0.00262506	0.0400902	38.8392	40.8145	40.4094	45.1893	106.748	28.7325	21.1204	34.051	19.1254	20.4114	33.7912	19.584
ENSGALG00000033033	8.92958	1.43812	0.47808	3.00813	0.00262864	0.040105	18.2773	5.51547	11.8851	7.6918	20.8854	14.9409	9.90017	3.92896	2.04915	4.46499	4.05495	3.56073
ENSGALG00000001740	912.466	0.490644	0.163156	3.00721	0.00263662	0.0401471	1041.81	978.444	856.918	1038.39	1506.07	978.055	785.413	915.448	613.378	755.859	633.247	846.562
ENSGALG00000026558	1194.07	0.250981	0.0834584	3.00726	0.00263615	0.0401471	1255.42	1154.94	1217.04	1364.33	1345.95	1452.72	1045.46	973.073	1115.42	1087.54	1162.42	1154.57
ENSGALG00000052207	4.62507	1.72864	0.575063	3.00599	0.00264715	0.0402278	7.99632	4.41238	7.13108	10.5762	9.28241	3.4479	1.32002	2.61931	4.09829	1.91357	2.7033	0
ENSGALG00000010044	16.197	1.33985	0.446186	3.0029	0.00267418	0.0404044	11.4233	25.3712	14.2622	17.3065	53.3739	19.5381	8.58015	7.85792	15.0271	10.8435	8.10989	2.67054
ENSGALG00000022813	521.505	1.00668	0.335194	3.00326	0.00267101	0.0404044	486.633	550.444	565.732	439.394	1640.67	498.797	304.925	332.652	398.217	234.093	367.648	438.859
ENSGALG00000011252	22.2713	2.5513	0.849258	3.00415	0.00266322	0.0404044	4.56932	6.61856	16.6392	6.73032	169.404	25.2846	7.26012	1.30965	12.2949	1.91357	8.10989	7.12145
ENSGALG00000031071	20.1374	1.30478	0.434556	3.00256	0.00267716	0.0404044	18.2773	22.0619	17.8277	16.3451	74.2593	25.2846	11.8802	9.16758	15.7101	5.10284	11.489	14.2429
ENSGALG00000026914	22.2969	1.38648	0.461564	3.00387	0.00266572	0.0404044	22.8466	26.4743	26.1473	8.65327	85.8623	25.2846	12.5402	14.4062	8.19658	17.2221	10.1374	9.79199
ENSGALG00000035908	17.0458	2.65845	0.885386	3.00259	0.00267697	0.0404044	13.708	5.51547	2.37703	10.5762	125.313	19.5381	5.28009	5.23862	2.73219	8.92998	0	5.34109
ENSGALG00000020982	9.60698	2.6108	0.870054	3.00073	0.0026933	0.0405286	21.7043	8.82475	53.4831	3.8459	6.96181	4.59721	3.30006	0	0	7.65426	1.35165	3.56073
ENSGALG00000001573	7.95381	1.50606	0.502215	2.99883	0.00271021	0.0407034	18.2773	13.2371	16.6392	7.6918	2.3206	12.6423	1.98003	1.30965	5.46439	5.10284	8.10989	2.67054
ENSGALG00000006229	63.9151	1.28602	0.429176	2.99648	0.00273114	0.0409379	77.6785	27.5773	111.72	73.0721	213.495	42.5242	41.5807	26.1931	30.0541	27.4278	52.0385	43.6189
ENSGALG00000008103	221.811	0.551761	0.184313	2.99361	0.00275698	0.0410314	302.718	210.691	186.596	227.869	399.144	259.742	177.543	195.138	195.352	177.962	169.632	159.342
ENSGALG00000045809	29.0378	1.02542	0.342484	2.99408	0.00275274	0.0410314	35.4123	48.5361	21.3932	29.8057	69.6181	29.8818	11.2202	20.9545	18.4423	22.3249	11.489	29.376
ENSGALG00000048951	38.6523	1.10089	0.367654	2.99436	0.00275024	0.0410314	23.9889	34.1959	51.106	32.6901	122.992	54.0172	20.4604	20.9545	28.005	24.8764	20.2747	30.2662
ENSGALG00000051372	5.06141	1.76588	0.589709	2.99449	0.00274901	0.0410314	7.99632	15.4433	5.94256	7.6918	4.64121	4.59721	0	3.92896	4.09829	1.91357	2.7033	1.78036
ENSGALG00000013371	4.05787	2.28352	0.763194	2.99205	0.00277109	0.0411755	4.56932	4.41238	3.56554	2.88442	20.8854	4.59721	1.32002	1.30965	2.73219	0.637855	0	1.78036
ENSGALG00000007241	363.815	0.451601	0.150981	2.99111	0.00277969	0.0412633	387.25	400.423	358.931	395.166	587.113	399.957	304.265	243.596	281.416	301.706	333.857	372.096
ENSGALG00000054978	30.6337	2.27744	0.761552	2.99052	0.00278504	0.0413029	11.4233	35.299	10.6966	11.5377	220.457	16.0902	5.9401	9.16758	3.41524	13.395	11.489	18.6938
ENSGALG00000002563	46.0716	1.33064	0.445273	2.98837	0.00280471	0.0415146	38.8392	28.6804	38.0324	44.2278	192.61	55.1665	21.7804	31.4317	17.7593	27.4278	31.0879	25.8153
ENSGALG00000052768	190.021	0.994998	0.333109	2.987	0.00281728	0.0416606	179.346	172.083	146.187	212.486	580.151	232.159	123.422	95.6047	122.266	145.431	169.632	101.481
ENSGALG00000007964	85.8158	1.25611	0.420641	2.98617	0.00282492	0.0416934	78.8208	95.9692	99.8351	48.0737	327.205	78.1525	50.8209	51.0765	47.8134	28.7035	57.4451	65.8734
ENSGALG00000043026	20.3091	1.08938	0.364854	2.98579	0.00282846	0.0417055	15.9926	22.0619	43.975	22.1139	46.4121	17.2395	14.5202	5.23862	11.6118	12.1193	12.8407	19.584
ENSGALG00000044678	151.472	0.708556	0.237335	2.98546	0.00283148	0.04171	210.189	178.701	231.76	170.181	104.427	232.159	148.503	79.8889	96.3099	149.896	128.407	87.2378
ENSGALG00000009485	131.23	0.409938	0.137375	2.98408	0.00284428	0.0418186	134.795	159.949	130.736	130.761	190.289	154.006	114.842	133.585	106.556	94.4026	116.242	108.602
ENSGALG00000054726	34.5556	1.23688	0.414486	2.98414	0.00284381	0.0418186	54.8319	46.3299	17.8277	34.6131	106.748	33.3297	22.4404	10.4772	25.9558	31.2549	12.1648	18.6938
ENSGALG00000052552	18.0004	1.43833	0.482175	2.983	0.00285439	0.0419271	14.8503	11.0309	17.8277	21.1524	74.2593	20.6874	8.58015	7.85792	10.9288	6.37855	16.2198	6.23127
ENSGALG00000009943	418.212	0.472281	0.158346	2.98259	0.00285822	0.0419433	439.797	404.835	488.479	417.28	563.907	606.831	324.726	248.834	393.436	345.08	383.868	401.472
ENSGALG00000039288	7223.03	0.340796	0.114358	2.98008	0.00288172	0.0422083	6971.64	7509.86	7730.09	7686.03	10196.7	8349.67	6384.95	5232.07	6685	6737.67	6757.57	6435.12
ENSGALG00000002561	11.6121	1.92809	0.646995	2.98008	0.00288177	0.0422083	9.13865	6.61856	15.4507	3.8459	62.6563	13.7916	2.64005	3.92896	7.51353	2.55142	6.75824	4.45091
ENSGALG00000040962	212.19	0.33112	0.111131	2.97954	0.00288685	0.0422425	235.32	217.309	237.703	214.409	264.549	252.846	177.543	172.874	191.937	162.015	206.126	213.644
ENSGALG00000044612	88.7874	1.60835	0.540142	2.97764	0.00290474	0.0424572	46.8356	54.0516	83.1959	80.7638	438.594	101.139	26.4005	19.6448	51.2286	55.4934	68.9341	39.168
ENSGALG00000002160	2442.08	0.935089	0.314354	2.97464	0.00293332	0.0427668	1895.13	2307.67	4171.68	3084.41	5924.5	1860.72	1705.47	1240.24	1497.24	1358.63	1648.34	2610.9
ENSGALG00000035975	20.0706	1.63575	0.549909	2.97459	0.0029338	0.0427668	18.2773	8.82475	39.2209	18.268	85.8623	12.6423	13.2002	15.7158	8.19658	8.29212	8.78572	3.56073
ENSGALG00000031182	441.352	0.582996	0.196217	2.97118	0.00296662	0.0431633	491.202	450.062	426.676	484.583	877.188	452.825	316.805	307.769	431.004	357.837	379.813	320.465
ENSGALG00000053935	85.8238	0.892498	0.301186	2.96328	0.00304381	0.0440779	85.6748	91.5568	87.9499	78.8409	243.663	86.1976	67.9812	39.2896	58.7422	63.7855	56.7693	69.4341
ENSGALG00000050503	183.538	0.472664	0.159494	2.96353	0.00304135	0.0440779	230.751	165.464	218.686	253.829	148.519	258.593	174.243	157.158	133.194	148.62	151.385	162.013
ENSGALG00000047670	399.305	1.41636	0.478127	2.96231	0.00305338	0.0441334	359.834	222.825	272.169	320.171	1861.12	451.675	293.045	235.738	180.325	188.167	183.148	223.436
ENSGALG00000009035	360.733	0.280513	0.094688	2.96249	0.00305157	0.0441334	406.67	399.32	362.496	442.278	385.22	374.672	347.826	337.891	285.514	327.858	302.094	356.963
ENSGALG00000032190	171.786	0.669417	0.226151	2.96005	0.0030759	0.0444171	189.627	166.567	262.661	225.946	245.984	176.992	105.602	82.5082	111.337	128.847	178.418	186.938
ENSGALG00000017368	326.059	0.328452	0.110983	2.95947	0.0030817	0.0444573	362.119	382.774	330.407	312.479	417.709	374.672	310.205	309.078	268.438	246.85	275.736	322.246
ENSGALG00000045238	83.9078	1.50556	0.508874	2.95862	0.00309024	0.0444573	36.5546	265.846	55.8601	212.486	104.427	68.9581	46.2008	41.9089	15.7101	24.8764	62.8517	71.2145
ENSGALG00000002837	3586.3	0.857268	0.289735	2.9588	0.00308839	0.0444573	3509.24	3719.63	3752.13	3243.05	9908.98	3599.61	2558.86	3135.31	2996.53	2013.71	2380.25	2218.33
ENSGALG00000054424	39.6113	2.29348	0.776084	2.9552	0.00312463	0.0448262	13.708	8.82475	9.5081	262.483	78.9005	20.6874	8.58015	26.1931	8.87963	12.1193	6.75824	18.6938
ENSGALG00000030546	41.3925	1.21855	0.412468	2.9543	0.00313376	0.0449153	41.1239	34.1959	19.0162	49.9967	139.236	65.5102	23.7604	24.8834	23.9067	21.6871	16.8956	36.4974
ENSGALG00000044851	85.5935	0.906142	0.306868	2.95287	0.00314829	0.0450397	102.81	108.103	83.1959	75.9565	192.61	109.184	38.2807	47.1475	36.2016	62.5098	72.3132	98.8101
ENSGALG00000025505	11.6345	2.48127	0.842167	2.94629	0.00321612	0.0457546	5.71165	7.72166	2.37703	13.4606	85.8623	3.4479	3.96007	6.54827	2.73219	0.637855	2.7033	4.45091
ENSGALG00000007610	559.062	0.277879	0.0943695	2.94459	0.00323383	0.0459216	693.395	516.248	645.362	574	675.296	578.099	509.529	481.953	540.291	493.7	521.061	479.808
ENSGALG00000003084	357.715	0.31999	0.108729	2.94299	0.00325055	0.0460542	389.535	361.815	374.381	418.241	489.647	358.582	318.125	271.098	349.721	308.084	345.346	308.003
ENSGALG00000002013	1407.46	0.755704	0.256747	2.94337	0.00324656	0.0460542	1474.75	1235.47	1470.19	1370.1	3559.81	1502.14	1043.48	915.448	1008.86	1057.56	1050.91	1200.85
ENSGALG00000042275	1080.28	0.932831	0.317105	2.94171	0.00326402	0.0460633	1135.48	922.186	904.458	1050.89	3216.36	1281.47	675.192	624.705	655.727	753.307	747.462	996.113
ENSGALG00000007155	302.556	0.841072	0.286114	2.93964	0.00328592	0.0461921	242.174	253.712	436.184	371.129	763.478	266.638	183.483	235.738	185.789	239.196	260.868	192.279
ENSGALG00000031906	32.6728	7.58031	2.57945	2.93873	0.00329557	0.0462082	0	1.10309	0	149.99	239.022	0	0	0	0.683049	1.27571	0	0
ENSGALG00000042129	1784.23	0.842742	0.286775	2.93869	0.00329608	0.0462082	1750.05	1758.33	1976.5	1580.66	4975.37	1709.01	1193.96	1469.43	1326.48	1081.16	1357.73	1232.01
ENSGALG00000048165	6361.29	0.838844	0.285528	2.93787	0.00330476	0.0462456	6141.17	6431.04	6822.06	5686.16	16852.2	7031.43	3994.39	6410.76	4538.86	3464.19	4445.57	4517.67
ENSGALG00000003517	311.274	0.518783	0.176631	2.9371	0.00331296	0.0462761	271.875	277.98	335.161	420.164	536.059	364.329	264.665	214.783	282.782	253.229	253.434	260.823
ENSGALG00000045312	105.153	1.25941	0.428777	2.9372	0.00331188	0.0462761	121.087	76.1135	128.359	87.4942	399.144	80.4511	46.8608	36.6703	49.8625	63.7855	72.3132	99.7003
ENSGALG00000029702	2781.06	0.66804	0.227523	2.93614	0.00332321	0.0462932	2753.02	2570.21	3109.15	2662.32	5752.78	3639.84	1940.43	1591.23	2246.55	1933.98	2420.8	2752.44
ENSGALG00000001489	821.08	0.291859	0.0993841	2.93667	0.00331754	0.0462932	923.003	872.547	878.311	807.638	1120.85	832.094	772.213	644.35	768.43	711.847	745.434	776.238
ENSGALG00000053585	29.1918	0.846332	0.288316	2.93544	0.00333078	0.0463566	43.4086	29.7835	52.2946	38.459	34.809	27.5832	23.7604	6.54827	21.1745	21.0492	20.2747	31.1563
ENSGALG00000049889	126.458	0.554022	0.188784	2.93469	0.00333882	0.0464265	145.076	152.227	179.465	177.873	118.351	129.871	89.1015	65.4827	93.5777	120.555	128.407	117.504
ENSGALG00000035762	75.2547	1.30251	0.443921	2.93409	0.00334523	0.0464736	63.9705	60.6702	80.8189	53.8426	317.923	67.8088	42.9007	41.9089	48.4965	27.4278	58.1209	39.168
ENSGALG00000030676	1390.96	0.799925	0.272867	2.93155	0.00337272	0.0466449	1383.36	1232.16	1327.57	1374.91	3627.1	1660.74	1036.22	1214.05	1063.51	970.178	1010.36	791.371
ENSGALG00000010770	391.827	1.44877	0.494512	2.9297	0.00339287	0.0468393	279.871	365.124	847.409	1433.56	190.289	324.103	153.123	145.372	189.204	181.151	135.165	457.553
ENSGALG00000033769	304.704	0.869444	0.296835	2.92905	0.00339996	0.046895	284.44	252.608	329.218	348.054	749.555	403.405	234.304	159.778	310.787	235.369	218.967	129.966
ENSGALG00000014857	100.526	0.797122	0.272375	2.92656	0.0034273	0.0471875	133.653	131.268	161.638	157.682	53.3739	126.423	68.6412	61.5537	115.435	51.6663	81.7748	63.2029
ENSGALG00000010322	456.802	0.655085	0.22425	2.92123	0.00348658	0.0477747	454.648	466.609	528.888	399.012	1018.74	489.602	376.866	379.8	320.35	309.36	368.324	369.425
ENSGALG00000007515	29.0647	1.80824	0.619157	2.92049	0.0034948	0.0477747	29.7006	16.5464	22.5817	33.6516	139.236	31.0311	2.64005	5.23862	6.14744	22.3249	23.6539	16.0233
ENSGALG00000005414	67.8212	1.06951	0.366206	2.92051	0.00349463	0.0477747	58.2589	68.3918	72.4993	80.7638	218.137	56.3158	34.3206	35.3607	53.2778	34.4442	68.2583	33.8269
ENSGALG00000025948	30.2473	1.03146	0.35311	2.92107	0.00348835	0.0477747	35.4123	12.134	35.6554	51.9196	74.2593	36.7776	20.4604	11.7869	23.9067	21.6871	20.2747	18.6938
ENSGALG00000004622	444.568	1.0167	0.34809	2.92079	0.00349148	0.0477747	400.958	369.536	398.152	551.886	1471.26	381.568	237.604	315.627	297.126	274.278	358.187	278.627
ENSGALG00000051804	153.914	0.684351	0.234448	2.91899	0.00351171	0.0479632	180.488	115.825	147.376	224.985	194.931	275.832	165.003	96.9144	104.506	130.122	92.5879	118.394
ENSGALG00000015044	93.9991	0.606528	0.207928	2.91701	0.003534	0.0480816	100.525	102.588	111.72	101.916	162.442	102.288	67.3212	100.843	83.3319	45.2877	69.6099	80.1163
ENSGALG00000054528	5.43325	1.73164	0.593572	2.91733	0.00353047	0.0480816	7.99632	7.72166	5.94256	6.73032	16.2442	5.74651	3.96007	3.92896	0.683049	4.46499	0	1.78036
ENSGALG00000009214	718.428	0.293672	0.100692	2.91654	0.00353933	0.0480843	846.467	676.196	745.197	691.3	942.165	855.08	676.512	602.441	644.115	660.18	629.868	651.613
ENSGALG00000028895	73.4747	1.07484	0.368741	2.91489	0.00355815	0.0482733	131.368	49.6392	48.729	73.0721	199.572	97.6906	46.8608	48.4572	32.7863	74.6291	45.9561	32.9367
ENSGALG00000026315	185.364	1.50653	0.516953	2.91425	0.00356544	0.0482733	133.653	116.928	155.695	102.878	930.562	208.024	106.922	56.3151	120.217	83.5591	108.132	101.481
ENSGALG00000004618	290.488	0.287664	0.0988	2.91158	0.00359606	0.0485974	276.444	338.65	320.898	282.673	343.449	358.582	274.565	242.286	270.487	268.537	246.676	262.603
ENSGALG00000051279	397.819	1.1812	0.406093	2.90871	0.00362927	0.0489602	522.045	436.825	235.325	271.136	1461.98	387.315	223.084	348.368	213.794	201.562	214.236	258.153
ENSGALG00000052798	32.5885	1.74164	0.599261	2.90631	0.00365716	0.04925	18.2773	13.2371	39.2209	26.9213	183.328	21.8367	10.5602	7.85792	20.4915	15.3085	16.2198	17.8036
ENSGALG00000033419	3.13041	3.47768	1.19677	2.90589	0.00366215	0.049274	0	5.51547	9.5081	5.76885	13.9236	0	0	0	0.683049	1.27571	0	0.890181
ENSGALG00000013794	729.77	0.22822	0.0785697	2.90468	0.00367626	0.0493697	773.358	744.588	852.164	787.448	772.761	798.764	671.232	581.486	672.803	748.204	700.154	654.283
ENSGALG00000029862	16.8104	1.20507	0.415016	2.90367	0.00368814	0.0493697	6.85398	20.9588	32.0898	15.3836	46.4121	20.6874	9.90017	9.16758	8.87963	15.9464	7.43407	8.01163
ENSGALG00000018260	9.0649	2.40224	0.827552	2.90282	0.00369815	0.0493697	4.56932	4.41238	4.75405	5.76885	64.9769	8.04511	3.96007	0	2.04915	1.27571	5.4066	3.56073
ENSGALG00000037646	945.645	0.283251	0.0975644	2.90322	0.00369342	0.0493697	999.539	876.96	1044.7	1026.85	1269.37	1017.13	859.995	952.118	790.287	834.953	831.94	843.892
ENSGALG00000049007	5.947	2.13191	0.733955	2.90468	0.00367625	0.0493697	7.99632	8.82475	16.6392	1.92295	20.8854	2.2986	1.32002	1.30965	0	2.55142	4.05495	3.56073
ENSGALG00000002725	719.13	0.903096	0.311157	2.90238	0.00370336	0.0493963	775.643	763.341	632.289	549.963	2148.88	756.24	475.208	574.938	499.992	503.906	459.561	489.6
ENSGALG00000041429	240.938	1.27356	0.438909	2.90165	0.00371209	0.049427	225.039	167.67	172.334	198.064	1004.82	280.43	160.383	87.7468	135.244	142.242	178.418	138.868
ENSGALG00000017098	343.202	0.398474	0.137432	2.89942	0.00373856	0.0496506	375.827	380.567	344.669	320.171	524.456	403.405	313.505	258.002	318.984	257.056	293.308	328.477
ENSGALG00000002891	1757.65	0.559697	0.193035	2.89946	0.00373808	0.0496506	1692.93	1916.07	1909.94	1771.04	3436.81	1844.63	1236.86	1485.15	1633.17	1174.29	1437.48	1553.37
ENSGALG00000036854	944.054	0.350281	0.120896	2.89737	0.00376306	0.0498039	1143.47	1068.9	896.138	1046.08	1248.48	948.174	771.553	859.133	686.464	778.184	936.693	945.373
ENSGALG00000029939	31.3685	1.59138	0.549424	2.89646	0.00377405	0.0498162	54.8319	36.4021	43.975	26.9213	113.71	8.04511	13.2002	5.23862	13.661	7.65426	21.6264	31.1563
ENSGALG00000052732	3.77692	3.16182	1.09181	2.89595	0.00378019	0.0498162	0	2.20619	13.0736	3.8459	20.8854	1.1493	0	0	0.683049	1.91357	0.675824	0.890181
ENSGALG00000046976	422.463	0.67017	0.231458	2.89543	0.00378634	0.0498545	398.673	607.805	704.788	294.211	529.098	580.397	278.525	227.88	379.092	297.878	411.577	359.633
ENSGALG00000052425	36.1843	1.0917	0.377139	2.89468	0.00379544	0.0498553	19.4196	34.1959	42.7865	49.0352	120.671	32.1804	24.4204	19.6448	20.4915	22.3249	25.0055	24.0349
ENSGALG00000049432	15.7608	1.60376	0.554184	2.8939	0.00380486	0.0498848	18.2773	15.4433	16.6392	15.3836	64.9769	12.6423	1.98003	6.54827	12.9779	2.55142	10.1374	11.5724
ENSGALG00000006253	473.098	0.696164	0.240631	2.89308	0.00381487	0.049931	445.509	514.042	474.217	407.665	1113.89	559.71	324.066	400.754	389.338	341.89	364.269	341.83
ENSGALG00000023844	54.6064	0.797522	0.275747	2.89222	0.00382529	0.0499882	62.8282	69.4949	58.2371	68.2647	106.748	51.7186	34.9806	34.051	25.2728	35.082	36.4945	72.1047
ENSGALG00000007186	46.1777	0.973099	0.336458	2.89218	0.00382574	0.0499882	54.8319	29.7835	65.3682	73.0721	111.389	34.479	21.1204	28.8124	45.0812	21.6871	33.7912	34.7171

## Sheet: Sheet2
Up-regulated DEGs in cerebral cortex between LXFC and TC chickens (T refers to TC while F refers to LXFC)
Gene	baseMean	log2FoldChange	lfcSE	stat	pvalue	padj	T1B	T2B	T3B	T4B	T5B	T6B	F1B	F2B	F3B	F4B	F5B	F6B
ENSGALG00000008519	959.621	-0.530434	0.0786292	-6.74601	1.51962e-11	3.89505e-08	876.168	816.289	771.345	808.6	679.937	747.046	1086.38	1238.93	1086.05	1185.14	1113.08	1106.5
ENSGALG00000030554	686.999	-0.681747	0.103741	-6.57163	4.97677e-11	1.0934e-07	486.633	566.99	591.879	469.199	459.479	586.144	766.933	915.448	763.648	898.738	894.116	844.782
ENSGALG00000014845	106.166	-1.38984	0.225101	-6.17428	6.64669e-10	1.17033e-06	60.5435	89.3506	57.0486	54.804	23.206	62.0623	174.903	138.823	182.374	142.242	164.901	123.735
ENSGALG00000005441	194.459	-1.00284	0.170662	-5.87619	4.19804e-09	5.86924e-06	123.372	165.464	131.925	139.414	78.9005	131.02	207.904	264.55	271.17	228.99	270.33	320.465
ENSGALG00000010664	197.071	-0.719247	0.12577	-5.71877	1.07298e-08	1.17866e-05	162.211	179.804	130.736	125.953	146.198	149.409	227.704	240.976	249.996	260.245	277.088	214.534
ENSGALG00000012790	383.739	-2.27855	0.438573	-5.19538	2.04299e-07	0.000120843	44.5509	66.1856	249.588	206.717	74.2593	143.663	477.188	1211.43	665.972	325.944	637.302	502.062
ENSGALG00000037249	122.83	-1.5032	0.291921	-5.14933	2.61417e-07	0.000148901	103.952	58.464	51.106	84.6097	18.5648	63.2116	186.783	187.28	196.718	224.525	172.335	126.406
ENSGALG00000017197	415.656	-0.614082	0.120058	-5.11486	3.13966e-07	0.000162038	330.134	365.124	305.448	348.054	308.64	312.61	432.967	479.333	572.395	523.679	589.319	420.166
ENSGALG00000042840	631.733	-0.624128	0.123276	-5.06285	4.13026e-07	0.000171674	470.64	488.671	619.215	555.732	399.144	443.63	798.614	809.366	820.341	799.871	717.726	657.844
ENSGALG00000009940	2533.44	-0.307901	0.0613759	-5.01664	5.25843e-07	0.000212814	2277.81	2228.25	2421	2290.23	2056.05	2299.75	2603.74	2907.43	2984.92	2717.26	2864.14	2750.66
ENSGALG00000009730	277.931	-1.41041	0.287018	-4.914	8.92364e-07	0.000291993	182.773	156.639	117.663	237.484	129.954	85.0483	517.449	595.892	364.748	353.372	363.594	230.557
ENSGALG00000002904	1116.14	-0.468706	0.0954822	-4.90883	9.16218e-07	0.000293552	875.025	1074.41	908.024	952.821	879.509	924.038	1180.1	1363.35	1195.34	1487.48	1179.99	1373.55
ENSGALG00000010654	1071.53	-0.382654	0.0791948	-4.8318	1.35303e-06	0.000385338	991.543	960.795	856.918	1010.51	830.776	921.74	1151.72	1290.01	1170.06	1322.91	1208.37	1142.99
ENSGALG00000007809	123.958	-0.796259	0.164943	-4.82748	1.3827e-06	0.000386627	92.5288	87.1444	122.417	84.6097	88.1829	67.8088	139.262	170.255	129.096	158.188	160.17	187.828
ENSGALG00000010043	196.024	-0.72569	0.151675	-4.78452	1.71399e-06	0.000446771	121.087	182.01	133.113	171.142	99.7859	172.395	244.864	252.763	248.63	220.698	235.187	270.615
ENSGALG00000031604	97.5563	-1.18835	0.248085	-4.7901	1.667e-06	0.000446771	66.2552	52.9485	86.7614	73.0721	18.5648	54.0172	104.282	145.372	135.244	132.036	139.22	162.903
ENSGALG00000049177	9.69989	-2.11315	0.444611	-4.7528	2.00618e-06	0.000482079	4.56932	6.61856	3.56554	2.88442	2.3206	1.1493	14.5202	20.9545	18.4423	12.7571	10.8132	17.8036
ENSGALG00000037997	24.834	-1.84855	0.38988	-4.74132	2.12325e-06	0.00049475	14.8503	9.92784	9.5081	6.73032	9.28241	14.9409	53.4609	11.7869	45.0812	52.942	41.9011	27.5956
ENSGALG00000016271	16630.1	-0.524424	0.110694	-4.73761	2.16253e-06	0.000496381	13670.3	14351.3	14429.7	14180.8	11083.2	14118	18481.6	22718.6	21976.4	19852	18411.5	16287.6
ENSGALG00000014798	191.339	-0.701632	0.148779	-4.71593	2.40608e-06	0.00052117	141.649	161.052	153.318	181.719	90.5035	139.065	215.824	227.88	243.848	275.554	246.676	218.985
ENSGALG00000007768	40.7228	-1.19205	0.25328	-4.70645	2.52063e-06	0.000531025	30.8429	22.0619	34.4669	20.191	13.9236	25.2846	67.3212	58.9344	34.1524	58.0448	68.2583	55.1912
ENSGALG00000010924	155.158	-0.974264	0.207906	-4.68609	2.78479e-06	0.000563518	114.233	120.237	93.8925	114.415	39.4503	139.065	215.164	217.403	197.401	211.13	205.451	194.06
ENSGALG00000015373	225.538	-1.89498	0.405548	-4.67265	2.97332e-06	0.000564527	33.1276	45.2268	118.851	168.258	67.2975	139.065	350.466	538.268	269.121	213.682	512.951	250.141
ENSGALG00000008836	433.135	-0.712684	0.152803	-4.66407	3.10015e-06	0.000581429	293.579	337.547	275.735	371.129	355.052	339.044	479.168	454.45	499.992	757.772	531.198	502.952
ENSGALG00000004106	809.079	-0.370983	0.0798057	-4.64857	3.34242e-06	0.000604742	723.095	786.506	710.731	711.491	573.189	716.015	895.635	963.905	921.433	907.03	934.665	865.256
ENSGALG00000039705	48.3734	-1.05672	0.228641	-4.62175	3.80516e-06	0.000657523	22.8466	28.6804	36.8439	44.2278	18.5648	34.479	75.9013	51.0765	69.671	52.3041	64.8791	81.0065
ENSGALG00000007993	368.881	-1.18275	0.256135	-4.61769	3.88036e-06	0.000663068	265.021	274.67	234.137	284.596	71.9387	217.218	467.948	571.009	541.658	546.642	487.945	463.784
ENSGALG00000031866	34.7128	-2.011	0.447472	-4.49414	6.9851e-06	0.00107424	12.5656	28.6804	13.0736	6.73032	2.3206	17.2395	25.7404	94.2951	46.4473	35.082	70.2857	64.0931
ENSGALG00000038405	33.9622	-1.54199	0.343575	-4.48808	7.18669e-06	0.00107509	21.7043	8.82475	23.7703	18.268	4.64121	24.1353	48.1808	79.8889	60.7913	47.2013	39.8736	30.2662
ENSGALG00000015776	30.3792	-1.26037	0.280623	-4.49132	7.07831e-06	0.00107509	15.9926	13.2371	29.7128	17.3065	11.603	18.3888	30.3605	39.2896	62.8405	38.2713	43.9286	43.6189
ENSGALG00000008269	806.609	-0.367148	0.0821454	-4.46949	7.84057e-06	0.00114838	694.537	765.547	691.714	669.186	684.578	716.015	888.375	1059.51	834.002	942.75	856.27	876.829
ENSGALG00000006356	447.045	-0.380143	0.0854197	-4.4503	8.575e-06	0.00118553	380.396	408.145	412.414	430.741	355.052	339.044	506.229	501.597	517.068	470.099	534.577	509.184
ENSGALG00000007905	178.085	-0.627631	0.140755	-4.45903	8.23321e-06	0.00118553	139.364	148.918	106.966	178.834	127.633	133.319	200.643	258.002	194.669	214.957	218.291	215.424
ENSGALG00000011663	140.828	-1.35429	0.304546	-4.44692	8.71086e-06	0.00118553	63.9705	116.928	70.1222	84.6097	44.0915	93.0934	252.784	157.158	143.44	327.22	112.187	224.326
ENSGALG00000054977	7.84114	-3.49522	0.785199	-4.45139	8.53174e-06	0.00118553	0	3.30928	0	0.961474	4.64121	0	11.8802	10.4772	12.9779	4.46499	16.8956	28.4858
ENSGALG00000041036	34.9933	-1.44152	0.324111	-4.4476	8.68357e-06	0.00118553	35.4123	18.7526	20.2047	19.2295	0	16.0902	48.1808	36.6703	60.7913	59.3206	55.4176	49.8502
ENSGALG00000041204	4.21125	-4.69467	1.05465	-4.45139	8.53161e-06	0.00118553	0	0	0	0.961474	0	0	5.9401	6.54827	19.1254	11.4814	2.02747	4.45091
ENSGALG00000017006	233.505	-0.595121	0.134346	-4.42977	9.43322e-06	0.00122944	181.631	186.423	183.031	247.099	129.954	180.44	292.385	282.885	271.17	304.895	277.764	264.384
ENSGALG00000036589	182.421	-0.809916	0.18484	-4.38171	1.17752e-05	0.00148435	115.375	151.124	116.474	104.801	106.748	198.829	199.983	231.809	238.384	270.451	254.786	200.291
ENSGALG00000005426	50.7447	-1.47094	0.336315	-4.3737	1.22158e-05	0.00152737	11.4233	27.5773	47.5405	24.9983	6.96181	40.2255	60.061	78.5792	91.5285	82.2833	73.6649	64.0931
ENSGALG00000007920	165.28	-0.530155	0.121879	-4.34985	1.36233e-05	0.00164971	163.353	120.237	129.548	138.452	113.71	142.513	169.623	188.59	196.718	204.752	195.989	219.875
ENSGALG00000035429	259.255	-1.00725	0.231657	-4.34803	1.37366e-05	0.00165043	196.481	231.65	200.859	186.526	127.633	87.3469	259.384	381.109	328.546	309.998	397.385	404.142
ENSGALG00000037273	8.52492	-2.09199	0.481901	-4.34111	1.41764e-05	0.00166427	1.14233	1.10309	2.37703	3.8459	2.3206	8.04511	13.2002	20.9545	14.344	12.1193	12.1648	10.6822
ENSGALG00000048857	5.01258	-3.89032	0.8988	-4.32835	1.50231e-05	0.00173715	0	2.20619	0	0	2.3206	0	8.58015	7.85792	6.14744	5.7407	12.1648	15.1331
ENSGALG00000013403	271.584	-0.58216	0.13687	-4.25338	2.1057e-05	0.00226459	233.035	249.299	206.801	253.829	153.16	199.978	296.345	388.967	342.89	309.998	295.335	329.367
ENSGALG00000028063	17.6001	-1.83498	0.433359	-4.23431	2.29253e-05	0.00241485	3.42699	6.61856	11.8851	12.4992	2.3206	8.04511	30.3605	27.5027	38.2507	20.4114	39.1978	10.6822
ENSGALG00000036255	24.4843	-1.2822	0.303205	-4.22881	2.3493e-05	0.00242133	14.8503	20.9588	14.2622	19.2295	0	12.6423	37.6206	35.3607	41.666	42.0985	31.0879	24.0349
ENSGALG00000011982	163.869	-1.33145	0.315108	-4.22537	2.38545e-05	0.00242133	114.233	114.722	85.5729	91.3401	20.8854	128.722	256.084	187.28	281.416	281.932	246.676	157.562
ENSGALG00000011994	83.9597	-1.32699	0.313795	-4.22884	2.349e-05	0.00242133	65.1129	68.3918	30.9013	60.5729	6.96181	50.5693	110.882	124.417	116.118	122.468	117.593	133.527
ENSGALG00000011320	99.3663	-1.01977	0.242394	-4.20708	2.58687e-05	0.00253398	74.2515	57.3609	79.6303	93.263	20.8854	63.2116	111.542	121.798	143.44	160.102	135.165	131.747
ENSGALG00000050007	40.4114	-0.907534	0.216104	-4.19953	2.67474e-05	0.00260347	29.7006	33.0928	29.7128	20.191	13.9236	39.0762	53.4609	55.0055	45.7643	62.5098	47.3077	55.1912
ENSGALG00000047227	29.2712	-4.33028	1.0327	-4.19318	2.75066e-05	0.0026439	0	5.51547	3.56554	5.76885	0	1.1493	26.4005	10.4772	259.558	4.46499	6.75824	27.5956
ENSGALG00000017133	261.295	-0.570726	0.136837	-4.17084	3.03478e-05	0.00284371	210.189	191.938	221.063	228.831	236.702	175.843	337.926	327.413	336.06	346.355	295.335	227.886
ENSGALG00000050482	8.39752	-2.146	0.514674	-4.16963	3.05099e-05	0.00284371	3.42699	7.72166	3.56554	1.92295	0	1.1493	12.5402	6.54827	17.0762	20.4114	12.1648	14.2429
ENSGALG00000051773	81.4123	-0.929486	0.223489	-4.15897	3.1968e-05	0.0029264	57.1165	48.5361	57.0486	88.4556	32.4884	49.42	135.962	82.5082	99.7251	118.003	114.214	93.469
ENSGALG00000044293	31.4315	-1.39669	0.336587	-4.14957	3.33101e-05	0.00298789	7.99632	14.3402	16.6392	23.0754	6.96181	32.1804	29.7005	60.2441	50.5456	38.2713	52.7143	44.5091
ENSGALG00000026736	53.6086	-1.33647	0.32314	-4.13588	3.53595e-05	0.00308973	18.2773	25.3712	35.6554	28.8442	11.603	59.7637	62.0411	107.392	75.1353	56.7691	91.2363	71.2145
ENSGALG00000033051	972.439	-0.828743	0.200537	-4.13261	3.58659e-05	0.00311628	661.41	897.918	923.474	702.838	494.288	518.335	1044.8	1669.81	1181.67	995.692	1282.04	1296.99
ENSGALG00000041760	1938.71	-0.368748	0.089356	-4.12673	3.67952e-05	0.00317907	1762.62	1736.27	1716.21	1769.11	1536.24	1622.81	2100.16	2682.17	2071.69	2131.71	2072.08	2063.44
ENSGALG00000003137	44.8871	-1.52676	0.371246	-4.11252	3.91359e-05	0.0033201	13.708	30.8866	35.6554	25.9598	2.3206	27.5832	46.2008	44.5282	64.2066	103.97	80.4231	63.2029
ENSGALG00000010564	377.436	-0.710134	0.174093	-4.07906	4.52186e-05	0.00366009	294.721	316.588	388.644	299.98	167.083	244.801	460.688	487.191	504.773	493.062	403.467	468.235
ENSGALG00000009002	30.3253	-1.48289	0.364294	-4.07058	4.68967e-05	0.00377604	12.5656	17.6495	23.7703	17.3065	0	21.8367	34.9806	40.5993	47.8134	50.3906	70.2857	26.7054
ENSGALG00000009796	775.248	-0.420236	0.103302	-4.06804	4.74108e-05	0.00379756	749.369	746.794	658.436	690.339	501.25	622.921	904.876	889.255	944.656	894.273	854.242	846.562
ENSGALG00000005995	370.315	-0.859705	0.211842	-4.05823	4.94462e-05	0.00391976	227.324	333.134	230.571	328.824	183.328	272.384	390.727	443.973	606.547	535.799	577.83	313.344
ENSGALG00000041112	387.6	-0.459923	0.113551	-4.05037	5.11364e-05	0.00399201	349.553	332.031	351.8	360.553	245.984	308.013	451.448	530.41	432.37	418.433	460.236	410.374
ENSGALG00000001947	1206.67	-0.402816	0.0994279	-4.05133	5.09263e-05	0.00399201	1106.92	1002.71	903.27	998.01	1278.65	953.92	1372.16	1524.44	1317.6	1320.36	1287.45	1414.5
ENSGALG00000012964	607.555	-0.771494	0.190627	-4.04714	5.18468e-05	0.00401859	507.195	431.31	501.552	542.272	229.74	473.512	726.012	863.062	640.017	709.933	815.044	851.013
ENSGALG00000032430	1539.84	-0.382424	0.0947884	-4.0345	5.47185e-05	0.00410964	1354.8	1416.37	1314.49	1497.02	1118.53	1307.9	1601.85	2011.63	1616.78	1741.35	1676.04	1821.31
ENSGALG00000017071	180.094	-0.516995	0.128224	-4.03195	5.53154e-05	0.00410964	151.93	136.784	143.81	180.757	106.748	162.051	233.644	223.951	219.259	213.682	198.017	190.499
ENSGALG00000009784	77.994	-1.32642	0.328928	-4.03254	5.51776e-05	0.00410964	41.1239	59.5671	65.3682	56.727	6.96181	33.3297	97.0217	104.772	146.172	119.279	126.379	79.2261
ENSGALG00000053663	24.4321	-1.23594	0.307465	-4.01976	5.82582e-05	0.00422619	21.7043	11.0309	13.0736	15.3836	0	22.986	29.7005	31.4317	38.2507	36.9956	43.2528	29.376
ENSGALG00000000441	10.6941	-2.07601	0.516317	-4.02081	5.7998e-05	0.00422619	1.14233	1.10309	2.37703	12.4992	4.64121	2.2986	21.1204	20.9545	13.661	18.4978	17.5714	12.4625
ENSGALG00000002501	348.189	-0.626167	0.156673	-3.99665	6.42449e-05	0.0044166	331.276	326.516	289.997	273.059	162.442	251.697	402.607	462.308	438.517	452.239	387.923	399.691
ENSGALG00000033753	631.355	-0.454585	0.114107	-3.98385	6.7809e-05	0.00453403	683.114	500.805	468.274	562.463	450.197	525.231	715.452	770.076	672.12	780.735	708.94	738.85
ENSGALG00000017204	424.471	-1.11994	0.281935	-3.97234	7.11691e-05	0.00467739	291.294	328.722	275.735	371.129	88.1829	244.801	471.908	705.903	749.987	540.901	554.176	470.906
ENSGALG00000008704	36.4085	-1.88934	0.476579	-3.96438	7.35862e-05	0.00477503	14.8503	13.2371	14.2622	11.5377	13.9236	25.2846	71.2812	32.7413	93.5777	73.9912	64.2033	8.01163
ENSGALG00000009530	53.2913	-0.879908	0.222166	-3.96059	7.47651e-05	0.00483115	31.9853	37.5052	36.8439	32.6901	27.8472	57.4651	67.3212	57.6248	92.8946	79.0941	59.4725	58.752
ENSGALG00000054834	57.9308	-0.762633	0.192775	-3.95609	7.61878e-05	0.00488205	42.2662	54.0516	43.975	38.459	20.8854	54.0172	62.0411	69.4116	68.9879	73.9912	87.8572	79.2261
ENSGALG00000009172	255.066	-0.859017	0.217524	-3.94908	7.84537e-05	0.00497208	194.196	253.712	169.957	186.526	181.007	101.139	259.384	390.277	271.17	291.5	342.643	419.275
ENSGALG00000015347	16.7803	-1.17907	0.299052	-3.94271	8.05662e-05	0.00505725	9.13865	9.92784	11.8851	7.6918	9.28241	13.7916	21.1204	18.3352	21.1745	24.2385	20.9506	33.8269
ENSGALG00000002066	3186.23	-0.252731	0.064343	-3.92787	8.57011e-05	0.00531451	2918.66	2972.84	2954.64	3163.25	2587.47	2837.63	3563.4	3483.68	3523.16	3576.46	3173	3480.61
ENSGALG00000009626	115.573	-0.930912	0.237456	-3.92035	8.84206e-05	0.00545666	87.9595	75.0104	79.6303	75.9565	41.7709	113.781	209.224	140.133	186.472	140.328	132.462	104.151
ENSGALG00000030372	301.617	-2.18898	0.558473	-3.91958	8.87031e-05	0.00545666	27.4159	77.2166	24.9588	73.0721	327.205	125.274	379.507	763.528	543.707	224.525	727.187	325.806
ENSGALG00000004528	84.3317	-0.95454	0.243701	-3.91685	8.97148e-05	0.00549691	43.4086	52.9485	51.106	53.8426	46.4121	95.392	79.8614	117.869	142.074	90.5755	140.571	97.9199
ENSGALG00000035504	1334.98	-0.791556	0.202527	-3.9084	9.29081e-05	0.00560377	935.569	1347.98	1176.63	854.751	536.059	1009.09	1518.03	1919.95	1805.98	1389.89	1827.43	1698.47
ENSGALG00000049191	13.2342	-2.26808	0.580261	-3.90873	9.2783e-05	0.00560377	2.28466	5.51547	2.37703	5.76885	0	10.3437	21.1204	6.54827	38.2507	36.9956	18.9231	10.6822
ENSGALG00000020561	33.5032	-1.28229	0.328414	-3.9045	9.44192e-05	0.00565009	11.4233	18.7526	19.0162	24.0369	6.96181	34.479	48.8408	55.0055	66.9388	49.1149	39.8736	27.5956
ENSGALG00000017244	58.3014	-0.979645	0.251217	-3.8996	9.6352e-05	0.00570959	38.8392	47.433	43.975	36.536	11.603	51.7186	64.0211	113.94	75.8184	66.337	79.0715	70.3243
ENSGALG00000001416	40.1477	-0.947886	0.2431	-3.89916	9.65272e-05	0.00570959	28.5583	37.5052	26.1473	32.6901	6.96181	28.7325	59.401	45.8379	64.2066	61.2341	48.6594	41.8385
ENSGALG00000032732	1010.22	-0.502401	0.129	-3.89458	9.83701e-05	0.00576535	958.416	891.3	864.049	936.476	570.868	786.122	1180.76	1245.48	1240.42	1175.57	1236.08	1037.06
ENSGALG00000008797	1676.27	-0.365769	0.0942393	-3.88128	0.000103909	0.00592593	1572.99	1537.71	1403.63	1336.45	1260.09	1672.23	2043.4	1965.79	1821.01	2010.52	1756.47	1734.96
ENSGALG00000012913	56.6149	-1.164	0.299924	-3.88098	0.000104038	0.00592593	21.7043	43.0207	60.6141	15.3836	34.809	34.479	74.5813	92.9854	96.9929	57.407	79.7473	67.6538
ENSGALG00000014967	627.383	-1.37336	0.35351	-3.88492	0.000102364	0.00592593	289.01	554.856	357.742	436.509	81.2211	373.523	679.812	974.382	1073.75	756.496	1268.52	682.769
ENSGALG00000042339	35.4895	-1.27877	0.330337	-3.87111	0.000108342	0.00612569	22.8466	16.5464	30.9013	23.0754	4.64121	24.1353	45.5408	28.8124	83.3319	51.0284	54.066	40.9483
ENSGALG00000031170	320.699	-1.11727	0.289003	-3.86596	0.000110655	0.00614651	269.59	247.093	194.916	286.519	64.9769	145.961	425.707	525.171	429.638	361.664	410.225	486.929
ENSGALG00000011514	3985.5	-0.476178	0.123297	-3.86204	0.000112443	0.0062044	3862.22	3692.05	3412.22	3610.34	2322.92	3092.77	4651.76	4477.71	4603.06	4525.58	4786.19	4789.18
ENSGALG00000016959	257.53	-1.36302	0.353145	-3.85964	0.000113553	0.0062044	162.211	243.784	161.638	162.489	32.4884	98.8399	273.245	381.109	476.768	293.413	466.995	337.379
ENSGALG00000039831	241.389	-1.33568	0.346105	-3.85918	0.000113768	0.0062044	130.226	211.794	168.769	175.95	25.5266	105.736	283.145	353.607	368.846	331.685	429.824	311.563
ENSGALG00000011170	515.477	-0.71951	0.186595	-3.85599	0.000115262	0.00626363	364.404	454.475	391.021	441.317	208.854	471.214	680.472	589.344	708.321	681.867	682.583	511.854
ENSGALG00000017011	275.711	-0.35178	0.091344	-3.85115	0.000117564	0.00630448	245.601	252.608	217.498	260.56	236.702	237.905	304.925	336.581	306.689	329.133	306.148	274.176
ENSGALG00000051367	71.7513	-0.838487	0.21783	-3.84926	0.000118473	0.00630448	63.9705	35.299	57.0486	52.8811	34.809	63.2116	104.282	73.3406	126.364	78.4562	91.2363	80.1163
ENSGALG00000041042	81.1639	-0.936716	0.244416	-3.83246	0.000126866	0.00656495	49.1202	50.7423	33.2784	70.1876	51.0533	79.3018	110.882	94.2951	99.042	158.826	81.0989	96.1396
ENSGALG00000050226	40.7335	-1.11562	0.291349	-3.82916	0.000128581	0.00659147	26.2736	35.299	29.7128	37.4975	2.3206	18.3888	46.8608	64.173	51.9117	52.3041	63.5275	60.5323
ENSGALG00000041437	472.471	-0.911344	0.238325	-3.82395	0.000131329	0.00668775	371.258	408.145	342.292	334.593	120.671	385.016	521.409	701.974	598.351	609.79	649.467	626.688
ENSGALG00000030379	863.565	-0.394589	0.103345	-3.81817	0.000134445	0.00675696	819.051	758.929	631.1	791.293	612.639	855.08	999.917	1062.13	955.585	975.919	913.039	988.101
ENSGALG00000015345	16.5617	-2.17682	0.572396	-3.80299	0.000142959	0.00706933	7.99632	15.4433	5.94256	1.92295	0	3.4479	19.8003	36.6703	40.2999	23.6006	36.4945	7.12145
ENSGALG00000034946	50.9132	-1.14879	0.302345	-3.7996	0.000144932	0.00714394	28.5583	41.9176	32.0898	46.1508	2.3206	34.479	77.2213	53.6958	79.2336	63.7855	69.6099	81.8967
ENSGALG00000032247	1372.04	-0.432201	0.113935	-3.79341	0.000148591	0.0071932	917.292	1160.45	1182.57	1203.77	1211.35	1332.04	1573.47	1847.92	1536.86	1680.75	1390.17	1427.85
ENSGALG00000046709	20.1032	-1.71763	0.452914	-3.79239	0.000149206	0.0071932	10.281	18.7526	8.31959	15.3836	0	1.1493	24.4204	34.051	38.9338	28.0656	37.8462	24.0349
ENSGALG00000035927	2836.34	-0.539415	0.142342	-3.78957	0.00015091	0.00725262	2497.14	2157.65	2171.41	2569.06	1626.74	2843.37	3399.06	3708.94	3242.43	3771.64	3149.34	2899.32
ENSGALG00000034456	186.042	-0.900779	0.238095	-3.78328	0.000154776	0.00741529	95.9558	180.907	137.867	122.107	78.9005	158.604	215.824	336.581	245.897	156.275	273.033	230.557
ENSGALG00000016955	443.154	-0.784534	0.207485	-3.78116	0.000156102	0.0074443	350.696	383.877	398.152	389.397	162.442	262.041	458.048	641.73	538.925	538.988	573.099	620.456
ENSGALG00000041179	24.4989	-1.53421	0.40832	-3.75737	0.000171711	0.00794845	9.13865	27.5773	8.31959	16.3451	0	11.493	26.4005	24.8834	34.1524	38.2713	49.3352	48.0698
ENSGALG00000015405	656.312	-0.456106	0.121414	-3.75662	0.000172225	0.00794845	565.454	555.959	493.233	574.962	540.701	584.994	724.032	1021.53	702.857	666.559	719.077	726.388
ENSGALG00000033770	158.387	-0.634667	0.169332	-3.74807	0.000178203	0.0080843	123.372	146.711	134.302	146.144	76.5799	111.482	156.423	189.9	186.472	176.686	231.808	220.765
ENSGALG00000010579	439.854	-1.10165	0.293862	-3.74886	0.000177638	0.0080843	307.287	322.103	291.186	405.742	76.5799	270.086	687.732	538.268	710.371	510.284	590.671	567.936
ENSGALG00000009790	1387.82	-0.315923	0.08432	-3.74672	0.000179164	0.00809258	1426.77	1232.16	1302.61	1167.23	1139.42	1145.85	1690.95	1571.58	1475.38	1476	1428.02	1597.88
ENSGALG00000033408	28.3383	-1.19386	0.319492	-3.73675	0.000186412	0.00826174	18.2773	23.165	19.0162	13.4606	9.28241	19.5381	54.7809	26.1931	43.0321	56.1313	35.8187	21.3644
ENSGALG00000017050	52.6678	-0.879124	0.236272	-3.72081	0.000198587	0.00860249	38.8392	27.5773	48.729	51.9196	18.5648	33.3297	62.0411	77.2696	69.671	88.024	63.5275	52.5207
ENSGALG00000046093	43.894	-1.01292	0.272282	-3.72011	0.000199134	0.00860249	30.8429	36.4021	23.7703	49.0352	6.96181	22.986	52.1409	56.3151	62.1574	59.3206	68.9341	57.8618
ENSGALG00000015787	560.84	-0.311889	0.0840594	-3.71034	0.000206981	0.00881762	576.877	518.454	476.594	507.658	431.632	485.005	677.832	611.608	596.984	629.563	614.324	603.543
ENSGALG00000015910	112.888	-1.64194	0.442893	-3.70731	0.000209474	0.00886489	89.1018	40.8145	67.7452	84.6097	2.3206	41.3748	137.942	121.798	202.182	230.266	185.176	151.331
ENSGALG00000048070	4.65205	-4.30282	1.16101	-3.70612	0.000210462	0.00886489	0	2.20619	0	0	0	0	17.8203	15.7158	1.3661	1.27571	6.75824	10.6822
ENSGALG00000009856	2312.1	-0.373162	0.100925	-3.69744	0.000217789	0.00905236	1973.95	1924.9	2128.63	2243.12	1886.65	1923.93	2469.76	3234.84	2470.59	2718.54	2408.64	2361.65
ENSGALG00000015113	90.4772	-0.86347	0.234165	-3.68744	0.000226517	0.00933357	79.9632	80.5258	74.8763	65.3803	20.8854	57.4651	98.3417	147.991	103.14	111.625	115.566	129.966
ENSGALG00000033568	567.78	-0.243351	0.0662469	-3.6734	0.000239345	0.00963584	507.195	512.939	509.872	522.081	543.021	525.231	613.811	633.872	581.957	605.325	588.643	669.416
ENSGALG00000007157	66.6577	-0.729701	0.198611	-3.67403	0.000238754	0.00963584	51.4049	44.1238	51.106	71.1491	25.5266	51.7186	87.1215	106.082	76.5014	84.1969	79.7473	71.2145
ENSGALG00000037285	46.6773	-0.808007	0.220047	-3.67198	0.000240676	0.00966412	49.1202	31.9897	28.5243	37.4975	23.206	31.0311	47.5208	53.6958	49.8625	61.2341	74.3407	72.1047
ENSGALG00000051958	2.76525	-4.08189	1.11359	-3.66553	0.000246823	0.00988515	0	1.10309	0	0	0	0	5.28009	2.61931	12.2949	8.29212	2.7033	0.890181
ENSGALG00000030140	19.8109	-1.20464	0.328805	-3.66369	0.000248611	0.00993088	7.99632	16.5464	11.8851	14.4221	9.28241	10.3437	20.4604	40.5993	23.2237	38.9092	18.2473	25.8153
ENSGALG00000031699	180.309	-0.450156	0.122919	-3.66223	0.000250027	0.00996157	129.083	153.33	156.884	177.873	125.313	167.798	223.084	210.854	196.035	214.319	228.429	180.707
ENSGALG00000008188	28.1568	-1.44103	0.393645	-3.66075	0.000251481	0.0099936	7.99632	13.2371	19.0162	24.0369	0	24.1353	34.9806	22.2641	53.2778	49.1149	47.9835	41.8385
ENSGALG00000015267	325.233	-0.873055	0.23949	-3.64548	0.000266895	0.0103435	206.762	193.041	237.703	345.169	208.854	186.187	569.59	337.891	565.564	317.014	455.506	279.517
ENSGALG00000054273	223.241	-0.81643	0.223902	-3.64637	0.000265969	0.0103435	164.496	247.093	168.769	148.067	81.2211	155.156	280.505	332.652	275.269	213.044	271.681	340.939
ENSGALG00000036775	488.729	-0.341626	0.0937151	-3.64537	0.000267011	0.0103435	437.513	463.299	360.119	446.124	452.518	426.391	529.329	572.319	505.456	520.49	529.846	621.347
ENSGALG00000009301	46.6721	-1.46531	0.401564	-3.649	0.000263264	0.0103435	15.9926	55.1547	23.7703	11.5377	13.9236	27.5832	46.8608	37.98	56.01	87.3862	77.044	106.822
ENSGALG00000055022	337.228	-0.622587	0.171369	-3.63302	0.000280122	0.0106898	215.901	303.351	281.677	352.861	185.648	249.398	397.327	332.652	416.66	368.043	483.89	459.334
ENSGALG00000000776	1033.13	-0.516581	0.142273	-3.63091	0.000282423	0.0107244	909.295	904.537	831.959	887.441	545.342	1014.83	1180.1	1113.21	1292.33	1368.2	1197.56	1152.78
ENSGALG00000053286	10.1593	-1.68102	0.463321	-3.62819	0.000285411	0.0107846	7.99632	0	5.94256	6.73032	4.64121	3.4479	10.5602	18.3352	9.56268	16.5842	22.978	15.1331
ENSGALG00000010535	165.48	-1.09221	0.301345	-3.62446	0.000289561	0.0108614	99.3828	143.402	108.155	121.146	34.809	122.975	161.703	289.433	278.684	294.689	184.5	146.88
ENSGALG00000011357	432.034	-0.811158	0.22418	-3.61833	0.000296506	0.0110948	392.962	368.433	287.62	359.591	143.877	322.954	514.809	753.051	488.38	560.037	507.544	485.149
ENSGALG00000011855	51.6776	-1.20405	0.332952	-3.61629	0.000298855	0.0111556	45.6932	33.0928	48.729	32.6901	16.2442	9.19441	72.6012	75.9599	51.2286	61.2341	81.7748	91.6887
ENSGALG00000012877	189.645	-1.05	0.290821	-3.61047	0.000305648	0.0113432	138.222	164.361	147.376	148.067	32.4884	105.736	215.164	273.718	217.209	225.163	277.088	331.147
ENSGALG00000016128	61.5814	-1.17661	0.326036	-3.60884	0.00030757	0.0113432	37.6969	39.7114	35.6554	65.3803	20.8854	25.2846	69.3012	69.4116	131.828	99.5054	100.698	43.6189
ENSGALG00000053483	43.9589	-1.2527	0.347055	-3.6095	0.000306787	0.0113432	29.7006	16.5464	33.2784	28.8442	6.96181	37.9269	40.9207	74.6503	41.666	88.024	84.4781	44.5091
ENSGALG00000005314	744.735	-0.761819	0.211017	-3.61023	0.00030593	0.0113432	646.559	666.269	601.387	622.074	250.625	521.783	989.357	1043.79	829.904	1037.79	871.814	855.464
ENSGALG00000005503	18.6924	-1.14516	0.317795	-3.60347	0.000314001	0.0115527	20.562	8.82475	9.5081	7.6918	13.9236	10.3437	30.3605	22.2641	34.1524	21.0492	18.9231	26.7054
ENSGALG00000027374	407.842	-0.794421	0.220571	-3.60165	0.000316201	0.0115782	273.017	419.176	332.784	330.747	134.595	294.221	467.288	442.663	549.171	514.111	607.566	528.768
ENSGALG00000037435	193.208	-1.38955	0.38596	-3.60025	0.000317913	0.0116133	151.93	162.155	76.0648	172.104	34.809	40.2255	204.604	328.723	219.259	265.348	356.159	307.113
ENSGALG00000003013	25.7239	-1.92144	0.535367	-3.58902	0.000331924	0.0120393	13.708	8.82475	13.0736	1.92295	11.603	16.0902	60.061	17.0255	54.6439	66.337	36.4945	8.90181
ENSGALG00000017173	541.932	-1.36661	0.381965	-3.57783	0.000346454	0.0124198	352.98	491.98	274.546	422.087	55.6945	216.069	587.41	1012.36	696.027	652.526	852.215	889.291
ENSGALG00000006112	52.4686	-1.60829	0.449982	-3.57411	0.000351415	0.0125392	15.9926	27.5773	11.8851	25.9598	6.96181	65.5102	69.9612	55.0055	92.2116	105.884	110.835	41.8385
ENSGALG00000017106	847.075	-0.798856	0.223567	-3.57322	0.000352614	0.0125529	587.158	805.258	652.493	763.411	269.19	626.369	1010.48	1186.55	1161.18	1050.55	1135.39	916.887
ENSGALG00000016618	57.6163	-0.648997	0.182259	-3.56086	0.000369649	0.0128921	29.7006	49.6392	47.5405	44.2278	41.7709	55.1665	70.6212	74.6503	78.5506	64.4234	56.7693	78.336
ENSGALG00000035237	402.853	-1.00997	0.283636	-3.56081	0.000369717	0.0128921	295.864	364.021	309.013	276.905	71.9387	281.579	521.409	493.739	596.984	496.251	587.967	538.56
ENSGALG00000042990	393.883	-0.746498	0.209934	-3.55588	0.00037672	0.0129901	372.4	348.578	279.3	368.245	157.801	232.159	434.287	624.705	437.834	457.98	481.863	531.438
ENSGALG00000034590	1463.82	-0.654241	0.18421	-3.55161	0.000382885	0.0131144	1231.43	1252.01	1315.68	1279.72	587.113	1151.6	1897.53	1809.94	1730.85	1526.39	1935.56	1848.02
ENSGALG00000013138	474.834	-0.995407	0.281724	-3.53327	0.000410459	0.0137526	347.269	392.701	349.423	448.047	97.4653	263.19	545.829	708.523	568.979	693.349	627.165	656.064
ENSGALG00000038032	231.204	-0.554393	0.156861	-3.5343	0.000408862	0.0137526	203.335	193.041	167.58	158.643	229.74	174.694	223.744	289.433	325.814	262.796	216.264	329.367
ENSGALG00000006906	1410.96	-0.321954	0.09124	-3.52865	0.000417681	0.0139642	1258.85	1431.82	1297.86	1326.83	1176.55	1029.77	1551.03	1570.27	1513.64	1714.56	1557.78	1502.63
ENSGALG00000005251	92.639	-0.641895	0.181992	-3.52705	0.00042022	0.0139882	90.2441	87.1444	65.3682	86.5327	41.7709	58.6144	130.022	106.082	102.457	121.193	121.648	100.59
ENSGALG00000011271	68.5394	-1.4719	0.418151	-3.52003	0.000431501	0.0141796	37.6969	16.5464	66.5567	16.3451	18.5648	60.913	89.1015	163.707	88.1133	71.4398	136.517	56.9716
ENSGALG00000032554	1164.19	-0.942388	0.267709	-3.52019	0.000431237	0.0141796	803.059	711.495	713.108	861.481	538.38	1151.6	1285.7	1600.4	2282.75	872.586	2078.84	1070.89
ENSGALG00000032161	105.611	-0.84461	0.239884	-3.52091	0.000430065	0.0141796	79.9632	91.5568	92.704	85.5712	23.206	74.7046	134.642	151.92	171.445	116.728	117.593	127.296
ENSGALG00000008072	578.748	-0.912057	0.260624	-3.49951	0.000466107	0.0149678	300.433	324.31	557.412	310.556	334.167	582.696	865.275	751.741	1004.76	760.961	760.978	391.68
ENSGALG00000045111	5.787	-2.04818	0.58591	-3.49572	0.000472781	0.0150138	1.14233	4.41238	3.56554	0	2.3206	2.2986	4.62008	10.4772	9.56268	14.0328	8.10989	8.90181
ENSGALG00000016791	189.633	-1.5835	0.453724	-3.49002	0.000482993	0.0151901	28.5583	38.6083	179.465	86.5327	120.671	116.079	270.605	519.933	344.94	125.02	283.17	162.013
ENSGALG00000002267	96.2787	-0.555609	0.159289	-3.48805	0.000486558	0.015271	87.9595	83.8351	76.0648	90.3786	41.7709	80.4511	124.742	133.585	119.534	106.522	108.132	102.371
ENSGALG00000011551	574.718	-2.86628	0.822042	-3.48678	0.000488876	0.0153125	105.094	49.6392	216.309	313.441	41.7709	104.586	682.452	48.4572	1415.28	95.0405	229.104	3595.44
ENSGALG00000014661	381.199	-0.364046	0.104749	-3.4754	0.000510083	0.0157839	349.553	340.856	338.726	344.208	303.999	316.058	368.286	492.43	425.539	382.713	425.094	486.929
ENSGALG00000012124	134.8	-0.539768	0.155295	-3.47577	0.000509395	0.0157839	109.664	115.825	124.794	107.685	78.9005	119.527	145.202	149.301	187.838	180.513	176.39	121.955
ENSGALG00000002246	72.7029	-1.12695	0.324469	-3.4732	0.000514287	0.015882	38.8392	48.5361	49.9175	75.9565	4.64121	51.7186	110.222	99.5337	94.9438	96.954	109.484	91.6887
ENSGALG00000012100	23.0918	-1.46557	0.422144	-3.47174	0.000517101	0.0159369	13.708	13.2371	14.2622	6.73032	2.3206	21.8367	42.9007	41.9089	40.9829	40.8227	27.7088	10.6822
ENSGALG00000015080	205.268	-0.777991	0.224298	-3.46856	0.00052326	0.01597	122.229	184.217	98.6465	179.796	208.854	117.229	264.005	180.732	217.209	267.899	288.577	333.818
ENSGALG00000007041	91.5932	-0.742489	0.214385	-3.46335	0.000533502	0.0160562	77.6785	65.0825	95.081	86.5327	27.8472	54.0172	112.862	103.463	127.047	118.003	114.89	116.614
ENSGALG00000042474	45.8505	-1.17998	0.341249	-3.45783	0.000544554	0.0163474	14.8503	18.7526	41.5979	23.0754	39.4503	32.1804	59.401	81.1985	66.9388	26.1521	87.8572	58.752
ENSGALG00000008811	677.903	-1.01505	0.293844	-3.45436	0.000551596	0.0164081	474.067	508.526	625.158	554.771	132.274	393.061	747.793	1068.68	939.875	778.184	854.918	1057.54
ENSGALG00000011962	98.929	-0.684714	0.198183	-3.45496	0.000550376	0.0164081	74.2515	82.732	86.7614	55.7655	67.2975	87.3469	90.4216	132.275	113.386	97.5919	164.901	134.417
ENSGALG00000014776	8.22643	-1.88707	0.546619	-3.45226	0.000555918	0.0165048	3.42699	1.10309	9.5081	2.88442	0	3.4479	21.1204	9.16758	12.9779	18.4978	9.46154	7.12145
ENSGALG00000016221	43.5452	-0.882964	0.256471	-3.44274	0.000575852	0.0169771	28.5583	24.2681	32.0898	34.6131	44.0915	21.8367	36.3006	69.4116	54.6439	77.1805	42.5769	56.9716
ENSGALG00000049860	19.0651	-1.33488	0.387818	-3.44201	0.000577399	0.0169771	17.135	7.72166	9.5081	14.4221	9.28241	6.89581	18.4803	10.4772	43.7151	33.1685	27.7088	30.2662
ENSGALG00000006507	274.113	-0.597244	0.173578	-3.44077	0.000580053	0.0169917	199.908	261.433	212.744	245.176	194.931	194.232	248.164	260.621	322.399	401.211	432.528	316.014
ENSGALG00000043556	119.181	-1.26129	0.3675	-3.43208	0.000598969	0.0174131	86.8171	76.1135	74.8763	65.3803	11.603	103.437	208.564	130.965	225.406	174.135	186.528	86.3476
ENSGALG00000002557	9.75553	-1.31717	0.384016	-3.42999	0.000603597	0.0175146	4.56932	6.61856	8.31959	7.6918	0	4.59721	17.8203	13.0965	16.3932	10.8435	15.544	11.5724
ENSGALG00000012941	107.609	-0.743188	0.216761	-3.4286	0.000606702	0.0175385	106.237	82.732	71.3108	93.263	30.1678	94.2427	136.622	108.701	133.194	152.447	145.302	137.088
ENSGALG00000001383	78.4158	-0.768971	0.224455	-3.42595	0.000612656	0.0176443	52.5472	51.8454	58.2371	81.7253	27.8472	71.2567	85.1415	95.6047	109.288	77.1805	127.055	103.261
ENSGALG00000008671	139.17	-0.814561	0.237803	-3.42536	0.000613994	0.0176498	84.5325	83.8351	112.909	120.184	51.0533	149.409	139.262	147.991	215.16	223.249	180.445	162.013
ENSGALG00000007980	596.268	-0.881408	0.257456	-3.42353	0.000618133	0.0177356	539.18	469.918	410.037	545.156	150.839	396.509	747.793	975.692	772.528	748.204	715.698	683.659
ENSGALG00000011330	17890.6	-0.359777	0.105361	-3.4147	0.000638529	0.0182188	16585.5	15989.3	14278.8	16580.6	14598.9	15986.8	19247.9	25243.6	16981.3	19761.4	18838.6	20594.3
ENSGALG00000034487	692.356	-0.369674	0.108324	-3.41266	0.000643325	0.0182488	655.698	572.506	651.305	592.268	524.456	622.921	828.314	899.732	724.715	856.64	729.89	649.832
ENSGALG00000040802	292.461	-0.578987	0.169662	-3.4126	0.000643469	0.0182488	181.631	262.536	268.604	240.369	204.213	248.249	255.424	333.962	438.517	310.636	427.121	338.269
ENSGALG00000016674	71.717	-0.515224	0.151117	-3.40943	0.000650985	0.0183562	54.8319	62.8763	55.8601	70.1876	46.4121	59.7637	93.7216	96.9144	85.3811	79.0941	73.6649	81.8967
ENSGALG00000011917	1302.86	-0.500626	0.146855	-3.40898	0.000652058	0.0183562	1285.12	1120.74	1049.46	1219.15	712.425	1078.04	1547.07	1783.75	1333.31	1469.62	1405.71	1629.92
ENSGALG00000015465	315.546	-0.585773	0.172042	-3.40482	0.000662071	0.0185127	291.294	261.433	295.94	287.481	129.954	240.204	368.946	407.302	347.672	402.487	373.731	380.107
ENSGALG00000034146	69.7451	-0.870278	0.255913	-3.40068	0.000672179	0.0186934	68.5398	65.0825	54.6716	48.0737	11.603	43.6735	95.0416	77.2696	106.556	86.1105	96.6429	83.677
ENSGALG00000049363	28.395	-1.89038	0.556467	-3.3971	0.000681029	0.0188373	14.8503	20.9588	8.31959	24.0369	2.3206	0	40.2607	78.5792	30.7372	40.1849	49.3352	31.1563
ENSGALG00000041083	470.825	-0.729359	0.21484	-3.3949	0.000686535	0.0189534	333.561	347.475	432.619	265.367	239.022	505.693	611.17	510.765	542.341	745.015	691.368	425.507
ENSGALG00000008606	2933.5	-0.289856	0.0854029	-3.39398	0.000688837	0.0189534	2765.58	2733.47	2702.68	2593.1	2638.53	2400.89	3002.39	3812.4	2889.98	3158.02	3391.96	3112.96
ENSGALG00000017044	151.846	-0.853488	0.251548	-3.39294	0.000691474	0.0189558	101.667	114.722	129.548	98.0704	53.3739	149.409	214.504	123.107	170.762	279.381	214.912	172.695
ENSGALG00000009948	54.9734	-0.821616	0.242396	-3.38956	0.000700046	0.0190794	52.5472	29.7835	32.0898	52.8811	23.206	44.8228	78.5413	79.8889	58.0591	92.489	62.8517	52.5207
ENSGALG00000052060	3.27107	-3.80775	1.12575	-3.38241	0.000718538	0.0193101	2.28466	0	0	0	0	0	16.5003	1.30965	6.83049	4.46499	6.08242	1.78036
ENSGALG00000006757	286.691	-0.748007	0.22119	-3.38174	0.000720277	0.0193101	292.437	221.722	246.022	236.523	102.107	179.291	318.785	440.044	282.099	380.8	390.627	349.841
ENSGALG00000033077	314.365	-0.667684	0.197615	-3.37871	0.000728273	0.0193773	255.882	317.691	270.981	286.519	160.122	160.902	333.306	478.024	368.163	404.4	403.467	332.928
ENSGALG00000016817	571.874	-0.47574	0.14083	-3.37811	0.000729848	0.0193857	495.772	446.753	493.233	468.238	343.449	617.175	706.212	701.974	750.67	633.39	650.143	555.473
ENSGALG00000015669	93.0909	-0.723459	0.21449	-3.37292	0.000743745	0.0196868	89.1018	54.0516	74.8763	98.0704	32.4884	67.8088	99.0017	113.94	133.878	118.003	126.379	109.492
ENSGALG00000004393	32.1467	-2.34531	0.695615	-3.37157	0.000747411	0.0197218	0	1.10309	20.2047	7.6918	9.28241	25.2846	36.9606	24.8834	75.1353	89.9376	75.6923	19.584
ENSGALG00000016559	157.08	-0.420569	0.124856	-3.36843	0.000755986	0.0197975	125.656	141.196	123.605	157.682	116.03	136.767	149.163	200.377	186.472	194.546	170.984	182.487
ENSGALG00000012915	370.102	-0.464716	0.138053	-3.36623	0.000762045	0.0198299	314.141	356.299	317.333	318.248	245.984	309.162	415.807	467.546	346.306	528.782	457.533	364.084
ENSGALG00000010259	23.8	-1.69315	0.50371	-3.36136	0.000775583	0.019946	17.135	14.3402	22.5817	4.80737	4.64121	3.4479	23.7604	18.3352	26.6389	68.2505	54.066	27.5956
ENSGALG00000036218	1260.29	-0.315918	0.0939644	-3.3621	0.000773521	0.019946	1249.71	1210.09	1091.05	1163.38	967.692	1047.01	1331.9	1534.91	1377.71	1544.89	1362.46	1242.69
ENSGALG00000031652	7094.33	-0.332375	0.0988635	-3.36196	0.000773924	0.019946	6640.37	7358.74	6163.63	6287.08	5044.99	6178.64	8163.68	8681.69	7798.37	7436.76	8074.07	7303.94
ENSGALG00000010565	2942.62	-0.287435	0.0856746	-3.35496	0.000793762	0.0202442	2936.93	2629.78	2325.92	2843.08	2464.48	2693.96	3043.31	3640.84	2964.43	3326.42	3160.15	3282.1
ENSGALG00000053987	31.1724	-1.01905	0.304874	-3.34254	0.000830154	0.020861	19.4196	18.7526	33.2784	27.8828	6.96181	14.9409	40.9207	40.5993	42.349	57.407	46.6319	24.9251
ENSGALG00000050556	15.6379	-1.57112	0.471252	-3.33393	0.00085628	0.0213086	3.42699	13.2371	7.13108	5.76885	0	16.0902	19.8003	26.1931	30.7372	21.6871	33.7912	9.79199
ENSGALG00000012219	522.329	-0.964737	0.28961	-3.33116	0.000864839	0.0213267	427.232	509.629	337.538	389.397	97.4653	357.433	658.031	716.381	721.299	621.271	732.594	699.683
ENSGALG00000047877	3.21928	-3.73506	1.12135	-3.33087	0.000865755	0.0213267	0	0	1.18851	0	0	1.1493	6.60011	10.4772	0	8.92998	4.05495	6.23127
ENSGALG00000042443	5.21471	-2.31451	0.695116	-3.32968	0.000869457	0.02136	2.28466	1.10309	2.37703	1.92295	0	2.2986	17.8203	7.85792	5.46439	10.2057	9.46154	1.78036
ENSGALG00000050046	258.256	-0.840384	0.252698	-3.32565	0.000882126	0.0214996	239.889	219.516	194.916	202.871	76.5799	171.246	287.105	441.353	221.991	327.858	333.857	381.888
ENSGALG00000014226	295.179	-0.807239	0.242998	-3.32199	0.000893768	0.0217145	231.893	306.66	238.891	237.484	81.2211	186.187	333.966	442.663	393.436	347.631	379.813	362.304
ENSGALG00000008907	423.754	-0.606301	0.182722	-3.31817	0.000906104	0.0219103	333.561	341.959	326.841	360.553	227.419	422.943	533.949	371.942	564.881	674.213	504.841	421.946
ENSGALG00000015591	127.516	-0.507509	0.152939	-3.31838	0.000905417	0.0219103	84.5325	102.588	117.663	97.1089	106.748	125.274	137.942	129.656	187.155	159.464	154.764	127.296
ENSGALG00000009791	61.5589	-1.04935	0.317176	-3.30843	0.000938222	0.0223165	45.6932	37.5052	38.0324	51.9196	9.28241	55.1665	58.741	58.9344	101.091	127.571	81.7748	72.9949
ENSGALG00000005822	378.506	-1.14025	0.344672	-3.30822	0.00093892	0.0223165	303.86	377.258	228.194	273.059	64.9769	166.649	340.566	445.282	519.8	457.98	626.489	737.96
ENSGALG00000055129	6.39144	-2.20258	0.667757	-3.29847	0.000972139	0.022843	2.28466	3.30928	1.18851	2.88442	0	3.4479	11.2202	3.92896	17.0762	14.0328	15.544	1.78036
ENSGALG00000048151	101.755	-1.05173	0.318921	-3.29778	0.000974515	0.0228461	90.2441	75.0104	76.0648	82.6868	9.28241	59.7637	120.782	141.443	120.9	130.76	174.363	139.758
ENSGALG00000010570	1732.41	-0.341968	0.103716	-3.29717	0.000976649	0.0228613	1707.78	1589.56	1278.84	1659.5	1559.45	1371.12	2086.3	2194.98	1898.19	1917.39	1726.73	1799.06
ENSGALG00000049879	4.24519	-2.10104	0.637354	-3.29651	0.000978935	0.02288	2.28466	0	4.75405	0.961474	0	1.1493	5.28009	7.85792	6.83049	6.37855	7.43407	8.01163
ENSGALG00000007167	183.264	-1.0886	0.330356	-3.29522	0.00098344	0.0229157	129.083	142.299	108.155	184.603	20.8854	113.781	242.224	285.505	213.111	257.056	254.11	248.361
ENSGALG00000014758	6.17675	-1.56285	0.474368	-3.29459	0.000985639	0.0229321	2.28466	5.51547	2.37703	3.8459	0	3.4479	9.90017	9.16758	10.2457	7.65426	8.10989	11.5724
ENSGALG00000029392	306.401	-0.756121	0.229601	-3.29319	0.000990567	0.023012	254.74	193.041	172.334	263.444	143.877	336.745	439.568	388.967	435.785	459.894	331.154	257.262
ENSGALG00000013177	191.929	-0.847584	0.257424	-3.29256	0.000992786	0.0230287	127.941	187.526	160.449	173.065	46.4121	121.826	232.984	282.885	198.084	271.089	233.835	267.054
ENSGALG00000010737	24.4828	-0.921976	0.280247	-3.28987	0.00100233	0.0232152	23.9889	18.7526	26.1473	15.3836	4.64121	10.3437	30.3605	27.5027	40.2999	32.5306	34.467	29.376
ENSGALG00000007095	634.848	-0.320307	0.0974534	-3.28677	0.00101345	0.0232972	581.446	600.083	595.445	621.112	417.709	560.859	741.853	695.426	709.004	686.332	677.176	731.729
ENSGALG00000048800	31.6984	-1.175	0.357814	-3.28382	0.00102409	0.0235067	14.8503	24.2681	14.2622	20.191	6.96181	34.479	23.7604	28.8124	66.9388	45.2877	53.3901	47.1796
ENSGALG00000051497	24.2184	-1.33055	0.405306	-3.28283	0.00102771	0.0235546	28.5583	18.7526	9.5081	9.61474	0	13.7916	21.7804	39.2896	51.2286	29.3413	35.8187	32.9367
ENSGALG00000001347	257.885	-0.435911	0.133058	-3.2761	0.00105251	0.0239092	228.466	269.155	231.76	194.218	160.122	227.562	281.825	265.86	318.984	302.981	341.291	272.395
ENSGALG00000036593	120.115	-1.40946	0.430851	-3.27135	0.00107036	0.024243	18.2773	40.8145	142.622	80.7638	51.0533	59.7637	141.902	271.098	206.964	82.2833	220.319	125.516
ENSGALG00000044085	16.4498	-1.24612	0.380978	-3.27085	0.00107223	0.0242498	6.85398	14.3402	19.0162	5.76885	2.3206	9.19441	16.5003	14.4062	28.688	27.4278	29.7363	23.1447
ENSGALG00000027096	1412.88	-0.33999	0.104142	-3.26469	0.00109585	0.0244624	1451.9	1378.87	1217.04	1202.8	1088.36	1136.66	1414.4	1774.58	1405.03	1660.34	1604.41	1620.13
ENSGALG00000014668	797.558	-0.682462	0.209045	-3.26466	0.00109595	0.0244624	697.964	765.547	549.093	705.722	310.961	637.862	843.494	1271.67	914.602	870.673	1063.07	940.031
ENSGALG00000025743	32.2013	-1.02811	0.314891	-3.26498	0.00109472	0.0244624	14.8503	15.4433	21.3932	33.6516	18.5648	22.986	61.3811	31.4317	60.7913	46.5634	31.7637	27.5956
ENSGALG00000005973	641.476	-0.301148	0.0922909	-3.26303	0.00110229	0.0244948	679.687	558.165	565.732	541.31	561.586	541.321	697.632	751.741	753.403	721.414	717.726	607.994
ENSGALG00000011274	374.423	-0.526074	0.161301	-3.26144	0.00110848	0.0245286	236.462	309.969	439.75	258.637	283.114	312.61	470.588	475.404	456.96	372.508	479.16	397.911
ENSGALG00000025904	2041.51	-0.401379	0.123422	-3.25209	0.00114559	0.0250612	1964.81	1805.76	1779.2	1946.99	1274.01	1774.52	2179.36	2746.34	2077.15	2418.75	2292.4	2238.81
ENSGALG00000009598	2853.74	-0.386573	0.119105	-3.24566	0.00117179	0.0254175	2449.16	2776.49	2475.67	2751.74	2053.73	2326.19	3168.05	4099.22	3174.13	3132.51	3047.29	2790.72
ENSGALG00000016473	25.6326	-1.54201	0.475457	-3.24322	0.00118188	0.025427	10.281	11.0309	28.5243	10.5762	0	16.0902	33.6606	65.4827	44.3982	14.6707	45.2802	27.5956
ENSGALG00000049151	75.0923	-0.673195	0.207575	-3.24315	0.00118216	0.025427	66.2552	77.2166	71.3108	57.6885	25.5266	44.8228	97.0217	82.5082	80.5997	93.1269	97.3187	107.712
ENSGALG00000006020	1704.69	-0.28834	0.0889183	-3.24275	0.00118381	0.025427	1782.04	1559.77	1444.04	1492.21	1387.72	1538.91	2136.46	1887.21	1940.54	1718.38	1801.07	1767.9
ENSGALG00000014122	2870.77	-0.33805	0.104317	-3.24059	0.00119281	0.025478	2452.58	2580.14	2847.68	2505.6	2067.66	2754.88	3047.93	3392	3514.97	3334.71	3271.67	2679.45
ENSGALG00000010573	156.97	-0.503957	0.155667	-3.2374	0.00120624	0.0257293	113.091	122.443	125.982	166.335	120.671	127.572	182.163	226.57	191.937	188.167	185.176	133.527
ENSGALG00000009224	359.947	-0.335535	0.10366	-3.23688	0.00120843	0.0257402	339.272	327.619	293.563	370.168	280.793	295.37	383.467	356.226	441.932	412.055	435.231	383.668
ENSGALG00000049500	59.9776	-0.687734	0.21255	-3.23563	0.00121373	0.0258174	33.1276	52.9485	72.4993	39.4204	30.1678	45.9721	77.2213	58.9344	75.8184	70.1641	82.4506	81.0065
ENSGALG00000050672	7.16799	-2.24682	0.694704	-3.23421	0.00121979	0.0258391	0	2.20619	4.75405	2.88442	4.64121	1.1493	26.4005	10.4772	2.04915	10.2057	8.78572	12.4625
ENSGALG00000017227	41.1606	-0.932105	0.288489	-3.23099	0.0012336	0.0260241	29.7006	34.1959	36.8439	36.536	2.3206	25.2846	50.1609	66.7923	48.4965	53.5799	43.2528	66.7636
ENSGALG00000053565	8.71553	-1.65586	0.512743	-3.22942	0.00124041	0.0260606	3.42699	4.41238	4.75405	4.80737	0	6.89581	22.4404	7.85792	8.87963	22.9628	10.1374	8.01163
ENSGALG00000037453	72.9275	-0.569306	0.176261	-3.22991	0.00123831	0.0260606	55.9742	61.7733	49.9175	67.3032	46.4121	66.6595	76.5613	113.94	102.457	76.5426	75.6923	81.8967
ENSGALG00000003849	13.6313	-1.2532	0.388253	-3.22781	0.00124743	0.0261723	14.8503	7.72166	10.6966	6.73032	0	6.89581	17.1603	13.0965	25.9558	22.3249	25.6813	12.4625
ENSGALG00000001503	1022.49	-0.32245	0.0999315	-3.22671	0.00125224	0.0262373	969.839	895.712	894.95	996.087	749.555	935.531	1177.46	1326.68	1089.46	1171.74	1020.49	1042.4
ENSGALG00000027423	815.463	-1.33452	0.41411	-3.22262	0.00127025	0.0265785	391.819	444.547	786.795	589.384	74.2593	488.453	1090.34	1778.51	1326.48	676.127	1227.3	911.546
ENSGALG00000054780	202.674	-0.977816	0.303742	-3.21923	0.00128535	0.0268214	148.503	194.145	123.605	178.834	30.1678	139.065	260.044	268.479	256.826	252.591	265.599	314.234
ENSGALG00000033647	39.126	-0.827305	0.256978	-3.21936	0.00128477	0.0268214	22.8466	37.5052	30.9013	34.6131	11.603	27.5832	52.1409	60.2441	50.5456	38.2713	36.4945	66.7636
ENSGALG00000001512	816.769	-0.775642	0.241322	-3.21414	0.00130836	0.0270084	574.592	828.423	572.863	658.61	264.549	709.119	834.914	1381.68	1027.31	977.832	1067.8	903.534
ENSGALG00000006705	83.6317	-0.837425	0.260825	-3.21068	0.00132421	0.0272272	55.9742	78.3197	72.4993	74.0335	18.5648	56.3158	80.5214	104.772	142.074	125.02	99.3462	96.1396
ENSGALG00000004400	796.572	-0.533409	0.166186	-3.20971	0.00132871	0.027282	653.413	708.186	757.083	814.369	389.861	575.8	920.056	942.951	1058.73	904.479	987.379	846.562
ENSGALG00000051564	168.568	-0.466413	0.145382	-3.2082	0.00133569	0.0273614	129.083	155.536	171.146	134.606	153.16	106.885	163.683	197.758	224.723	181.151	187.879	217.204
ENSGALG00000005476	13.0295	-1.53843	0.479678	-3.20721	0.00134028	0.0274098	4.56932	6.61856	8.31959	13.4606	4.64121	1.1493	12.5402	36.6703	19.1254	14.0328	23.6539	11.5724
ENSGALG00000016707	9.92247	-1.5543	0.484814	-3.20598	0.00134605	0.0274832	2.28466	9.92784	5.94256	5.76885	2.3206	3.4479	9.90017	9.16758	15.0271	29.9792	12.8407	12.4625
ENSGALG00000041139	181.543	-0.363992	0.113661	-3.20243	0.00136273	0.0276267	167.923	164.361	161.638	164.412	139.236	151.708	194.043	212.164	246.581	200.924	191.258	184.268
ENSGALG00000008632	181.551	-0.794399	0.248206	-3.20056	0.00137161	0.0276408	125.656	170.98	142.622	149.99	48.7327	154.006	174.903	213.474	273.219	209.854	292.632	222.545
ENSGALG00000051365	95.7827	-0.916799	0.286512	-3.19986	0.00137494	0.0276408	57.1165	77.2166	102.212	53.8426	20.8854	83.899	126.722	90.3661	125.681	139.052	165.577	106.822
ENSGALG00000048496	34.9687	-1.2323	0.385612	-3.19569	0.00139495	0.0279276	12.5656	34.1959	17.8277	39.4204	6.96181	11.493	46.8608	60.2441	33.4694	33.1685	65.555	57.8618
ENSGALG00000032316	1000.78	-0.259855	0.0813716	-3.19344	0.00140589	0.0280198	946.992	886.887	831.959	896.094	1053.55	856.23	1043.48	1155.11	1012.28	1069.05	1065.78	1191.95
ENSGALG00000004064	202.43	-0.739652	0.231665	-3.19277	0.00140915	0.0280354	193.054	118.031	136.679	181.719	83.5417	191.933	297.665	339.2	199.45	267.261	203.423	217.204
ENSGALG00000010792	204.788	-0.57861	0.181311	-3.19126	0.00141655	0.0281461	191.912	176.495	162.826	180.757	167.083	105.736	184.143	260.621	303.957	227.714	214.912	281.297
ENSGALG00000016358	381.715	-0.37947	0.118959	-3.18992	0.00142314	0.028168	383.823	343.062	314.956	359.591	266.869	314.909	376.206	498.978	392.07	467.548	457.533	405.032
ENSGALG00000049691	11.1263	-1.86158	0.583556	-3.19006	0.00142241	0.028168	4.56932	4.41238	9.5081	1.92295	2.3206	5.74651	26.4005	20.9545	28.688	19.1357	5.4066	4.45091
ENSGALG00000015055	160.97	-1.08444	0.340294	-3.18678	0.00143865	0.028281	101.667	97.0723	167.58	117.3	23.206	109.184	169.623	168.945	227.455	289.586	295.335	164.684
ENSGALG00000015376	214.921	-0.557141	0.174953	-3.18452	0.00144995	0.02837	162.211	167.67	254.342	178.834	132.274	144.812	199.323	275.027	302.591	250.039	263.572	248.361
ENSGALG00000016907	109.661	-0.905499	0.284616	-3.18147	0.00146528	0.0286334	68.5398	101.485	58.2371	91.3401	23.206	111.482	162.363	111.321	178.276	139.052	148.681	121.955
ENSGALG00000037464	45.2753	-1.69683	0.533614	-3.17989	0.00147331	0.028681	28.5583	22.0619	30.9013	22.1139	2.3206	20.6874	184.803	28.8124	53.9608	29.3413	37.8462	81.8967
ENSGALG00000023083	101.591	-1.08406	0.341041	-3.17868	0.00147946	0.0287645	75.3938	83.8351	78.4418	90.3786	9.28241	49.42	102.302	157.158	156.418	159.464	143.951	113.053
ENSGALG00000006525	18.9897	-0.953391	0.300019	-3.17777	0.00148412	0.0288185	15.9926	11.0309	14.2622	19.2295	0	13.7916	29.7005	22.2641	19.1254	28.0656	27.7088	26.7054
ENSGALG00000009865	688.626	-0.72077	0.227001	-3.17518	0.00149744	0.0290039	547.176	659.65	565.732	648.995	257.587	435.585	752.413	950.809	655.727	756.496	987.379	1045.96
ENSGALG00000009007	22.8852	-1.5774	0.497399	-3.1713	0.00151761	0.0292839	10.281	18.7526	16.6392	11.5377	0	10.3437	44.8808	9.16758	60.1083	32.5306	42.5769	17.8036
ENSGALG00000012755	33.775	-1.06346	0.335568	-3.16913	0.00152895	0.0293524	34.2699	29.7835	22.5817	23.0754	6.96181	11.493	40.2607	58.9344	25.2728	45.2877	45.9561	61.4225
ENSGALG00000015307	89.5357	-1.31327	0.414391	-3.16915	0.00152885	0.0293524	30.8429	66.1856	90.327	83.6483	6.96181	27.5832	106.262	100.843	147.538	135.225	141.923	137.088
ENSGALG00000050460	21.7279	-1.02504	0.323397	-3.16961	0.00152642	0.0293524	14.8503	13.2371	11.8851	21.1524	11.603	12.6423	15.8403	19.6448	43.7151	31.8928	33.1154	31.1563
ENSGALG00000034426	250.107	-0.574311	0.18117	-3.17001	0.00152434	0.0293524	241.032	251.505	193.728	201.91	109.068	201.128	291.065	378.49	264.34	286.397	293.308	289.309
ENSGALG00000011608	485.715	-0.974103	0.307522	-3.16759	0.00153707	0.0293875	346.126	453.372	391.021	342.285	83.5417	345.94	522.069	501.597	708.321	751.394	680.555	702.353
ENSGALG00000030187	931.925	-0.301432	0.0953705	-3.16064	0.00157424	0.0298156	878.452	833.939	780.853	973.974	686.899	845.886	981.437	1067.37	1109.27	1083.72	977.242	964.066
ENSGALG00000039177	55.1566	-1.22781	0.388644	-3.15922	0.00158193	0.0298875	43.4086	43.0207	34.4669	52.8811	0	20.6874	78.5413	78.5792	84.015	66.9748	70.2857	89.0181
ENSGALG00000016258	79.6892	-1.14843	0.363598	-3.15851	0.00158576	0.0299231	54.8319	76.1135	46.352	49.9967	4.64121	62.0623	108.242	107.392	160.516	116.09	92.5879	77.4458
ENSGALG00000003201	205.113	-0.659257	0.208787	-3.15755	0.00159101	0.0299854	147.361	132.371	209.178	165.374	153.16	148.26	289.745	144.062	228.138	241.747	347.374	254.592
ENSGALG00000010598	54.4686	-0.964944	0.305832	-3.15514	0.00160419	0.0301512	34.2699	46.3299	38.0324	52.8811	6.96181	39.0762	52.1409	65.4827	110.654	67.6127	71.6374	68.544
ENSGALG00000010616	107.877	-1.00357	0.318042	-3.15547	0.00160242	0.0301512	91.3865	92.6599	82.0074	90.3786	11.603	58.6144	126.062	149.301	167.347	163.929	144.626	116.614
ENSGALG00000017102	46.1087	-0.98367	0.312306	-3.1497	0.00163439	0.0305411	42.2662	35.299	30.9013	37.4975	2.3206	33.3297	40.2607	64.173	59.4252	58.6827	77.044	72.1047
ENSGALG00000046931	17.6928	-1.18861	0.377435	-3.14916	0.00163739	0.0305599	15.9926	11.0309	11.8851	4.80737	2.3206	17.2395	17.1603	24.8834	18.4423	29.3413	37.8462	21.3644
ENSGALG00000014971	34.0726	-1.21988	0.387617	-3.14711	0.0016489	0.0307376	31.9853	17.6495	10.6966	33.6516	0	25.2846	47.5208	62.8634	34.8355	50.3906	43.2528	50.7403
ENSGALG00000013043	91.8384	-0.788291	0.250959	-3.14111	0.00168309	0.0311843	75.3938	62.8763	92.704	82.6868	18.5648	66.6595	94.3816	127.036	130.462	106.522	126.379	118.394
ENSGALG00000005120	191.675	-0.903132	0.287656	-3.13963	0.00169163	0.0312312	197.623	102.588	124.794	151.913	48.7327	171.246	297.665	344.439	181.008	217.509	231.132	231.447
ENSGALG00000053114	15.9528	-1.03318	0.329283	-3.13767	0.00170296	0.031365	12.5656	11.0309	14.2622	16.3451	0	5.74651	19.1403	22.2641	25.2728	24.2385	23.6539	16.9134
ENSGALG00000027633	292.263	-0.49542	0.157923	-3.13709	0.00170632	0.0313893	213.616	215.103	250.776	292.288	222.778	260.891	380.167	292.053	381.141	415.882	335.885	246.58
ENSGALG00000010006	245.125	-0.601196	0.191877	-3.13324	0.00172888	0.0316225	220.47	172.083	160.449	267.29	116.03	227.562	296.345	235.738	282.099	321.479	305.473	336.489
ENSGALG00000049938	13.298	-3.97938	1.27008	-3.13317	0.00172928	0.0316225	0	2.20619	5.94256	0	0	1.1493	1.32002	2.61931	86.0641	1.27571	2.02747	56.9716
ENSGALG00000048405	3.58905	-2.6937	0.859841	-3.13279	0.00173154	0.0316263	0	1.10309	1.18851	2.88442	0	0	14.5202	6.54827	4.78134	5.10284	3.37912	3.56073
ENSGALG00000001099	1483.86	-0.477232	0.152387	-3.13171	0.00173789	0.0317046	1263.42	1440.64	1297.86	1351.83	830.776	1250.44	1454.66	2197.6	1595.6	1731.78	1770.66	1621.02
ENSGALG00000004813	1324.78	-0.374928	0.119962	-3.12539	0.00177571	0.0322416	1275.98	1320.4	1013.8	1148	1111.57	1047.01	1514.07	1917.33	1343.56	1433.9	1375.98	1395.8
ENSGALG00000034944	931.391	-0.363182	0.116327	-3.12209	0.00179575	0.0324999	937.854	873.65	801.057	890.325	619.601	756.24	1105.52	1212.74	1004.76	1007.17	1011.71	956.055
ENSGALG00000014873	5145.01	-0.43204	0.138557	-3.11813	0.00182005	0.0326993	4642.43	3983.27	5858.18	4335.29	3374.16	4083.47	6000.82	6317.77	6027.9	6201.87	6038.49	4876.41
ENSGALG00000047374	10.7761	-1.06145	0.340888	-3.11379	0.001847	0.0329843	7.99632	7.72166	5.94256	9.61474	2.3206	6.89581	14.5202	11.7869	18.4423	13.395	15.544	15.1331
ENSGALG00000007956	523.339	-0.369522	0.118684	-3.11351	0.00184878	0.0329843	502.626	458.887	414.791	461.508	336.487	557.411	588.07	640.421	583.324	605.325	589.995	541.23
ENSGALG00000020523	159.404	-0.566476	0.181907	-3.1141	0.00184506	0.0329843	143.934	134.577	153.318	121.146	58.0151	154.006	181.503	176.803	197.401	202.838	189.907	199.401
ENSGALG00000030031	16.9192	-1.46602	0.471149	-3.11159	0.00186081	0.0330073	3.42699	12.134	8.31959	13.4606	0	14.9409	21.7804	18.3352	21.8576	42.7363	34.467	11.5724
ENSGALG00000013311	550.382	-1.09263	0.351053	-3.11245	0.00185544	0.0330073	388.392	498.598	357.742	480.737	67.2975	311.461	564.31	863.062	761.599	676.127	844.781	790.481
ENSGALG00000009640	182.127	-0.969886	0.311663	-3.11197	0.00185841	0.0330073	155.357	123.547	136.679	182.68	27.8472	108.034	184.803	275.027	250.679	243.661	279.115	218.094
ENSGALG00000048998	4.5727	-3.07234	0.9882	-3.10902	0.00187706	0.0331427	1.14233	2.20619	0	1.92295	0	0	5.28009	11.7869	0	7.01641	12.1648	13.3527
ENSGALG00000015112	301.426	-0.568599	0.182923	-3.10841	0.00188098	0.0331738	229.608	234.959	247.211	173.065	239.022	334.447	396.007	301.22	337.426	482.857	304.797	336.489
ENSGALG00000010234	90.094	-0.535305	0.172235	-3.10799	0.00188365	0.0331828	83.3901	66.1856	79.6303	79.8024	34.809	90.7948	110.882	123.107	109.971	103.97	97.9945	100.59
ENSGALG00000016633	83.6277	-1.17412	0.377919	-3.10681	0.00189118	0.0332773	85.6748	92.6599	29.7128	54.804	18.5648	24.1353	83.8214	117.869	102.457	101.419	127.731	164.684
ENSGALG00000052396	213.025	-0.346178	0.111447	-3.10622	0.00189496	0.0333059	173.634	179.804	185.408	176.911	199.572	213.77	244.204	221.331	284.148	225.801	234.511	217.204
ENSGALG00000047741	10.303	-1.40668	0.453076	-3.10474	0.00190446	0.0334345	9.13865	2.20619	9.5081	3.8459	0	8.04511	17.8203	15.7158	17.7593	18.4978	14.8681	6.23127
ENSGALG00000039424	293.625	-0.789489	0.254611	-3.10077	0.0019302	0.0337866	245.601	260.33	234.137	228.831	74.2593	242.503	407.227	493.739	359.967	326.582	315.61	334.708
ENSGALG00000031158	2222.36	-0.311848	0.100576	-3.10063	0.0019311	0.0337866	2300.65	2045.14	2054.94	1954.68	1640.67	1894.05	2604.4	2684.79	2620.86	2439.16	2174.13	2254.83
ENSGALG00000010164	2098.3	-0.379728	0.122538	-3.09886	0.00194267	0.0338949	1848.29	1992.19	1813.67	2066.21	1299.54	1911.29	2139.1	2742.41	2260.89	2412.37	2341.73	2351.86
ENSGALG00000016699	4.80708	-1.94477	0.627781	-3.09785	0.0019493	0.0339504	2.28466	0	3.56554	3.8459	0	1.1493	3.96007	13.0965	9.56268	7.01641	6.08242	7.12145
ENSGALG00000002201	156.893	-0.835185	0.269854	-3.09495	0.00196843	0.0340907	165.638	119.134	64.1797	150.951	76.5799	97.6906	181.503	175.494	174.177	227.714	302.769	146.88
ENSGALG00000037375	1394.4	-0.566311	0.183051	-3.09374	0.0019765	0.0341152	1173.17	1332.54	1249.13	1210.5	582.471	1189.53	1496.25	1908.17	1683.71	1604.21	1699.02	1604.11
ENSGALG00000054585	6.70095	-1.70154	0.55062	-3.09023	0.00200002	0.034138	1.14233	1.10309	1.18851	7.6918	4.64121	3.4479	14.5202	5.23862	7.51353	14.6707	9.46154	9.79199
ENSGALG00000052640	8.28123	-2.39923	0.776217	-3.09092	0.00199537	0.034138	7.99632	2.20619	0	4.80737	0	0	27.0605	17.0255	7.51353	8.92998	20.2747	3.56073
ENSGALG00000030597	88.1525	-0.956032	0.309184	-3.09212	0.00198734	0.034138	47.9779	80.5258	68.9337	64.4188	23.206	72.406	194.043	79.8889	107.922	93.7647	144.626	80.1163
ENSGALG00000046779	13.8103	-1.03367	0.334402	-3.09111	0.00199412	0.034138	7.99632	11.0309	11.8851	9.61474	6.96181	6.89581	15.1803	9.16758	18.4423	24.2385	20.2747	24.0349
ENSGALG00000013437	104.145	-1.15232	0.372608	-3.09256	0.00198435	0.034138	83.3901	70.598	83.1959	89.4171	4.64121	52.8679	130.682	153.229	131.828	126.933	168.956	154.001
ENSGALG00000004104	1213.32	-0.341683	0.110602	-3.0893	0.00200632	0.0342075	1098.92	1086.55	1110.07	1164.35	821.494	1129.76	1195.94	1583.37	1343.56	1435.81	1348.27	1241.8
ENSGALG00000035773	1139.01	-0.245888	0.0796288	-3.08794	0.00201552	0.0343264	1151.47	1061.18	929.417	1077.81	1023.39	1006.79	1325.3	1318.82	1200.8	1283.37	1138.76	1151
ENSGALG00000007740	1605.41	-0.891828	0.2889	-3.08698	0.00202202	0.0343293	1443.91	1342.47	1295.48	1232.61	338.808	1088.39	1782.69	2369.16	1731.53	1875.29	2303.21	2461.35
ENSGALG00000010881	23.9195	-0.80232	0.259869	-3.08741	0.00201912	0.0343293	18.2773	23.165	11.8851	21.1524	23.206	8.04511	27.0605	26.1931	30.7372	30.6171	31.0879	35.6073
ENSGALG00000008866	72.4994	-0.817536	0.265125	-3.08358	0.00204523	0.0345644	39.9816	72.8042	52.2946	67.3032	18.5648	59.7637	71.2812	102.153	122.949	95.0405	96.6429	71.2145
ENSGALG00000001501	6798.26	-0.709791	0.230272	-3.0824	0.00205336	0.0345877	5933.27	6116.66	5433.88	5928.45	2058.38	5476.42	8401.28	8914.81	8402.18	8359.09	8453.21	8101.54
ENSGALG00000052859	17.9937	-1.89239	0.614019	-3.08198	0.00205628	0.0345991	3.42699	7.72166	5.94256	11.5377	0	16.0902	34.9806	9.16758	50.5456	49.1149	20.2747	7.12145
ENSGALG00000017132	163.643	-0.702949	0.228566	-3.07547	0.00210169	0.035209	131.368	169.876	103.401	173.065	67.2975	96.5413	182.823	263.24	176.91	177.962	198.692	222.545
ENSGALG00000007972	220.852	-1.22064	0.39698	-3.07482	0.00210632	0.0352481	129.083	178.701	123.605	212.486	16.2442	132.17	322.746	360.155	385.922	301.068	293.984	194.06
ENSGALG00000005534	2050.9	-0.270903	0.0882724	-3.06894	0.00214819	0.0357286	1948.82	1956.89	1915.88	1921.03	1438.77	1959.56	2341.72	2225.1	2196.68	2269.49	2126.82	2310.02
ENSGALG00000049545	2282.96	-0.520782	0.16983	-3.0665	0.00216584	0.0359703	2008.22	2101.39	1969.37	2446.95	1181.19	1537.77	2581.96	2908.74	2648.18	2927.76	2755.34	2328.71
ENSGALG00000050515	1647.15	-2.50074	0.8158	-3.06539	0.00217389	0.0360233	243.316	83.8351	711.919	956.667	763.478	209.173	1878.39	212.164	3858.54	245.574	696.775	9905.94
ENSGALG00000007537	243.056	-0.849149	0.277082	-3.06461	0.00217951	0.0360416	137.08	261.433	263.85	132.683	74.2593	168.947	288.425	243.596	368.846	320.203	363.594	293.76
ENSGALG00000053460	408.55	-0.515776	0.168341	-3.06387	0.00218492	0.0360923	352.98	434.619	317.333	364.399	197.251	344.79	462.008	463.617	581.957	486.046	464.967	432.628
ENSGALG00000038364	276.552	-1.27938	0.418732	-3.05536	0.00224792	0.0366844	58.2589	121.34	389.832	133.645	99.7859	164.35	421.747	514.694	567.613	220.698	401.44	225.216
ENSGALG00000036990	437.46	-0.517201	0.16948	-3.0517	0.0022755	0.0368895	356.407	375.052	304.259	424.972	232.06	460.87	527.349	526.481	567.613	560.037	512.951	401.472
ENSGALG00000049190	38.4995	-0.870953	0.285357	-3.05215	0.00227207	0.0368895	35.4123	34.1959	26.1473	31.7287	4.64121	26.4339	44.2208	69.4116	44.3982	54.8556	34.467	56.0814
ENSGALG00000038753	485.725	-0.358935	0.117698	-3.04962	0.00229134	0.0370542	436.37	442.341	477.782	472.084	308.64	405.703	519.429	633.872	549.854	500.079	521.736	560.814
ENSGALG00000051347	108.733	-0.467468	0.15339	-3.04757	0.00230699	0.03719	90.2441	87.1444	109.343	94.2245	64.9769	96.5413	104.282	134.894	113.386	119.917	135.841	154.001
ENSGALG00000000843	543.104	-0.671665	0.220536	-3.04561	0.00232212	0.0373165	389.535	559.269	431.43	455.739	199.572	472.363	488.408	657.446	643.432	685.057	742.731	792.261
ENSGALG00000050577	626.752	-0.433287	0.142464	-3.04138	0.002355	0.0376874	652.271	532.794	545.527	499.967	457.159	507.991	861.975	810.676	645.481	652.526	553.5	801.163
ENSGALG00000033919	2773.55	-0.270993	0.0891871	-3.03848	0.00237775	0.0378937	2227.55	2617.64	2750.22	2401.76	2624.6	2461.8	2672.39	3299.02	3148.85	2762.55	3338.57	2977.66
ENSGALG00000034932	63.2925	-0.666295	0.21932	-3.038	0.00238153	0.0379021	44.5509	43.0207	72.4993	53.8426	18.5648	56.3158	68.6412	83.8178	71.0371	76.5426	90.5605	80.1163
ENSGALG00000013727	154.842	-0.642691	0.21159	-3.03743	0.00238602	0.0379076	73.1092	163.258	120.04	134.606	83.5417	148.26	178.203	170.255	243.848	192.632	189.231	161.123
ENSGALG00000010884	200.494	-0.628662	0.207154	-3.03476	0.00240727	0.0380178	204.477	172.083	131.925	193.256	74.2593	163.201	287.765	244.905	234.969	262.159	208.154	228.777
ENSGALG00000040181	438.483	-0.47157	0.155343	-3.03567	0.0024	0.0380178	379.254	413.66	293.563	422.087	248.305	440.182	463.328	580.177	521.849	443.947	525.791	529.658
ENSGALG00000017235	15.009	-1.32648	0.437205	-3.034	0.00241336	0.0380668	7.99632	12.134	3.56554	18.268	0	6.89581	27.0605	26.1931	27.3219	16.5842	21.6264	12.4625
ENSGALG00000028360	44.6309	-1.0009	0.330134	-3.03179	0.00243111	0.0382291	33.1276	26.4743	49.9175	22.1139	9.28241	35.6283	42.2407	44.5282	101.091	61.2341	54.7418	55.1912
ENSGALG00000010900	65.8654	-0.49316	0.162719	-3.03074	0.00243954	0.0383225	47.9779	49.6392	57.0486	59.6114	55.6945	58.6144	71.9412	79.8889	91.5285	72.0777	85.8297	60.5323
ENSGALG00000005266	418.295	-0.418839	0.138339	-3.02763	0.00246482	0.0386801	375.827	354.093	423.11	409.588	269.19	309.162	387.427	538.268	469.254	464.997	535.253	483.368
ENSGALG00000011572	556.618	-0.627767	0.207383	-3.02709	0.00246921	0.0387095	408.954	364.021	450.446	557.655	533.739	312.61	735.253	591.964	745.206	762.875	811.665	405.032
ENSGALG00000028423	667.497	-0.65574	0.216664	-3.02653	0.00247376	0.0387413	579.162	605.598	653.682	544.195	218.137	503.394	760.993	814.605	850.396	813.266	835.995	830.539
ENSGALG00000025640	6.68524	-1.4912	0.493951	-3.01892	0.00253674	0.0394692	3.42699	3.30928	4.75405	3.8459	0	4.59721	5.9401	9.16758	16.3932	9.56783	6.75824	12.4625
ENSGALG00000008946	147.411	-0.710835	0.235557	-3.01768	0.00254719	0.0395689	125.656	94.8661	161.638	126.915	44.0915	112.632	162.363	196.448	200.816	147.345	204.775	191.389
ENSGALG00000051775	54.6476	-0.991903	0.328995	-3.01494	0.00257027	0.0397884	41.1239	54.0516	38.0324	41.3434	2.3206	39.0762	88.4415	57.6248	81.9658	79.0941	78.3956	54.3011
ENSGALG00000042481	236.649	-0.317233	0.105276	-3.01335	0.00258383	0.0398617	202.193	194.145	242.457	221.139	206.534	199.978	274.565	225.26	298.492	260.245	260.192	254.592
ENSGALG00000001608	515.651	-1.13929	0.378086	-3.01331	0.00258418	0.0398617	334.703	456.681	375.57	355.746	48.7327	357.433	558.37	612.918	953.536	693.349	846.132	594.641
ENSGALG00000029360	851.019	-0.551729	0.183241	-3.01095	0.00260429	0.0400114	759.65	825.114	697.657	829.752	364.335	657.4	1036.88	1139.4	1040.97	1001.43	959.671	899.973
ENSGALG00000053689	111.515	-0.393332	0.13066	-3.01035	0.0026095	0.0400294	105.094	88.2475	90.327	117.3	90.5035	83.899	133.982	144.062	121.583	123.106	124.352	115.724
ENSGALG00000035605	180.847	-1.06554	0.35405	-3.00958	0.00261611	0.0400294	132.51	167.67	134.302	147.106	16.2442	99.9892	231.004	247.525	210.379	225.163	285.874	272.395
ENSGALG00000012153	70.5911	-0.602268	0.200334	-3.00632	0.00264432	0.0402245	63.9705	52.9485	65.3682	56.727	30.1678	62.0623	60.061	111.321	89.4794	82.2833	92.5879	80.1163
ENSGALG00000050995	934.461	-0.311336	0.103679	-3.00288	0.0026744	0.0404044	933.284	869.238	871.18	858.597	612.639	848.184	980.777	1043.79	1068.29	970.178	1048.2	1109.17
ENSGALG00000040444	75.7239	-1.41762	0.472355	-3.00118	0.00268937	0.0405286	44.5509	37.5052	41.5979	47.1122	2.3206	72.406	179.523	81.1985	101.774	165.842	91.2363	43.6189
ENSGALG00000009690	12.0173	-1.2118	0.403803	-3.00098	0.00269114	0.0405286	4.56932	1.10309	7.13108	11.5377	13.9236	6.89581	12.5402	15.7158	19.8084	19.1357	20.2747	11.5724
ENSGALG00000047554	18.0628	-0.971702	0.323873	-3.00025	0.00269754	0.0405528	6.85398	11.0309	19.0162	15.3836	16.2442	5.74651	29.0405	19.6448	23.2237	16.5842	29.0605	24.9251
ENSGALG00000010057	30.2456	-1.15852	0.386611	-2.9966	0.00273004	0.0409379	28.5583	18.7526	20.2047	19.2295	4.64121	19.5381	49.5008	18.3352	70.354	51.0284	40.5495	22.2545
ENSGALG00000006219	762.83	-0.288441	0.0963276	-2.99438	0.00275003	0.0410314	748.227	616.629	614.461	746.104	728.669	670.043	913.456	818.534	922.116	858.553	759.627	757.544
ENSGALG00000009981	69.7444	-0.674503	0.225184	-2.99534	0.00274143	0.0410314	67.3975	44.1238	59.4256	71.1491	23.206	52.8679	67.9812	75.9599	92.8946	81.6455	109.484	90.7985
ENSGALG00000030960	83.0497	-0.949927	0.317339	-2.99342	0.00275873	0.0410314	59.4012	49.6392	58.2371	88.4556	11.603	68.9581	83.1614	86.4371	146.172	130.122	118.269	96.1396
ENSGALG00000001946	45.4713	-1.14868	0.383723	-2.99353	0.00275774	0.0410314	30.8429	30.8866	26.1473	35.5746	11.603	33.3297	60.721	27.5027	79.2336	76.5426	107.456	25.8153
ENSGALG00000008107	650.361	-0.454238	0.151919	-2.99	0.00278973	0.0413326	506.053	623.248	618.027	602.844	371.297	564.307	766.933	870.92	834.002	752.669	710.967	583.069
ENSGALG00000015094	24.222	-1.045	0.349946	-2.98618	0.00282487	0.0416934	11.4233	20.9588	23.7703	23.0754	0	12.6423	25.7404	30.122	43.0321	30.6171	42.5769	26.7054
ENSGALG00000012882	307.147	-0.668634	0.22457	-2.9774	0.00290705	0.0424572	262.736	260.33	266.227	251.906	88.1829	288.475	386.767	343.129	379.092	405.038	396.033	357.853
ENSGALG00000015681	367.743	-1.11667	0.375743	-2.97189	0.00295969	0.0431033	307.287	297.835	238.891	305.749	30.1678	209.173	471.908	550.055	484.281	503.268	509.572	504.733
ENSGALG00000008164	47.7303	-0.680988	0.229518	-2.96703	0.00300687	0.0437076	33.1276	33.0928	46.352	34.6131	23.206	48.2707	58.081	51.0765	84.698	58.0448	59.4725	42.7287
ENSGALG00000005483	1342.46	-0.75931	0.256025	-2.96576	0.00301934	0.0438475	976.693	1259.73	1383.43	1045.12	364.335	948.174	1550.37	1904.24	1716.5	1700.52	1640.23	1620.13
ENSGALG00000049586	403.99	-0.999707	0.337249	-2.9643	0.00303375	0.0440151	307.287	345.268	284.055	358.63	53.3739	263.19	431.647	691.497	461.058	517.301	590.671	543.901
ENSGALG00000015568	22.4758	-1.12941	0.381718	-2.95875	0.00308889	0.0444573	7.99632	19.8557	20.2047	18.268	6.96181	10.3437	36.3006	17.0255	55.3269	29.3413	19.5989	28.4858
ENSGALG00000011350	1765.85	-0.870034	0.294122	-2.95807	0.0030957	0.0444942	1320.53	1849.89	1256.26	1503.75	392.182	1166.54	1748.37	2432.03	2681.65	1917.39	2430.94	2490.73
ENSGALG00000019114	6.65568	-3.12204	1.05616	-2.95604	0.00311619	0.0447468	1.14233	0	1.18851	0	4.64121	2.2986	28.3805	2.61931	0.683049	15.3085	1.35165	22.2545
ENSGALG00000006080	479.501	-0.390681	0.132273	-2.9536	0.00314093	0.0449762	362.119	452.268	505.118	419.203	345.77	401.106	458.048	538.268	609.962	465.634	597.429	599.092
ENSGALG00000015528	356.123	-0.651774	0.220805	-2.95182	0.00315911	0.0451524	348.411	294.526	347.046	313.441	122.992	229.86	386.107	460.998	393.436	412.055	466.995	497.611
ENSGALG00000033183	497.718	-0.682548	0.231345	-2.95035	0.00317414	0.0453251	424.947	490.877	320.898	505.736	176.366	367.776	510.189	729.477	517.068	600.86	647.44	680.989
ENSGALG00000016926	151.526	-0.774873	0.262703	-2.94961	0.00318171	0.0453911	109.664	121.34	158.072	140.375	34.809	101.139	165.663	235.738	163.932	193.908	201.396	192.279
ENSGALG00000007596	48.0756	-1.37351	0.46574	-2.94909	0.00318712	0.0454261	51.4049	39.7114	38.0324	18.268	2.3206	9.19441	67.3212	47.1475	72.4032	107.16	72.3132	51.6305
ENSGALG00000041764	816.921	-0.371255	0.125927	-2.94816	0.00319669	0.0455203	631.709	726.939	793.926	712.453	624.242	783.824	953.056	825.082	1135.23	1016.74	824.506	775.348
ENSGALG00000005139	11182.1	-0.4318	0.146633	-2.94477	0.00323196	0.0459216	10626	10203.6	9024.38	10168.6	6532.5	10562.1	12515.8	16395.6	11468.4	12496.9	11961.4	12230.2
ENSGALG00000009864	214.5	-0.385129	0.13087	-2.94284	0.00325215	0.0460542	181.631	189.732	202.047	201.91	174.045	166.649	251.464	231.809	297.809	246.212	244.648	186.048
ENSGALG00000030011	200.995	-0.422327	0.14357	-2.94162	0.003265	0.0460633	161.069	222.825	155.695	182.68	155.48	150.558	181.503	233.118	220.625	253.866	259.517	235.008
ENSGALG00000009176	68.9431	-1.20328	0.409021	-2.94186	0.00326243	0.0460633	38.8392	73.9073	39.2209	53.8426	0	41.3748	95.7016	113.94	101.774	93.1269	91.9121	83.677
ENSGALG00000006421	47.8674	-1.06451	0.361823	-2.94207	0.00326027	0.0460633	34.2699	31.9897	40.4094	45.1893	2.3206	28.7325	56.101	45.8379	64.8896	105.884	68.9341	49.8502
ENSGALG00000049450	1487.32	-2.37652	0.807965	-2.94136	0.00326777	0.0460633	268.448	111.412	675.075	1181.65	394.503	250.548	1554.33	185.971	3482.86	202.838	673.121	8867.1
ENSGALG00000009409	183.064	-0.466086	0.15849	-2.94079	0.00327374	0.0461051	164.496	172.083	169.957	176.911	78.9005	151.708	205.264	223.951	204.915	205.389	210.857	232.337
ENSGALG00000001708	1170.09	-0.297474	0.101183	-2.93995	0.00328266	0.0461884	1109.2	1211.2	1047.08	989.357	860.944	1072.3	1223	1472.05	1217.19	1303.78	1359.08	1175.93
ENSGALG00000005815	497.894	-0.494287	0.168189	-2.93888	0.00329397	0.0462082	496.914	474.33	393.398	401.896	234.381	472.363	573.55	644.35	532.095	642.32	567.017	542.12
ENSGALG00000004375	2700.53	-0.275002	0.0935964	-2.93817	0.00330158	0.0462432	2601.09	2351.8	2146.45	2371	2921.64	2281.36	3325.14	2996.49	2866.07	2959.65	2776.29	2809.41
ENSGALG00000013935	1686.95	-0.311914	0.106229	-2.93624	0.0033222	0.0462932	1571.85	1616.03	1589.04	1660.47	1109.25	1474.55	1844.73	1921.26	1892.73	2016.26	1827.43	1719.83
ENSGALG00000016649	2562.27	-0.385222	0.131373	-2.93228	0.00336479	0.046619	2607.94	2050.65	2170.22	2655.59	1654.59	2185.97	2769.41	3061.97	2468.54	2852.49	3220.98	3048.87
ENSGALG00000011875	208.749	-0.766256	0.261304	-2.93243	0.00336319	0.046619	102.81	127.959	171.146	121.146	155.48	248.249	306.905	404.683	243.848	201.562	232.484	188.718
ENSGALG00000007620	13.4397	-0.998837	0.340609	-2.9325	0.00336242	0.046619	7.99632	11.0309	11.8851	12.4992	0	8.04511	16.5003	14.4062	21.8576	14.0328	24.3297	18.6938
ENSGALG00000017126	267.69	-0.710858	0.242471	-2.93172	0.00337091	0.0466449	252.455	204.072	276.923	228.831	83.5417	167.798	352.446	337.891	284.831	421.622	302.769	299.101
ENSGALG00000040028	396.775	-0.368288	0.125696	-2.92999	0.00338972	0.0468378	383.823	333.134	427.865	350.938	278.472	301.117	493.028	375.871	439.2	450.964	439.962	486.929
ENSGALG00000010145	201.469	-0.572807	0.195592	-2.92858	0.00340514	0.0469244	134.795	133.474	128.359	173.065	174.045	229.86	201.963	212.164	267.072	308.722	266.275	187.828
ENSGALG00000010873	19.2273	-1.4631	0.50049	-2.92334	0.00346295	0.0475932	5.71165	15.4433	20.2047	8.65327	9.28241	2.2986	22.4404	18.3352	54.6439	19.1357	41.2253	13.3527
ENSGALG00000008208	3188.36	-0.275565	0.0942612	-2.92342	0.00346209	0.0475932	3104.86	3001.52	2955.83	2991.15	2211.53	3031.86	3688.14	3622.5	3334.64	3587.3	3442.65	3288.33
ENSGALG00000004350	480.545	-0.70559	0.241541	-2.9212	0.0034868	0.0477747	419.235	382.774	357.742	463.431	141.557	421.794	680.472	597.202	463.79	688.884	568.368	581.288
ENSGALG00000008780	109.834	-0.62428	0.213897	-2.91859	0.00351616	0.0479813	66.2552	88.2475	106.966	99.0319	76.5799	81.6004	145.863	112.63	140.708	161.377	162.198	76.5556
ENSGALG00000008113	452.798	-0.75616	0.259118	-2.91821	0.00352051	0.0479982	395.246	392.701	426.676	325.94	116.03	359.731	548.469	466.237	515.019	694.625	555.528	637.37
ENSGALG00000038730	1567.55	-0.20788	0.0712691	-2.91684	0.00353601	0.0480816	1538.72	1470.42	1435.72	1463.36	1334.35	1475.7	1540.47	1840.06	1547.11	1778.34	1658.47	1727.84
ENSGALG00000017291	557.268	-0.812309	0.278688	-2.91476	0.00355957	0.0482733	443.224	516.248	464.708	543.233	132.274	321.804	555.07	768.767	713.786	766.702	767.061	694.341
ENSGALG00000012050	333.391	-1.01257	0.347478	-2.91404	0.00356782	0.0482733	228.466	327.619	294.751	260.56	41.7709	168.947	404.587	430.876	465.839	397.384	460.912	518.976
ENSGALG00000030350	176.2	-1.13506	0.389528	-2.91394	0.00356894	0.0482733	118.802	150.021	125.982	146.144	11.603	105.736	234.964	220.022	358.601	225.163	191.258	226.106
ENSGALG00000052162	280.116	-0.944167	0.324394	-2.91056	0.00360786	0.0487141	196.481	274.67	167.58	291.327	44.0915	171.246	361.686	360.155	338.792	398.66	426.445	330.257
ENSGALG00000048514	14.6646	-1.04616	0.359733	-2.90815	0.00363579	0.0490051	7.99632	12.134	13.0736	13.4606	6.96181	3.4479	17.1603	10.4772	20.4915	28.7035	18.9231	23.1447
ENSGALG00000008815	138.413	-0.597286	0.205711	-2.90351	0.00369	0.0493697	74.2515	94.8661	122.417	102.878	148.519	121.826	153.783	180.732	204.915	176.686	175.039	105.041
ENSGALG00000052375	23.7664	-1.21288	0.41779	-2.90309	0.00369495	0.0493697	14.8503	22.0619	11.8851	28.8442	0	5.74651	38.9407	23.5738	35.5185	40.8227	34.467	28.4858
ENSGALG00000004649	55.8839	-0.594916	0.204891	-2.90357	0.0036893	0.0493697	45.6932	54.0516	35.6554	54.804	30.1678	44.8228	86.4615	56.3151	73.7692	63.7855	74.3407	50.7403
ENSGALG00000004066	155.122	-0.460779	0.158705	-2.90336	0.00369178	0.0493697	177.061	127.959	109.343	141.337	102.107	120.677	155.103	212.164	154.369	186.254	192.61	182.487
ENSGALG00000009168	321.305	-1.0068	0.346938	-2.90196	0.00370834	0.0494199	267.305	292.32	210.367	258.637	34.809	213.77	381.487	464.927	396.168	444.585	439.962	451.322
ENSGALG00000031659	61.2114	-0.88536	0.305349	-2.8995	0.00373756	0.0496506	60.5435	51.8454	30.9013	25.9598	20.8854	65.5102	58.741	95.6047	60.7913	114.176	75.6923	73.885
ENSGALG00000032746	1996.87	-0.433168	0.149423	-2.89894	0.00374432	0.0496772	1603.83	1834.44	1906.37	1497.98	1919.14	1437.78	2182.66	2154.38	2049.83	3121.66	1834.86	2419.51
ENSGALG00000052386	59.4654	-1.23558	0.426251	-2.89871	0.00374703	0.0496772	31.9853	26.4743	19.0162	37.4975	32.4884	65.5102	104.282	36.6703	161.199	52.942	108.132	37.3876
ENSGALG00000016631	484.117	-0.296291	0.102244	-2.89789	0.00375682	0.0497641	422.662	472.124	402.906	422.087	410.747	475.811	621.731	512.075	495.21	572.794	460.912	540.34
ENSGALG00000017234	259.331	-1.22754	0.423872	-2.89601	0.00377937	0.0498162	202.193	228.34	199.67	145.183	11.603	141.364	380.827	411.231	398.217	333.598	322.368	337.379
ENSGALG00000010795	62.809	-0.802898	0.277214	-2.89631	0.00377582	0.0498162	46.8356	66.1856	64.1797	48.0737	9.28241	35.6283	77.8813	87.7468	81.9658	70.1641	89.2088	76.5556
ENSGALG00000042928	5.3681	-2.35197	0.811945	-2.89671	0.00377099	0.0498162	0	3.30928	3.56554	0.961474	0	2.2986	21.7804	9.16758	7.51353	2.55142	11.489	1.78036
ENSGALG00000012166	155.893	-0.666123	0.230124	-2.89462	0.00379612	0.0498553	109.664	162.155	128.359	164.412	58.0151	96.5413	198.663	155.849	217.893	218.147	206.126	154.892
ENSGALG00000004812	119.776	-0.476943	0.164747	-2.895	0.00379153	0.0498553	124.514	107	90.327	108.647	67.2975	99.9892	121.442	115.25	165.298	158.188	152.06	127.296
ENSGALG00000007367	8.25537	-3.26226	1.12726	-2.89397	0.0038041	0.0498848	2.28466	4.41238	2.37703	0	0	0	1.98003	7.85792	8.87963	40.1849	31.0879	0
ENSGALG00000048968	11.1344	-2.34005	0.808717	-2.89354	0.00380927	0.0499002	0	0	14.2622	4.80737	0	2.2986	10.5602	27.5027	7.51353	38.9092	13.5165	14.2429

## Sheet: Sheet3
Down-regulated DEGs in midbrain between LXFC and TC chickens (T refers to TC while F refers to LXFC)
Gene	baseMean	log2FoldChange	lfcSE	stat	pvalue	padj	T1M	T2M	T3M	T4M	T5M	T6M	F1M	F2M	F3M	F4M	F5M	F6M
ENSGALG00000051870	537.294	2.90632	0.152916	19.0059	1.52289e-80	2.64953e-76	896.003	865.611	910.982	1054.99	978.092	982.688	125.035	107.413	79.6148	143.575	125.758	177.761
ENSGALG00000052610	122.207	4.24266	0.259964	16.3202	7.09299e-60	6.17019e-56	240.187	195.731	191.897	335.354	266.855	161.866	15.3732	8.73278	6.7044	12.3772	17.8064	13.6041
ENSGALG00000001542	98.7425	2.5395	0.203268	12.4933	8.11661e-36	4.70709e-32	146.201	193.637	157.102	194.529	173.004	146.541	12.2985	25.3251	31.0079	30.5303	41.1774	33.5569
ENSGALG00000048691	61.5964	2.63392	0.226239	11.6422	2.51385e-31	1.0934e-27	98.1635	107.809	86.4589	145.599	114.205	84.2851	21.5224	13.0992	14.2469	17.328	15.5806	20.8597
ENSGALG00000048488	1023.24	2.02301	0.175159	11.5495	7.42203e-31	2.58257e-27	2080.23	1581.55	1847.27	1670.8	1495.97	1177.12	423.274	485.542	418.187	280.549	526.403	292.036
ENSGALG00000048306	96.9645	2.98391	0.262252	11.378	5.37915e-30	1.55977e-26	150.378	205.151	136.015	232.719	185.442	123.554	20.4975	32.3113	15.0849	12.3772	15.5806	34.4638
ENSGALG00000006326	206.287	2.58492	0.228824	11.2966	1.36434e-29	3.39097e-26	268.383	360.061	276.247	446.343	360.707	408.975	46.1195	44.5372	30.1698	68.4869	90.1451	75.2762
ENSGALG00000025650	50.0324	4.00843	0.365252	10.9744	5.07169e-28	1.10297e-24	85.632	79.5483	55.882	171.854	61.0601	111.103	5.12438	6.98622	4.19025	5.776	7.79032	5.44166
ENSGALG00000006202	273.796	2.48488	0.245211	10.1336	3.91769e-24	6.19636e-21	506.482	401.928	212.984	648.033	493.004	524.867	84.0399	48.9036	70.3962	116.345	102.387	76.1832
ENSGALG00000047574	64.183	2.79953	0.276831	10.1128	4.84915e-24	7.03047e-21	105.474	114.089	98.057	179.015	107.421	68.9606	19.4727	11.3526	8.3805	19.8034	20.0323	18.1389
ENSGALG00000027416	370.879	1.351	0.136039	9.93099	3.05224e-23	4.08484e-20	470.976	584.052	467.089	577.62	557.456	538.276	230.597	223.559	155.039	219.488	260.419	165.971
ENSGALG00000015021	37.9547	2.94301	0.297328	9.89821	4.23806e-23	5.26669e-20	65.7904	57.5678	84.3501	76.3796	50.8834	68.0028	6.14926	9.60606	4.19025	14.8526	12.2419	5.44166
ENSGALG00000008613	530.699	1.71578	0.175354	9.78469	1.30994e-22	1.51935e-19	890.781	861.424	929.96	779.31	708.976	709.719	239.821	256.744	137.44	220.313	342.774	291.129
ENSGALG00000054322	122.124	2.763	0.282868	9.76782	1.54746e-22	1.68267e-19	226.611	198.871	184.516	299.551	218.233	149.415	25.6219	20.9587	59.5016	22.2789	44.5161	15.418
ENSGALG00000003878	609.694	1.40748	0.147795	9.5232	1.67933e-21	1.71864e-18	963.882	944.113	834.012	940.423	853.711	775.806	277.742	405.201	238.844	279.724	437.371	365.498
ENSGALG00000039869	43.2134	3.54158	0.372556	9.50616	1.97836e-21	1.91219e-18	84.5877	105.715	52.7188	103.828	93.8516	36.3959	4.09951	4.36639	3.3522	7.42629	12.2419	9.97637
ENSGALG00000048926	1028.03	1.61284	0.169799	9.49854	2.12864e-21	1.94916e-18	1607.17	1868.34	1421.3	1685.12	1421.34	1292.05	490.916	571.997	287.451	451.353	644.371	594.954
ENSGALG00000054180	27.7447	4.13394	0.439605	9.40376	5.26453e-21	4.57961e-18	46.9932	50.241	47.447	65.6387	50.8834	52.6782	1.02488	1.74656	0	0.825143	10.0161	5.44166
ENSGALG00000013916	893.678	1.15034	0.123204	9.33682	9.9275e-21	7.85084e-18	1154.99	1259.17	1096.55	1299.65	1406.64	1174.25	517.563	609.548	450.871	473.632	728.951	552.328
ENSGALG00000046828	1272.52	1.34377	0.146028	9.20214	3.50905e-20	2.65437e-17	1436.95	1797.16	1491.94	2359.41	2080.57	1787.23	655.921	736.173	576.579	655.989	925.935	766.367
ENSGALG00000051082	702.168	1.16363	0.127565	9.12191	7.38127e-20	5.21545e-17	860.497	932.599	858.263	1077.67	990.531	1104.33	354.607	390.355	399.75	431.55	588.726	437.146
ENSGALG00000026516	685.495	0.781221	0.0856578	9.12026	7.49432e-20	5.21545e-17	840.655	909.572	861.426	823.467	913.64	849.556	565.732	532.699	457.575	432.375	504.145	535.096
ENSGALG00000047833	359.183	2.22854	0.247475	9.0051	2.15475e-19	1.38846e-16	515.88	661.507	459.708	850.916	724.806	338.098	104.537	116.146	85.4811	116.345	227.032	109.74
ENSGALG00000002495	3874.91	1.00686	0.111867	9.00054	2.24601e-19	1.39558e-16	5617.25	5384.16	4596.03	4907.39	5243.25	5298.47	2266	2867.84	2077.53	2260.89	3066.05	2914.01
ENSGALG00000028451	6614.66	1.27388	0.142095	8.965	3.10287e-19	1.82004e-16	9851.85	7508.94	10805.3	8167.84	10402.8	9414.08	3917.08	3515.82	3309.46	3246.94	5530.02	3705.77
ENSGALG00000036955	497.777	1.65761	0.18503	8.95865	3.28688e-19	1.84468e-16	758.156	724.308	709.596	1004.87	810.743	526.782	198.826	255.87	173.476	193.084	352.79	264.827
ENSGALG00000004952	1678.92	1.11813	0.125089	8.93867	3.93883e-19	2.14149e-16	2264.03	2405.29	2402.92	2345.09	2290.88	2082.23	1017.7	1171.94	785.253	885.379	1374.44	1121.89
ENSGALG00000048200	398.012	1.283	0.146224	8.77419	1.72144e-18	9.07563e-16	530.501	551.605	564.092	686.223	594.771	456.864	213.174	259.363	161.744	228.565	301.597	227.643
ENSGALG00000005675	1524.4	1.30716	0.149139	8.76475	1.87194e-18	9.57884e-16	1610.3	1756.34	2244.77	2280.65	2779.37	2355.2	1019.75	994.663	733.294	709.623	1001.61	807.179
ENSGALG00000037378	368.091	1.48864	0.17021	8.74586	2.21321e-18	1.10016e-15	521.102	518.111	439.675	705.318	524.665	546.896	204.975	249.757	116.489	167.504	220.355	202.248
ENSGALG00000014555	2239.75	1.10982	0.127181	8.72629	2.63163e-18	1.23744e-15	3062.91	3535.71	2456.7	3217.49	3205.66	2885.81	1515.79	1375.41	1242.83	1085.89	1791.77	1500.99
ENSGALG00000036474	275.817	2.14893	0.246192	8.72868	2.57664e-18	1.23744e-15	466.799	511.83	379.576	503.628	476.043	361.085	81.9901	78.595	48.6069	92.4161	195.871	113.368
ENSGALG00000031312	91.0257	1.77012	0.204883	8.6397	5.63617e-18	2.58048e-15	109.651	153.863	158.157	152.759	160.565	110.145	30.7463	34.0578	30.1698	51.1589	41.1774	59.8582
ENSGALG00000050178	856.989	1.01853	0.118072	8.62629	6.33769e-18	2.8259e-15	999.388	1270.68	991.114	1219.69	1221.2	1181.91	476.568	525.713	493.612	599.879	720.048	584.071
ENSGALG00000000067	378.917	1.12267	0.130188	8.62344	6.49706e-18	2.8259e-15	478.286	417.629	555.657	683.836	491.873	488.471	229.572	236.658	221.245	207.936	263.758	272.083
ENSGALG00000049348	253.964	0.883128	0.10429	8.46796	2.49728e-17	1.0597e-14	338.351	321.333	342.672	300.745	376.537	297.871	166.03	206.094	175.991	179.881	162.484	179.575
ENSGALG00000037716	2974.56	0.892449	0.10664	8.36882	5.81971e-17	2.35468e-14	3557.9	4070.57	3542.71	4264.13	4172.44	3587.87	2260.88	2096.74	1871.37	1662.66	2505.14	2102.29
ENSGALG00000030776	674.168	0.740971	0.0887666	8.3474	6.97796e-17	2.70838e-14	745.625	798.623	936.287	868.818	865.018	846.683	483.742	569.377	476.851	448.878	528.629	521.492
ENSGALG00000052199	492.346	1.62645	0.194856	8.34694	7.00525e-17	2.70838e-14	731.005	641.62	617.865	1046.64	833.357	590.954	193.702	201.727	184.371	226.089	385.064	255.758
ENSGALG00000030028	127.635	1.87168	0.224903	8.32217	8.63705e-17	3.13057e-14	155.6	207.244	229.854	188.562	217.103	204.008	50.219	67.2424	20.9513	70.1372	69	51.6957
ENSGALG00000051169	693.648	1.19384	0.143432	8.32337	8.5496e-17	3.13057e-14	961.793	944.113	912.036	1151.66	1032.37	788.258	402.777	343.198	333.544	411.747	584.274	458.006
ENSGALG00000024295	51.8608	2.34524	0.281745	8.32398	8.50556e-17	3.13057e-14	76.2333	105.715	53.7732	105.022	114.205	66.0872	7.17414	21.8319	20.9513	17.328	12.2419	21.7666
ENSGALG00000012229	1912.36	1.52541	0.183731	8.30238	1.02047e-16	3.62329e-14	3152.72	2860.6	3053.48	3008.64	2475.2	2478.75	1077.15	985.931	550.599	780.586	1483.5	1041.17
ENSGALG00000029837	1090.34	1.42073	0.17173	8.27304	1.30585e-16	4.45474e-14	1759.63	1597.25	1618.47	1538.33	1519.72	1490.31	678.468	692.509	327.678	526.442	814.645	520.585
ENSGALG00000002595	4061.18	0.882244	0.106611	8.27536	1.28069e-16	4.45474e-14	5543.1	5211.46	5004.07	5313.15	5238.73	5280.27	2861.46	2907.14	2174.74	2625.61	3606.92	2967.52
ENSGALG00000048501	111.468	1.36316	0.165308	8.24618	1.63537e-16	5.36834e-14	138.891	158.05	138.123	198.109	191.096	139.837	57.3931	73.3553	71.2343	47.8583	55.6452	68.0207
ENSGALG00000047587	69.5352	2.58207	0.314142	8.21942	2.04486e-16	6.58823e-14	123.227	136.069	61.1539	211.237	110.813	72.7917	12.2985	27.0716	16.761	14.8526	20.0323	28.1152
ENSGALG00000049357	23.8874	3.09461	0.377101	8.2063	2.28106e-16	7.21562e-14	35.5059	58.6145	36.9032	47.7372	39.576	37.3536	2.04975	4.36639	3.3522	3.30057	13.3548	4.53471
ENSGALG00000026328	824.714	1.25314	0.153373	8.17053	3.07027e-16	9.53867e-14	1146.63	991.214	1038.56	1477.47	1339.93	976.942	418.15	488.162	362.038	476.933	659.951	520.585
ENSGALG00000038313	871.701	0.95643	0.117286	8.1547	3.50043e-16	1.06843e-13	1030.72	1024.71	1217.81	1323.51	1169.19	1135.93	536.011	641.859	460.09	562.748	721.161	636.674
ENSGALG00000052051	808.691	0.821077	0.100715	8.15249	3.56513e-16	1.06942e-13	1027.58	925.272	968.972	1115.86	1114.91	1042.07	578.03	582.476	496.126	580.076	727.839	545.073
ENSGALG00000049239	171.088	1.45525	0.180197	8.07591	6.69725e-16	1.91014e-13	224.523	305.633	246.724	261.361	296.255	169.528	91.214	95.1873	75.4245	66.8366	97.9355	122.437
ENSGALG00000027369	1127.1	0.704186	0.0872292	8.07282	6.86926e-16	1.9276e-13	1282.39	1405.7	1205.15	1532.36	1523.11	1431.89	882.419	943.14	805.366	773.985	888.097	851.619
ENSGALG00000034258	609.374	0.852156	0.10561	8.06887	7.09508e-16	1.95937e-13	698.632	741.055	705.378	966.679	786.997	806.456	423.274	425.286	377.123	458.78	497.468	425.356
ENSGALG00000007251	626.745	0.96099	0.119947	8.01181	1.13031e-15	3.02541e-13	750.846	810.137	716.976	1046.64	809.612	833.274	398.677	365.03	398.074	425.774	534.193	431.705
ENSGALG00000038672	2179.27	1.15921	0.145429	7.97095	1.57465e-15	4.02879e-13	3137.05	3147.39	2590.6	3394.12	3378.66	2413.62	1273.92	1411.22	1026.61	1124.67	1863	1390.34
ENSGALG00000045540	220.794	1.05903	0.133355	7.94145	1.99839e-15	4.96685e-13	311.199	280.512	282.573	386.672	280.424	248.067	146.557	130.992	126.546	136.149	174.726	145.111
ENSGALG00000002500	568.913	1.20642	0.152116	7.93094	2.17492e-15	5.32947e-13	674.613	740.008	669.529	1119.44	813.004	746.115	307.463	369.396	269.852	306.953	400.645	409.938
ENSGALG00000048705	927.559	1.26444	0.159845	7.9104	2.56566e-15	6.19963e-13	1189.45	1355.46	1184.07	1546.69	1508.41	1073.68	466.319	571.124	387.179	502.512	793.5	552.328
ENSGALG00000031518	350.244	1.16098	0.147042	7.89554	2.89065e-15	6.88925e-13	420.85	480.43	373.249	544.204	550.672	534.444	171.154	222.686	165.934	237.641	260.419	241.247
ENSGALG00000001634	2946.91	0.799318	0.102671	7.7852	6.96021e-15	1.55248e-12	3632.05	3902.05	3815.79	3774.82	3703.18	3627.13	2139.94	2308.95	1783.37	1911.86	2752.21	2011.6
ENSGALG00000033557	295.18	1.025	0.131983	7.76615	8.09054e-15	1.75949e-12	295.535	385.181	364.814	473.792	470.389	385.03	187.552	186.881	189.399	170.805	221.468	211.318
ENSGALG00000014387	473.481	1.08015	0.13955	7.7402	9.92585e-15	2.0806e-12	543.032	625.919	657.931	751.861	690.884	587.123	220.348	316.127	268.176	304.478	408.435	307.454
ENSGALG00000015195	3081.18	0.943785	0.121921	7.74095	9.86748e-15	2.0806e-12	3573.57	4405.51	4066.73	4025.44	3941.77	4311.95	1817.11	2193.67	1653.47	1934.14	2788.93	2261.92
ENSGALG00000003281	643.403	0.926882	0.119912	7.72971	1.07792e-14	2.23258e-12	843.788	799.67	645.279	1083.64	885.372	802.624	397.652	437.512	491.097	421.648	476.322	436.239
ENSGALG00000021692	1299.56	1.05398	0.136501	7.72139	1.15067e-14	2.35522e-12	1566.44	1901.83	1813.53	1718.54	1744.74	1777.65	772.757	855.812	615.129	776.46	1207.5	844.364
ENSGALG00000049721	938.483	1.08938	0.142482	7.64576	2.07723e-14	4.01551e-12	1168.56	1021.57	1128.18	1870.11	1078.73	1394.54	545.234	585.969	590.825	599.879	638.806	639.395
ENSGALG00000004005	1055.29	0.97803	0.128048	7.63798	2.20657e-14	4.21867e-12	1446.35	1516.65	1120.8	1157.63	1585.3	1572.68	603.652	900.349	706.476	623.808	707.806	721.926
ENSGALG00000053991	2232.37	1.15457	0.151528	7.6195	2.54657e-14	4.764e-12	3193.45	3164.14	2922.73	3631.61	2964.81	2606.14	1457.37	1376.29	912.637	1175	1904.18	1480.13
ENSGALG00000054374	121.236	2.08458	0.273557	7.62027	2.53151e-14	4.764e-12	148.29	186.31	150.776	392.639	193.357	106.314	38.9453	39.2975	41.0645	54.4595	48.9677	54.4166
ENSGALG00000051337	31.354	2.69788	0.354536	7.60962	2.74899e-14	5.08798e-12	53.2589	63.848	47.447	85.927	40.7067	34.4803	10.2488	8.73278	3.3522	12.3772	12.2419	3.62777
ENSGALG00000003245	242.73	0.995952	0.130937	7.60637	2.81911e-14	5.10905e-12	337.306	321.333	285.736	360.416	334.7	298.829	148.607	156.317	128.222	156.777	220.355	164.157
ENSGALG00000000629	771.772	1.00721	0.132411	7.6067	2.81183e-14	5.10905e-12	952.395	1055.06	976.353	1088.41	981.485	1128.27	450.946	517.854	396.398	465.381	724.5	524.213
ENSGALG00000046978	566.638	1.12644	0.148372	7.59202	3.14956e-14	5.53496e-12	539.899	810.137	784.456	953.551	875.195	699.184	357.682	299.534	306.726	341.609	460.742	370.94
ENSGALG00000047323	379.741	0.971672	0.128124	7.58384	3.3547e-14	5.83651e-12	487.685	457.403	429.131	676.675	503.18	463.568	245.97	258.49	240.52	252.494	310.5	231.27
ENSGALG00000004963	1020.3	0.579041	0.0766311	7.55621	4.14994e-14	7.14858e-12	1162.3	1310.45	1150.33	1186.27	1332.01	1191.49	781.981	855.812	802.014	794.613	918.145	758.204
ENSGALG00000027688	1334.87	0.781515	0.103449	7.55461	4.20107e-14	7.1657e-12	1521.53	1623.41	1518.3	1905.91	1757.17	1798.72	921.364	954.493	879.953	880.428	1214.18	1042.98
ENSGALG00000045529	719.786	1.16508	0.154494	7.54125	4.65497e-14	7.78723e-12	910.623	1129.38	824.523	1256.68	953.216	898.403	333.085	447.991	355.333	427.424	596.516	504.26
ENSGALG00000035138	1479.44	0.601786	0.0799759	7.52459	5.28864e-14	8.76303e-12	1737.7	1803.44	1624.79	1786.57	1969.75	1777.65	1180.66	1276.73	1124.66	1069.39	1315.45	1086.52
ENSGALG00000037805	9278.77	0.996589	0.132592	7.51621	5.63866e-14	9.25484e-12	11341	13434.2	11335.6	14577.8	13262.5	10219.6	5237.12	7077.04	5411.29	5223.16	8059.64	6166.3
ENSGALG00000033441	322.108	1.5859	0.211203	7.50888	5.9634e-14	9.69638e-12	545.121	476.243	452.328	559.719	443.251	421.426	148.607	184.262	71.2343	167.504	245.952	149.646
ENSGALG00000047954	455.215	0.941359	0.1255	7.50086	6.34006e-14	1.02134e-11	540.943	559.978	548.276	792.438	643.393	507.626	272.617	318.746	299.184	326.757	360.581	292.036
ENSGALG00000047792	561.216	1.03051	0.137512	7.49396	6.68284e-14	1.06668e-11	637.018	754.662	674.801	928.489	851.449	674.281	321.811	394.722	284.937	348.211	455.177	409.031
ENSGALG00000052519	573.447	0.9217	0.123446	7.46641	8.24148e-14	1.29176e-11	729.96	709.654	618.919	936.843	785.866	722.17	349.483	348.438	354.495	403.495	478.548	443.495
ENSGALG00000033854	641.645	1.13652	0.153081	7.42428	1.13398e-13	1.71556e-11	656.86	770.362	719.085	1186.27	1165.8	794.962	386.379	430.526	407.292	392.768	403.984	385.451
ENSGALG00000002990	1483.26	0.808605	0.108948	7.42196	1.154e-13	1.73081e-11	1669.82	1840.08	1852.54	2102.82	2008.2	1855.23	977.732	1129.15	934.426	912.609	1326.58	1189.91
ENSGALG00000036263	218.228	1.45373	0.195989	7.41737	1.1947e-13	1.77653e-11	229.744	314.006	259.377	513.175	315.477	286.378	98.3882	126.625	98.0519	98.1921	146.903	132.414
ENSGALG00000001876	278.353	1.69749	0.228958	7.41397	1.22576e-13	1.80727e-11	364.458	396.695	305.769	708.898	418.375	358.212	114.786	89.9476	92.1855	152.652	195.871	142.39
ENSGALG00000021079	212.045	0.962902	0.129947	7.40994	1.26359e-13	1.84739e-11	274.649	272.139	257.268	329.387	277.032	270.096	127.085	153.697	119.841	122.121	182.516	158.715
ENSGALG00000028998	1234.06	0.878183	0.118934	7.38382	1.53817e-13	2.21166e-11	1524.67	1867.29	1623.74	1352.16	1437.17	1784.35	904.966	856.685	777.711	726.951	854.71	1098.31
ENSGALG00000034811	1808.81	0.79223	0.107363	7.37897	1.5952e-13	2.27486e-11	2353.84	2260.85	2323.85	2390.44	2418.66	2010.39	1332.34	1496.8	1157.35	1080.94	1621.5	1258.84
ENSGALG00000038229	4524.72	0.936393	0.127233	7.35966	1.84375e-13	2.5662e-11	5980.66	5327.64	5525.99	7188.03	6205.52	5432.56	2945.5	3100.14	2299.61	2966.39	4014.24	3310.34
ENSGALG00000036774	3950.49	0.671534	0.0913259	7.35316	1.93581e-13	2.65191e-11	4894.6	4966.53	5042.03	4480.14	4569.33	5166.3	3024.41	3455.56	2759.7	2619.01	3542.37	2885.89
ENSGALG00000004845	293.007	1.33244	0.181263	7.35086	1.9693e-13	2.6767e-11	408.318	490.897	476.578	400.993	355.053	383.114	171.154	177.275	87.9953	160.903	231.484	172.319
ENSGALG00000003625	2126.53	1.09281	0.148774	7.34543	2.05104e-13	2.76621e-11	2715.16	2940.15	2576.9	3382.18	3287.07	2470.13	1228.83	1396.37	930.236	1277.32	1867.45	1446.57
ENSGALG00000032595	1793.9	1.12158	0.153092	7.32618	2.36797e-13	3.14488e-11	2101.12	2655.45	2110.86	2952.55	2617.67	2309.22	1059.72	1173.69	787.767	946.44	1538.03	1274.25
ENSGALG00000008206	256.104	1.33777	0.182671	7.32335	2.41851e-13	3.18767e-11	334.174	316.1	324.748	455.891	367.491	402.27	140.408	119.639	91.3475	173.28	213.677	134.228
ENSGALG00000046169	209.667	1.34006	0.183202	7.31468	2.57998e-13	3.37493e-11	304.933	286.793	265.703	365.19	357.315	222.206	106.587	109.16	95.5377	107.269	189.194	106.112
ENSGALG00000047273	726.609	0.976971	0.133897	7.29644	2.95475e-13	3.83632e-11	976.413	1025.75	885.677	1099.15	1016.54	776.764	457.095	480.303	375.447	453.004	654.387	518.771
ENSGALG00000042941	1549.57	1.0391	0.142488	7.29257	3.04093e-13	3.91897e-11	1734.57	2165.6	1690.17	2577.81	2278.45	2060.2	902.916	1082.86	819.613	886.204	1354.4	1042.08
ENSGALG00000046992	412.818	1.03293	0.141833	7.28268	3.27253e-13	4.15587e-11	436.514	554.745	455.491	692.19	627.562	560.305	245.97	289.928	229.626	239.292	338.323	283.873
ENSGALG00000033510	24.908	3.62439	0.498066	7.27692	3.41524e-13	4.2747e-11	50.126	14.6536	21.0875	70.4124	50.8834	68.9606	6.14926	0.873278	2.51415	4.95086	5.56452	2.72083
ENSGALG00000050799	440.604	1.1738	0.161565	7.26522	3.72435e-13	4.62831e-11	644.328	628.013	525.08	727.993	688.622	448.244	248.02	282.942	193.59	255.794	376.161	268.455
ENSGALG00000051638	484.042	1.33591	0.184166	7.25384	4.0512e-13	4.99877e-11	647.461	712.795	610.484	836.595	784.735	567.009	229.572	268.97	168.448	245.893	407.323	329.22
ENSGALG00000035236	2128.86	0.904617	0.124936	7.24065	4.46535e-13	5.471e-11	2656.68	2890.95	2383.95	3205.55	2974.98	2538.13	1272.9	1498.54	1179.97	1464.63	1950.92	1529.11
ENSGALG00000009292	260.375	0.991155	0.137395	7.21392	5.4364e-13	6.56823e-11	307.022	388.321	314.204	312.679	364.099	392.692	171.154	182.515	232.978	139.449	162.484	156.901
ENSGALG00000049677	216.756	1.32989	0.18443	7.21084	5.56084e-13	6.63906e-11	319.553	352.734	245.67	366.383	333.569	242.32	81.9901	109.16	107.27	136.149	184.742	121.53
ENSGALG00000026374	1025.24	1.00563	0.139561	7.20571	5.77436e-13	6.83417e-11	1307.45	1291.61	1186.17	1749.57	1521.98	1155.09	599.553	724.821	528.81	652.688	875.855	709.229
ENSGALG00000031238	506.291	0.944215	0.131172	7.19829	6.09735e-13	7.11958e-11	696.543	716.981	711.704	636.099	669.4	565.094	334.11	400.834	269.014	293.751	451.839	330.127
ENSGALG00000028880	851.506	0.866153	0.120808	7.1697	7.51643e-13	8.60334e-11	1004.61	1092.74	953.157	1355.74	1217.81	973.11	622.1	592.956	493.612	590.803	740.081	581.35
ENSGALG00000051412	2938.71	1.00228	0.139905	7.16403	7.83372e-13	8.90792e-11	3847.17	3479.19	3359.24	5027.92	4640.57	3167.4	1905.25	2097.61	1526.93	1768.28	2357.13	2087.78
ENSGALG00000049003	29.5673	2.07106	0.289519	7.15344	8.46267e-13	9.56062e-11	48.0375	54.4278	36.9032	56.0912	50.8834	40.227	11.2736	13.9724	9.21855	15.6777	14.4677	3.62777
ENSGALG00000035825	400.569	1.40199	0.196267	7.14327	9.1135e-13	1.02295e-10	502.305	501.364	374.304	818.693	734.983	554.558	263.393	222.686	198.618	155.127	284.903	195.9
ENSGALG00000002591	616.987	0.86704	0.121674	7.12593	1.03383e-12	1.11986e-10	768.599	810.137	687.454	860.464	867.28	786.342	431.473	434.019	338.572	374.615	529.742	515.143
ENSGALG00000038755	233.238	0.859269	0.120589	7.1256	1.03631e-12	1.11986e-10	266.295	317.146	292.062	362.803	300.778	264.349	183.453	154.57	138.278	166.679	189.194	163.25
ENSGALG00000051594	470.977	0.669977	0.0940056	7.12699	1.02585e-12	1.11986e-10	597.335	555.791	548.276	662.354	557.456	547.853	352.558	348.438	331.03	359.763	436.258	354.615
ENSGALG00000030845	5379.17	1.00798	0.141486	7.1242	1.04686e-12	1.12427e-10	5506.55	6317.81	6845.01	8963.86	9068.56	6410.46	3330.85	3918.4	2970.89	3171.85	4235.71	3810.07
ENSGALG00000034917	455.945	1.05479	0.148092	7.12249	1.05995e-12	1.13135e-10	580.627	609.172	556.711	844.949	646.785	455.906	227.523	316.127	293.318	296.226	348.339	295.663
ENSGALG00000052338	3815.29	0.76948	0.108066	7.12048	1.07554e-12	1.14099e-10	4653.37	4342.71	4354.58	5278.54	4866.72	5357.85	2650.33	3006.7	2279.5	2618.18	3480.05	2894.96
ENSGALG00000049166	20.1311	2.83599	0.398512	7.11647	1.1073e-12	1.16678e-10	27.1516	42.9142	25.305	57.2847	29.3993	29.6914	6.14926	1.74656	7.54245	2.47543	5.56452	6.3486
ENSGALG00000052471	646.768	0.966529	0.135981	7.10783	1.17885e-12	1.22081e-10	836.478	913.759	742.281	1001.29	897.81	742.284	341.284	508.248	346.953	471.157	539.758	419.914
ENSGALG00000035086	4313.46	0.948731	0.133565	7.10316	1.2194e-12	1.24938e-10	5778.07	5600.83	5324.6	6353.82	5991.81	5045.62	2722.07	3055.6	2057.41	2764.23	3953.03	3114.44
ENSGALG00000038885	13595.3	0.873893	0.123032	7.103	1.22079e-12	1.24938e-10	16896.7	16771.1	15631.1	20851.6	19417.1	15979.7	8456.26	9041.04	7612.01	9587.34	12171.8	10727.3
ENSGALG00000038667	431.334	0.754035	0.106546	7.07711	1.47187e-12	1.45498e-10	486.64	546.371	586.234	585.974	513.357	530.613	293.115	385.989	319.297	261.57	339.435	327.406
ENSGALG00000050532	60.3533	1.94014	0.274293	7.07323	1.51369e-12	1.48786e-10	99.2078	90.0152	66.4257	149.179	94.9824	74.7073	10.2488	28.8182	20.1132	22.2789	35.6129	32.6499
ENSGALG00000035047	593.647	1.10412	0.156168	7.07006	1.54869e-12	1.51371e-10	743.536	815.37	662.149	1146.89	887.633	606.278	330.01	377.256	337.734	351.511	476.322	389.078
ENSGALG00000033446	2897.91	0.821432	0.116409	7.05646	1.708e-12	1.64176e-10	3151.67	3289.74	3938.1	4323.8	3985.87	3516.99	2021.06	1983.21	1817.73	1911.86	2699.9	2134.94
ENSGALG00000030994	597.759	0.796027	0.112883	7.05181	1.76608e-12	1.68825e-10	607.778	811.183	731.738	860.464	762.121	776.764	421.224	424.413	370.418	416.697	538.645	451.657
ENSGALG00000043002	1227.16	0.808099	0.114858	7.03561	1.98393e-12	1.88614e-10	1497.52	1688.31	1558.37	1509.69	1692.72	1424.23	916.24	1053.17	715.695	745.93	1070.61	853.433
ENSGALG00000039473	756.899	1.02795	0.146366	7.0232	2.16845e-12	2.02832e-10	847.965	1217.3	862.48	1318.74	904.594	942.461	415.075	458.471	458.413	514.064	654.387	488.842
ENSGALG00000016595	751.074	0.808398	0.115179	7.01863	2.2405e-12	2.07342e-10	855.276	830.024	813.979	1192.24	1023.32	1021.96	561.632	543.179	473.498	514.89	569.806	613.093
ENSGALG00000004734	1660.45	0.717083	0.102192	7.01703	2.26628e-12	2.08618e-10	1932.99	1764.72	1937.94	2089.7	2407.35	2254.63	1339.51	1250.53	1140.59	1064.44	1359.97	1383.09
ENSGALG00000042863	592.486	1.04475	0.148915	7.01573	2.28758e-12	2.0947e-10	772.776	778.736	742.281	896.266	801.697	794.962	311.563	393.848	303.374	320.981	569.806	423.542
ENSGALG00000054542	32.0657	2.66432	0.379853	7.01408	2.31471e-12	2.10845e-10	24.0187	60.7079	44.2838	64.4453	104.028	34.4803	12.2985	7.8595	5.86635	6.60115	11.129	9.06943
ENSGALG00000003554	431.967	1.16586	0.166329	7.00933	2.39455e-12	2.16981e-10	588.981	577.772	590.451	722.026	520.142	584.249	271.592	186.008	267.338	190.608	380.613	303.826
ENSGALG00000009733	868.58	0.640073	0.0913924	7.00357	2.4952e-12	2.2493e-10	1039.07	1126.24	1045.94	984.58	1069.68	1080.38	663.095	677.664	569.036	638.661	815.758	712.857
ENSGALG00000007241	342.889	0.596932	0.0853409	6.99468	2.65867e-12	2.37208e-10	417.717	402.975	454.436	412.927	400.283	388.861	245.97	261.11	269.852	285.5	289.355	285.687
ENSGALG00000037408	170.886	5.95621	0.851924	6.99148	2.71993e-12	2.41435e-10	1459.92	99.4354	37.9576	210.044	93.8516	116.85	2.04975	3.49311	4.19025	5.776	8.90322	8.16248
ENSGALG00000026039	400.242	0.876857	0.12559	6.98191	2.91197e-12	2.5717e-10	473.064	499.27	452.328	659.967	533.711	491.344	254.169	338.832	238.006	269.822	319.403	272.99
ENSGALG00000002988	4247.69	0.923925	0.132504	6.97279	3.10721e-12	2.7256e-10	4554.16	5760.97	5678.87	6381.27	6184.03	4818.62	2550.92	2850.38	2390.96	2623.13	3776.08	3402.85
ENSGALG00000007237	348.302	0.778316	0.111634	6.97201	3.12442e-12	2.7256e-10	395.787	462.636	439.675	489.307	466.997	385.988	218.299	299.534	234.654	235.991	290.468	260.293
ENSGALG00000020754	2231.11	0.916974	0.131639	6.9658	3.26548e-12	2.81251e-10	2722.47	2860.6	2659.14	3394.12	3074.49	2790.99	1377.43	1507.28	1118.8	1598.3	2074.45	1595.31
ENSGALG00000053846	132.543	1.5259	0.219289	6.95836	3.44246e-12	2.95034e-10	226.611	202.011	159.211	258.974	183.18	149.415	65.5921	56.7631	36.8742	67.6618	103.5	80.7179
ENSGALG00000041973	130.446	1.06449	0.153262	6.94554	3.77015e-12	3.21535e-10	148.29	159.097	159.211	205.27	201.272	185.81	71.7414	103.92	83.805	64.3612	94.5968	87.9734
ENSGALG00000040480	565.413	0.707249	0.102001	6.93377	4.09769e-12	3.44404e-10	664.17	704.421	740.173	757.828	773.428	569.883	451.971	434.019	418.187	489.31	376.161	405.403
ENSGALG00000052702	398.445	0.922851	0.133379	6.91903	4.54736e-12	3.7854e-10	466.799	518.111	472.361	680.255	489.612	502.838	225.473	282.069	231.302	292.926	343.887	275.711
ENSGALG00000003879	354.112	0.927034	0.134259	6.90482	5.02654e-12	4.16437e-10	435.47	429.142	459.708	480.953	482.827	495.175	299.264	278.576	251.415	179.056	268.21	189.551
ENSGALG00000004971	1493.99	0.740234	0.107283	6.89984	5.20614e-12	4.2632e-10	1989.38	1834.84	1780.84	1632.61	1782.05	2194.29	935.712	1215.6	1024.94	1066.09	1122.92	1348.62
ENSGALG00000041778	128.964	1.29503	0.187811	6.89541	5.37087e-12	4.34616e-10	126.359	257.485	160.265	168.274	238.587	148.457	72.7662	70.7355	67.8821	80.0389	82.3548	74.3693
ENSGALG00000030661	470.797	1.2089	0.175667	6.88181	5.90985e-12	4.7165e-10	502.305	520.204	869.861	945.197	593.64	512.415	259.294	299.534	246.387	281.374	332.758	286.594
ENSGALG00000051146	6061.97	0.774868	0.112838	6.86711	6.55171e-12	5.11151e-10	7421.79	7918.19	7051.67	8528.26	7718.45	7271.51	3845.34	4464.2	3503.05	4514.36	5630.18	4876.63
ENSGALG00000051159	807.241	1.06003	0.154394	6.86571	6.61608e-12	5.13868e-10	906.446	1094.84	867.752	1497.76	1148.83	1030.58	455.045	486.416	436.624	557.797	707.806	497.005
ENSGALG00000034354	867.464	0.738032	0.107563	6.86138	6.81978e-12	5.25003e-10	1007.74	1068.67	1072.3	1158.82	1061.77	1136.89	579.055	664.564	580.769	536.343	769.016	773.622
ENSGALG00000050459	418.041	0.934706	0.136878	6.82875	8.56556e-12	6.50759e-10	523.191	550.558	428.077	696.964	576.679	517.204	270.567	315.253	235.492	250.018	355.016	297.477
ENSGALG00000028600	15716.5	0.802301	0.117554	6.82497	8.79413e-12	6.65218e-10	18386.9	18650.9	18019.3	24731.5	20346.6	19727.5	10342	10874.1	9500.98	11677.4	14713.7	11627
ENSGALG00000001189	96.3116	1.19904	0.175711	6.8239	8.86013e-12	6.6731e-10	156.644	113.042	115.981	165.887	132.297	120.681	63.5424	57.6363	41.0645	51.1589	63.4355	74.3693
ENSGALG00000002701	316.417	0.64785	0.095113	6.81137	9.66711e-12	7.2495e-10	401.008	355.874	367.978	411.734	433.074	348.634	229.572	233.165	264.824	238.466	265.984	246.688
ENSGALG00000028409	259.792	1.12322	0.165359	6.7926	1.10127e-11	8.15316e-10	360.281	350.64	354.271	383.091	410.46	276.8	162.955	176.402	107.27	128.722	202.548	204.062
ENSGALG00000045788	1340.68	0.824793	0.121599	6.78287	1.17814e-11	8.68526e-10	1618.65	1714.47	1484.56	1917.84	1917.74	1628.24	837.324	967.592	781.901	950.565	1269.82	999.451
ENSGALG00000049395	968.835	1.1569	0.170612	6.7809	1.19425e-11	8.75448e-10	1069.36	1231.95	1050.16	2035.99	1350.11	1288.22	558.558	585.096	454.223	605.655	789.048	607.652
ENSGALG00000053766	633.823	1.24217	0.183213	6.7799	1.20262e-11	8.75448e-10	806.194	965.046	815.033	1054.99	983.746	720.255	320.786	548.418	254.767	293.751	491.903	350.987
ENSGALG00000037838	3045.07	1.22086	0.180375	6.76847	1.30155e-11	9.43514e-10	3704.11	4229.67	4596.03	5560.19	4679.01	2800.57	1450.2	1519.5	1666.04	1774.88	2786.71	1773.98
ENSGALG00000041926	4471.56	0.861508	0.127547	6.75442	1.43403e-11	1.02251e-09	5614.12	5231.35	5203.35	7037.66	6239.44	5283.15	2817.39	3146.42	2571.98	3350.91	4219.02	2943.94
ENSGALG00000049273	352.712	0.776273	0.114962	6.75244	1.45381e-11	1.02818e-09	405.185	458.449	403.826	455.891	473.781	473.146	264.418	275.956	198.618	238.466	312.726	272.083
ENSGALG00000033356	528.794	0.822335	0.121843	6.74912	1.48744e-11	1.04771e-09	515.88	733.728	650.551	726.799	696.537	727.917	380.229	376.383	337.734	366.364	489.677	343.731
ENSGALG00000006693	79.0442	1.70243	0.252496	6.74243	1.55759e-11	1.08831e-09	125.315	98.3887	111.764	116.956	123.251	150.372	29.7214	47.157	15.0849	61.0606	32.2742	37.1847
ENSGALG00000042482	1250.77	0.427978	0.063494	6.74044	1.57907e-11	1.09453e-09	1456.79	1398.38	1402.32	1479.85	1529.89	1341.86	1056.65	1061.91	1034.99	1076.81	1158.53	1011.24
ENSGALG00000045548	3387.77	0.769144	0.114207	6.73463	1.64346e-11	1.13464e-09	4062.3	3890.54	4350.36	3891.78	4057.1	5365.52	2685.18	2522.03	1916.62	2533.19	2869.06	2509.51
ENSGALG00000000719	1585.2	0.930016	0.138181	6.73044	1.69153e-11	1.15409e-09	2045.77	2255.61	2109.81	2034.8	2097.53	1928.98	976.708	1204.25	833.022	905.182	1561.4	1069.29
ENSGALG00000037079	116.896	1.48274	0.220375	6.72825	1.71719e-11	1.16702e-09	140.979	187.357	181.353	217.204	200.141	105.356	52.2687	50.6501	71.2343	49.5086	96.8226	49.8818
ENSGALG00000002210	2553.56	0.947341	0.141113	6.71333	1.90228e-11	1.2632e-09	2907.31	3137.97	3093.54	4556.52	3699.79	2782.37	1699.25	1783.23	1526.93	1528.99	2287.02	1639.75
ENSGALG00000000606	2379.04	0.632685	0.0943232	6.70763	1.97814e-11	1.30858e-09	2908.35	2746.51	2781.45	2827.24	3316.47	2773.75	1659.28	1764.89	1625.82	1909.38	2204.66	2030.64
ENSGALG00000031996	794.535	1.0322	0.153971	6.70389	2.0295e-11	1.33747e-09	934.642	915.852	929.96	1547.88	1211.03	863.923	533.961	585.969	466.794	450.528	613.21	480.68
ENSGALG00000039072	843.6	0.869184	0.129688	6.70214	2.05392e-11	1.34846e-09	1015.05	934.692	982.679	1418.99	1165.8	1023.87	597.503	661.071	476.851	540.469	716.71	589.513
ENSGALG00000033185	1109.79	0.972532	0.145164	6.69951	2.09113e-11	1.36772e-09	1363.85	1454.9	1261.03	1908.3	1486.93	1345.69	626.2	778.09	598.368	711.274	1042.79	740.065
ENSGALG00000040632	264.427	0.916459	0.136865	6.69606	2.14116e-11	1.3952e-09	313.288	321.333	328.966	430.828	377.668	301.703	156.806	186.881	155.039	163.378	225.919	211.318
ENSGALG00000054914	190.649	1.26711	0.189883	6.67312	2.50426e-11	1.59012e-09	262.117	254.345	200.332	414.12	270.248	215.502	81.9901	114.399	91.3475	123.772	133.548	126.065
ENSGALG00000037029	843.463	0.939145	0.140829	6.66869	2.58098e-11	1.62696e-09	1019.23	879.218	851.936	1403.47	1438.3	1060.27	622.1	540.559	558.98	537.994	590.952	618.535
ENSGALG00000050229	118.531	1.44552	0.216829	6.66662	2.61761e-11	1.63981e-09	142.024	202.011	118.09	198.109	226.149	155.161	69.6916	62.876	72.9104	89.1155	44.5161	41.7194
ENSGALG00000029657	94.2035	1.31557	0.197516	6.66061	2.72696e-11	1.70049e-09	89.8091	147.583	128.634	186.175	148.127	106.314	44.0697	44.5372	56.9874	51.984	64.5484	61.6721
ENSGALG00000035206	910.093	0.910786	0.13679	6.65826	2.77086e-11	1.72169e-09	964.926	1167.06	986.897	1580.1	1308.27	1121.57	563.682	660.198	589.149	604.005	795.726	579.536
ENSGALG00000010758	608.76	0.586083	0.0880446	6.65666	2.80122e-11	1.73436e-09	646.417	687.674	711.704	844.949	771.167	723.128	482.717	494.275	512.049	480.233	516.387	434.426
ENSGALG00000025773	498.045	0.964707	0.145378	6.63586	3.22613e-11	1.96941e-09	535.722	669.88	589.397	891.493	681.838	582.334	332.06	315.253	293.318	297.052	446.274	341.917
ENSGALG00000006561	597.689	0.792851	0.119537	6.63268	3.29654e-11	2.00536e-09	685.056	795.483	783.402	764.989	753.075	763.355	402.777	467.204	329.354	429.075	573.145	425.356
ENSGALG00000029624	333.047	0.87351	0.131772	6.62893	3.38118e-11	2.04256e-09	433.381	382.041	435.458	480.953	535.972	317.985	215.224	239.278	250.577	216.188	268.21	221.294
ENSGALG00000032499	241.931	1.18169	0.178333	6.62631	3.4419e-11	2.07205e-09	296.579	265.859	298.389	515.562	318.869	320.858	109.662	166.796	138.278	147.701	136.887	187.737
ENSGALG00000037709	645.511	1.14035	0.172243	6.62058	3.57787e-11	2.1391e-09	807.238	911.665	829.795	1134.95	1007.49	636.928	369.98	402.581	271.528	352.336	511.935	509.702
ENSGALG00000048165	2022.44	0.954535	0.144337	6.61322	3.76057e-11	2.22538e-09	2659.81	2411.57	2445.1	3395.31	3051.87	2044.87	1147.86	1322.14	1102.87	1391.19	1694.95	1601.66
ENSGALG00000005617	145.703	1.16019	0.175453	6.61255	3.77746e-11	2.22781e-09	237.054	159.097	254.105	165.887	211.449	179.106	106.587	79.4683	73.7484	69.312	100.161	112.461
ENSGALG00000001654	1881.09	0.651858	0.0986367	6.60868	3.87766e-11	2.27917e-09	2227.48	2130.01	2232.12	2606.45	2328.2	2268.04	1399.98	1605.08	1211.82	1328.48	1741.69	1493.73
ENSGALG00000026315	217.503	1.09495	0.165719	6.60726	3.91501e-11	2.29338e-09	260.029	333.893	228.8	387.865	278.163	288.294	122.985	145.837	146.659	121.296	189.194	107.019
ENSGALG00000003529	635.285	0.654854	0.0992126	6.60051	4.09743e-11	2.38418e-09	828.124	718.028	741.227	916.555	802.827	655.125	488.866	482.923	466.794	455.479	558.677	508.795
ENSGALG00000048117	578.155	0.762427	0.1156	6.59539	4.24153e-11	2.45981e-09	652.683	802.81	735.955	716.058	679.576	774.849	458.12	340.578	413.159	396.894	550.887	416.287
ENSGALG00000015617	4117.12	0.727015	0.110312	6.59052	4.38282e-11	2.51658e-09	4928.02	5729.57	5051.52	4920.51	5188.98	4977.61	3293.95	3651.17	2775.62	2374.76	3606.92	2906.75
ENSGALG00000035626	562.503	0.797632	0.121111	6.58595	4.51986e-11	2.56145e-09	629.708	707.561	628.409	769.763	774.559	772.933	459.145	431.399	399.75	309.429	491.903	375.474
ENSGALG00000048930	1652.13	0.928772	0.14105	6.58473	4.55725e-11	2.56593e-09	2070.83	1956.26	1830.4	2927.49	2269.4	1942.39	1069.97	1131.77	910.123	1067.74	1504.64	1144.56
ENSGALG00000054882	1068.7	0.780956	0.118949	6.56546	5.1871e-11	2.85586e-09	1214.51	1286.38	1173.52	1658.87	1416.82	1355.27	744.06	809.528	642.785	716.225	969.339	837.108
ENSGALG00000006836	695.38	0.94144	0.143539	6.55879	5.42476e-11	2.95862e-09	792.618	780.829	710.65	1315.16	992.792	895.53	457.095	482.049	438.3	441.452	517.5	520.585
ENSGALG00000039571	869.378	1.03461	0.157978	6.54906	5.78996e-11	3.13812e-09	1111.13	875.031	1047	1714.96	1205.37	1056.44	536.011	491.655	498.64	569.349	735.629	591.327
ENSGALG00000037953	19346.2	1.28437	0.196288	6.54331	6.01733e-11	3.24116e-09	30247.9	26778.5	17122	39816.4	26174.4	24444.6	8532.1	13431	7767.05	10791.2	15188.9	11860.1
ENSGALG00000054931	754.342	1.14339	0.174738	6.54344	6.01188e-11	3.24116e-09	911.667	993.307	867.752	1383.19	1116.04	958.744	345.383	460.217	323.487	487.66	643.258	561.398
ENSGALG00000032489	111.705	1.23261	0.188757	6.53011	6.57226e-11	3.51828e-09	145.157	158.05	109.655	198.109	173.004	156.119	43.0448	62.0027	62.8538	70.9623	93.4839	68.0207
ENSGALG00000002932	2802.31	0.818151	0.12534	6.52745	6.68977e-11	3.57021e-09	3495.25	3638.29	3558.52	4044.54	3481.56	3237.32	2021.06	2235.59	1584.75	1753.43	2725.5	1851.98
ENSGALG00000023866	16.5511	2.62414	0.402119	6.52577	6.76525e-11	3.59944e-09	31.3288	26.1672	21.0875	26.2555	36.1838	29.6914	8.19901	5.23967	1.6761	7.42629	4.45161	0.906943
ENSGALG00000007114	40131.7	1.00741	0.154466	6.52189	6.94287e-11	3.68268e-09	53910.6	47542.7	53293.5	59216.8	65681.5	41956.8	28900.5	29550.8	28375.5	17894.1	33560.7	21696.8
ENSGALG00000030890	468.147	0.85479	0.131361	6.50719	7.65689e-11	3.98924e-09	537.811	565.212	539.841	737.54	642.262	593.827	346.408	366.777	248.063	339.959	406.21	293.849
ENSGALG00000042008	4149.4	0.623409	0.095909	6.5	8.03175e-11	4.15882e-09	4885.2	5327.64	4511.68	5416.98	5581.35	4469.03	3232.46	3425	3124.25	2849.22	3891.82	3078.16
ENSGALG00000012291	482.919	1.02287	0.157626	6.48923	8.62736e-11	4.37606e-09	598.38	673.02	567.255	726.799	711.237	606.278	261.344	411.314	218.731	270.647	401.758	348.266
ENSGALG00000044491	46.6503	1.72055	0.265436	6.48198	9.05254e-11	4.57837e-09	60.569	77.4549	69.5889	65.6387	65.5831	90.9897	9.22389	19.2121	22.6274	18.9783	20.0323	39.9055
ENSGALG00000051119	110.042	1.28791	0.198969	6.47293	9.61193e-11	4.80541e-09	134.714	185.264	130.743	184.982	150.389	149.415	56.3682	62.0027	37.7123	60.2355	97.9355	70.7415
ENSGALG00000029856	1527.61	0.740705	0.115427	6.4171	1.38896e-10	6.80709e-09	1897.48	1906.02	1875.74	1893.97	1869.12	2022.84	1132.49	1142.25	865.706	1077.64	1528.02	1120.07
ENSGALG00000023541	575.447	0.989342	0.154227	6.41484	1.40974e-10	6.86505e-09	605.69	642.666	608.375	1072.89	889.894	772.933	355.632	355.424	330.192	408.446	435.145	428.077
ENSGALG00000030824	693.803	0.70517	0.109957	6.41318	1.42519e-10	6.90028e-09	800.972	866.658	788.674	1006.06	800.566	896.488	474.518	443.625	569.036	481.059	636.581	561.398
ENSGALG00000049746	165.43	1.47934	0.230775	6.41032	1.45212e-10	6.99835e-09	202.593	330.753	248.833	202.883	194.488	280.631	58.418	97.8071	62.0157	57.76	120.194	128.786
ENSGALG00000048899	572.253	1.05192	0.164654	6.38865	1.67353e-10	7.97699e-09	739.359	726.401	663.203	1126.6	808.481	567.967	382.279	371.143	285.775	334.183	470.758	390.892
ENSGALG00000031824	216.512	1.26994	0.198802	6.38796	1.68114e-10	7.99137e-09	248.542	306.68	239.344	465.438	300.778	274.885	124.01	124.005	81.2909	116.345	178.064	138.762
ENSGALG00000036283	540.7	1.16955	0.183186	6.38452	1.71941e-10	8.15103e-09	623.443	734.775	614.702	1076.47	852.58	589.038	257.244	325.733	274.88	302.828	483	353.708
ENSGALG00000027506	1699.85	0.880985	0.138116	6.37858	1.78733e-10	8.44999e-09	1964.31	1936.37	1895.77	2806.95	2545.3	2070.73	1034.1	1255.77	930.236	1222.04	1501.31	1235.26
ENSGALG00000038146	689.108	0.975786	0.153151	6.37138	1.87334e-10	8.785e-09	932.553	767.222	871.97	916.555	973.569	1018.13	519.612	471.57	363.714	303.653	557.564	573.188
ENSGALG00000047077	1482.13	0.503155	0.0789817	6.37053	1.88377e-10	8.81015e-09	1743.97	1494.67	1795.6	1706.61	1835.2	1850.44	1256.5	1330.88	1103.71	1158.5	1278.73	1230.72
ENSGALG00000019316	1157.39	0.695515	0.109234	6.3672	1.9251e-10	8.94159e-09	1382.64	1403.61	1286.34	1525.2	1624.88	1361.97	814.777	882.011	786.091	788.837	1150.74	881.548
ENSGALG00000004943	328.296	0.633936	0.0997842	6.35308	2.1105e-10	9.56211e-09	392.654	374.714	411.207	402.186	402.544	411.848	265.443	293.421	201.97	264.871	259.306	259.386
ENSGALG00000033666	290.142	0.909811	0.143196	6.35358	2.10358e-10	9.56211e-09	355.059	388.321	340.564	446.343	387.845	352.465	185.503	201.727	160.068	163.378	278.226	222.201
ENSGALG00000038003	2126.11	0.621138	0.0977648	6.35338	2.10629e-10	9.56211e-09	2361.15	2608.35	2601.15	2826.04	2846.08	2217.27	1797.63	1824.28	1502.62	1463.8	1884.14	1580.8
ENSGALG00000041924	1462.89	0.743798	0.117202	6.3463	2.2056e-10	9.94119e-09	1635.36	1850.54	1772.41	1927.39	1843.11	1959.63	1060.75	1092.47	852.297	1007.5	1461.24	1091.96
ENSGALG00000001597	793.813	0.722796	0.113923	6.34459	2.23016e-10	1.00259e-08	971.192	955.626	999.549	1001.29	974.7	1026.75	566.757	627.887	456.737	573.475	786.822	584.978
ENSGALG00000042589	654.322	0.827695	0.130557	6.3397	2.30209e-10	1.02697e-08	909.579	803.856	802.381	797.212	883.11	823.696	473.493	515.234	339.41	392.768	613.21	497.912
ENSGALG00000043435	536.039	0.989429	0.156102	6.33835	2.32238e-10	1.03337e-08	714.296	738.962	525.08	856.883	793.781	649.379	374.08	443.625	281.585	299.527	302.71	452.564
ENSGALG00000036125	186.407	1.10226	0.173975	6.33572	2.3623e-10	1.04845e-08	262.117	193.637	223.528	341.321	261.202	243.278	116.836	100.427	107.27	87.4652	154.694	145.111
ENSGALG00000000109	356.771	0.775625	0.122551	6.32902	2.46722e-10	1.09223e-08	369.68	426.002	421.751	563.299	506.573	415.679	236.747	278.576	237.168	274.773	301.597	249.409
ENSGALG00000020575	3327.35	0.698576	0.110451	6.32475	2.53636e-10	1.11715e-08	4760.93	3781.68	4276.55	3336.83	4594.21	3953.74	2598.06	2725.5	2164.68	2204.78	2645.37	2885.89
ENSGALG00000034475	1573.58	0.812994	0.128555	6.3241	2.54717e-10	1.11908e-08	1876.59	1929.05	1717.58	2485.92	2175.55	1847.57	1032.05	1148.36	1000.63	1068.56	1543.6	1057.5
ENSGALG00000049270	137.798	1.38249	0.218833	6.31754	2.65755e-10	1.16171e-08	181.707	272.139	129.688	210.044	251.025	150.372	51.2438	89.9476	77.9387	70.9623	106.839	61.6721
ENSGALG00000051459	256.821	0.945134	0.149783	6.31003	2.78977e-10	1.21038e-08	378.034	300.399	277.301	406.96	383.322	281.589	152.707	170.289	147.497	165.029	233.71	185.016
ENSGALG00000001330	2065.04	0.69179	0.109747	6.30351	2.90972e-10	1.24996e-08	2478.11	2599.97	2579.01	2670.9	2547.56	2427.03	1623.4	1727.34	1257.91	1338.38	1999.89	1530.92
ENSGALG00000039755	615.749	0.836823	0.132939	6.29481	3.07773e-10	1.31241e-08	679.834	729.542	642.115	1056.19	904.594	725.044	409.951	436.639	408.13	475.283	510.822	410.845
ENSGALG00000006691	799.633	0.82658	0.13165	6.27862	3.41596e-10	1.439e-08	916.889	990.167	919.417	1012.03	1145.44	1149.34	609.802	616.534	450.033	468.681	756.774	560.491
ENSGALG00000047861	179.45	1.4164	0.225705	6.27545	3.48623e-10	1.46153e-08	270.472	243.878	207.712	340.128	289.47	213.586	125.035	68.1157	63.6918	64.3612	129.097	137.855
ENSGALG00000052797	1263.66	1.70277	0.271424	6.27346	3.53102e-10	1.47675e-08	1935.07	1509.32	1417.08	2754.44	2510.25	1473.07	469.394	611.294	238.006	494.261	1036.11	715.578
ENSGALG00000048205	419.349	0.898471	0.143317	6.2691	3.63133e-10	1.51143e-08	529.456	629.059	450.219	631.325	589.117	445.37	336.16	343.198	237.168	226.089	309.387	305.64
ENSGALG00000030502	1315.37	0.963807	0.153934	6.26118	3.82086e-10	1.58275e-08	1587.32	1430.82	1294.77	2549.17	2018.38	1554.49	936.737	870.658	878.277	760.782	922.597	980.405
ENSGALG00000046656	398.536	1.33606	0.213544	6.25662	3.93402e-10	1.6219e-08	551.386	572.538	390.119	807.953	653.569	449.202	155.781	179.022	201.97	208.761	367.258	244.875
ENSGALG00000051517	357.815	0.870643	0.139185	6.25528	3.96793e-10	1.63201e-08	453.223	471.01	469.198	492.887	483.958	404.186	321.811	301.281	215.379	179.056	265.984	235.805
ENSGALG00000032847	1052.06	0.681576	0.108983	6.25399	4.00105e-10	1.64175e-08	1350.27	1290.57	1247.33	1558.62	1240.42	1088.04	811.702	826.121	676.307	781.411	974.903	779.064
ENSGALG00000046965	623.195	1.06744	0.170729	6.25223	4.0464e-10	1.65646e-08	654.771	892.825	611.539	1213.72	874.064	815.076	354.607	421.793	338.572	354.812	537.532	409.031
ENSGALG00000008091	189.117	0.988666	0.158271	6.24668	4.19268e-10	1.7067e-08	228.7	267.952	176.081	340.128	277.032	219.333	126.06	122.259	136.602	123.772	143.564	107.926
ENSGALG00000011326	424.168	0.985229	0.157726	6.24646	4.19856e-10	1.7067e-08	477.242	557.885	455.491	788.858	636.608	465.484	260.319	258.49	238.006	274.773	349.452	327.406
ENSGALG00000000650	240.736	0.6954	0.111384	6.24327	4.28503e-10	1.72972e-08	267.339	315.053	301.552	293.584	333.569	273.927	178.329	202.6	151.687	179.056	212.564	179.575
ENSGALG00000029917	203.076	1.20302	0.192682	6.24357	4.27681e-10	1.72972e-08	230.789	237.598	216.147	436.796	338.092	239.446	115.811	134.485	107.27	95.7166	146.903	137.855
ENSGALG00000005094	85.1954	1.19322	0.191305	6.23727	4.45276e-10	1.78912e-08	123.227	91.0619	140.232	142.018	137.951	77.5806	53.2936	60.2562	46.0928	56.9349	45.629	48.068
ENSGALG00000035506	3295.53	0.655412	0.105244	6.22757	4.73736e-10	1.89893e-08	3781.38	3957.53	4106.8	4254.58	4118.16	3968.11	2342.87	2638.17	2166.36	2236.14	3315.34	2660.97
ENSGALG00000052196	340.521	1.64698	0.264481	6.22722	4.74786e-10	1.89893e-08	457.4	340.174	556.711	849.723	552.933	340.014	240.846	96.9338	106.432	149.351	153.581	242.154
ENSGALG00000003355	292.985	0.707544	0.113667	6.22472	4.8241e-10	1.92499e-08	359.237	371.574	324.748	369.964	350.53	402.27	213.174	243.644	199.456	193.084	280.452	207.69
ENSGALG00000014581	749.645	0.425527	0.0684194	6.21939	4.99103e-10	1.98705e-08	782.175	821.65	838.23	917.748	917.032	880.205	645.672	651.465	631.052	641.962	645.484	623.07
ENSGALG00000049767	77.264	1.51683	0.244127	6.21327	5.18923e-10	2.06124e-08	110.695	86.8751	86.4589	204.077	101.767	96.7364	45.0946	32.3113	31.0079	36.3063	52.3064	43.5333
ENSGALG00000048365	210.554	1.30904	0.210812	6.20953	5.31449e-10	2.1014e-08	264.206	300.399	239.344	455.891	353.922	185.81	117.861	117.892	91.3475	103.143	168.048	128.786
ENSGALG00000052930	1401.92	1.27793	0.205821	6.20893	5.33453e-10	2.10454e-08	1561.22	1885.09	1542.55	3299.84	2020.64	1601.42	611.851	699.495	668.764	865.575	1194.14	872.479
ENSGALG00000022813	498.869	0.823317	0.132783	6.20049	5.62868e-10	2.21056e-08	652.683	670.927	642.115	644.453	618.516	593.827	332.06	392.975	310.079	274.773	503.032	350.987
ENSGALG00000037726	1373.77	0.702872	0.113437	6.19614	5.78656e-10	2.26235e-08	1805.58	1864.15	1727.07	1650.51	1810.32	1353.35	875.245	957.986	1049.24	1071.86	1313.23	1006.71
ENSGALG00000037050	892.816	0.898917	0.145303	6.18651	6.15117e-10	2.3888e-08	1174.83	1076	1052.27	1239.97	1273.22	1156.05	578.03	663.691	390.531	603.18	811.306	694.718
ENSGALG00000033203	41.9585	1.82644	0.295468	6.18151	6.34909e-10	2.44384e-08	46.9932	71.1748	40.0663	96.6679	63.3216	73.7495	14.3483	21.8319	11.7327	13.2023	32.2742	18.1389
ENSGALG00000047364	563.247	0.815964	0.131994	6.18185	6.33563e-10	2.44384e-08	673.569	675.114	590.451	964.292	773.428	633.096	400.727	388.609	374.608	378.741	506.371	399.962
ENSGALG00000036935	267.296	0.941051	0.152339	6.17735	6.51867e-10	2.49257e-08	318.509	365.294	338.455	415.314	386.714	283.505	163.98	179.895	143.307	177.406	263.758	171.412
ENSGALG00000042572	266.652	0.918241	0.148676	6.17614	6.56886e-10	2.50625e-08	356.104	394.601	298.389	372.35	376.537	293.082	161.931	170.289	146.659	168.329	259.306	202.248
ENSGALG00000034918	354.428	0.758356	0.122827	6.17419	6.65032e-10	2.53178e-08	378.034	471.01	446.001	443.956	454.559	477.935	224.448	233.165	221.245	273.948	334.984	293.849
ENSGALG00000027165	103.056	2.00018	0.324015	6.1731	6.69618e-10	2.53813e-08	168.131	77.4549	301.552	112.182	231.802	98.6519	34.8458	50.6501	65.3679	28.88	34.5	32.6499
ENSGALG00000047410	372.39	1.04562	0.169397	6.17263	6.71614e-10	2.54016e-08	539.899	480.43	546.167	464.245	504.311	473.146	253.145	216.573	172.638	262.396	376.161	179.575
ENSGALG00000031593	1083.07	1.00168	0.162418	6.16729	6.94717e-10	2.61617e-08	1748.15	1071.81	1602.65	1729.28	1451.87	1063.14	743.036	764.118	604.234	678.268	957.097	583.164
ENSGALG00000047981	382.012	1.34551	0.218204	6.16628	6.99156e-10	2.6272e-08	426.071	472.056	414.37	941.617	667.138	368.748	172.179	177.275	214.541	236.816	269.323	224.015
ENSGALG00000035111	278.672	0.803277	0.130297	6.16495	7.05063e-10	2.64368e-08	276.737	361.107	353.216	404.573	392.368	337.141	184.478	215.7	162.582	191.433	247.064	217.666
ENSGALG00000048394	944.997	0.5257	0.0853021	6.1628	7.14704e-10	2.67407e-08	1099.64	1213.11	985.842	1096.76	1173.71	1120.61	812.727	832.234	684.687	703.022	845.806	771.808
ENSGALG00000007781	631.631	0.700181	0.113659	6.16036	7.25777e-10	2.70967e-08	781.131	683.487	662.149	926.102	862.757	775.806	454.02	460.217	411.483	465.381	541.984	555.049
ENSGALG00000028471	762.783	0.97292	0.157985	6.15832	7.35227e-10	2.73322e-08	851.098	867.704	905.71	1353.35	1114.91	970.237	446.846	578.11	424.891	444.752	717.822	477.959
ENSGALG00000005896	1806.24	1.02615	0.166843	6.15037	7.73009e-10	2.86755e-08	2068.74	2364.47	2137.22	3256.87	2719.44	1989.32	1650.05	1143.99	1010.69	1109.82	1369.98	854.34
ENSGALG00000029001	464.218	0.716143	0.116514	6.14642	7.92493e-10	2.93357e-08	514.836	616.499	501.883	701.737	580.071	546.896	343.334	323.113	294.994	347.385	416.226	383.637
ENSGALG00000028937	535.874	1.00639	0.163836	6.14265	8.11582e-10	2.99786e-08	653.727	824.79	699.052	806.759	704.453	602.447	356.657	371.143	256.443	291.276	540.871	322.872
ENSGALG00000043088	90.2336	1.50094	0.244659	6.13482	8.52576e-10	3.13596e-08	144.112	82.6884	126.525	219.591	99.5054	127.386	61.4926	55.0165	41.0645	29.7052	46.7419	48.9749
ENSGALG00000031723	651.701	0.827568	0.135175	6.12221	9.22862e-10	3.3731e-08	785.308	913.759	696.943	940.423	953.216	711.635	379.204	482.923	406.454	429.075	605.419	516.05
ENSGALG00000029226	1342.41	0.942121	0.153914	6.12107	9.29463e-10	3.39011e-08	1520.49	1741.69	1389.67	2347.48	1872.51	1722.1	751.235	778.09	803.69	912.609	1255.35	1013.96
ENSGALG00000001238	344.951	0.765757	0.125145	6.11894	9.41978e-10	3.42856e-08	383.255	410.302	408.044	507.208	424.029	472.188	269.543	286.435	193.59	245.893	304.935	233.991
ENSGALG00000000678	323.198	0.721573	0.11794	6.11811	9.4691e-10	3.43932e-08	401.008	427.049	400.663	405.766	466.997	312.238	272.617	261.11	236.33	203.81	260.419	230.363
ENSGALG00000030086	1651.8	0.666866	0.109038	6.1159	9.60122e-10	3.4656e-08	1796.18	2050.46	1829.34	2201.88	2001.41	2280.49	1169.38	1405.1	1042.53	1175	1530.24	1339.55
ENSGALG00000034262	614.183	0.672713	0.110104	6.10982	9.97452e-10	3.57808e-08	718.473	700.234	742.281	879.558	722.545	764.313	438.647	509.994	405.616	416.697	592.064	479.773
ENSGALG00000029921	364.348	0.870453	0.142513	6.1079	1.00949e-09	3.6138e-08	506.482	391.461	434.403	532.27	563.11	397.481	245.97	239.278	209.513	226.914	330.532	294.756
ENSGALG00000011475	3309.49	0.768832	0.125939	6.10478	1.02942e-09	3.6776e-08	4120.78	4498.67	4055.13	4681.83	4427.99	3240.19	2345.94	2303.71	2023.89	2205.61	3230.76	2579.35
ENSGALG00000042129	1336.84	0.690009	0.113069	6.10257	1.0438e-09	3.7213e-08	1529.89	1628.65	1497.22	2070.6	1777.53	1400.28	851.673	1077.62	993.09	1009.15	1179.68	1026.66
ENSGALG00000006073	1886.81	0.608586	0.0998466	6.09521	1.09293e-09	3.86022e-08	2113.65	2149.9	2350.21	2328.38	2360.99	2368.6	1434.83	1490.69	1166.57	1460.5	1794	1623.43
ENSGALG00000016507	1544.04	1.05395	0.173013	6.09174	1.1169e-09	3.92561e-08	1829.6	1901.83	1796.66	2704.31	2376.82	1895.46	804.528	837.473	698.096	1148.6	1407.82	1127.33
ENSGALG00000008597	1547.37	0.874679	0.143661	6.0885	1.13974e-09	3.99089e-08	1898.52	2020.11	1661.7	2536.04	2219.65	1678.04	1123.26	1093.34	871.572	989.347	1484.61	992.195
ENSGALG00000040291	461.898	1.14168	0.187515	6.08845	1.14006e-09	3.99089e-08	529.456	532.764	526.134	1124.21	586.855	515.289	267.493	274.209	307.564	285.5	319.403	273.897
ENSGALG00000039061	777.886	0.911184	0.149689	6.08719	1.14907e-09	4.00336e-08	847.965	976.56	878.296	1427.34	1060.64	903.192	468.369	577.237	419.025	551.196	668.855	555.956
ENSGALG00000053019	213.375	1.29651	0.213136	6.08299	1.17964e-09	4.08832e-08	298.668	324.473	185.57	498.854	289.47	223.164	131.184	112.653	120.679	153.477	127.984	94.322
ENSGALG00000013569	467.609	0.876017	0.144084	6.07989	1.20267e-09	4.13008e-08	700.72	599.752	612.593	624.164	558.587	534.444	340.259	358.044	218.731	300.352	436.258	327.406
ENSGALG00000029150	1103.91	0.721979	0.118755	6.07954	1.20529e-09	4.13008e-08	1335.65	1372.21	1377.02	1483.43	1445.09	1231.71	783.006	822.628	631.89	779.761	1088.42	896.059
ENSGALG00000050621	971.617	0.571263	0.0939655	6.0795	1.20558e-09	4.13008e-08	1076.67	1219.39	1154.54	1113.47	1203.11	1199.15	729.712	804.289	751.731	682.394	974.903	750.042
ENSGALG00000052976	210.598	1.73253	0.285272	6.07326	1.2534e-09	4.25913e-08	171.264	304.586	250.942	649.226	338.092	227.953	78.9155	89.0743	77.1006	78.3886	159.145	102.485
ENSGALG00000039212	2116.33	0.890778	0.147092	6.05593	1.39607e-09	4.68897e-08	2423.8	2905.61	2373.4	3085.02	2790.67	2917.42	1411.26	1493.3	1047.56	1349.11	2146.79	1452.02
ENSGALG00000052002	521.615	0.939767	0.15521	6.05481	1.40583e-09	4.71263e-08	641.196	590.332	530.352	884.332	866.149	602.447	300.289	344.071	387.179	289.625	406.21	417.194
ENSGALG00000051479	1370.66	1.00357	0.165872	6.05025	1.44622e-09	4.82944e-08	1561.22	1665.28	1510.92	2768.76	1927.92	1540.12	771.732	808.655	781.901	973.669	1196.37	941.407
ENSGALG00000025844	1024.25	1.01422	0.167758	6.04576	1.48706e-09	4.95631e-08	1144.54	1321.97	1055.43	2012.12	1406.64	1279.6	590.329	627.887	524.619	676.618	904.79	746.414
ENSGALG00000048751	200.147	1.43944	0.238293	6.04063	1.5351e-09	5.06785e-08	226.611	289.933	181.353	430.828	325.654	299.787	84.0399	128.372	58.6635	97.3669	155.806	123.344
ENSGALG00000045753	1212.24	0.869443	0.143961	6.03944	1.54652e-09	5.09474e-08	1497.52	1525.02	1362.25	1784.18	1700.64	1529.58	785.056	864.545	606.748	786.362	1219.74	885.176
ENSGALG00000002362	983.272	1.07247	0.177719	6.03462	1.59342e-09	5.23061e-08	1348.18	1107.4	1191.45	1697.06	1335.41	1316	623.125	803.416	398.912	470.332	851.371	656.627
ENSGALG00000055069	350.327	1.13467	0.188187	6.02947	1.64496e-09	5.37951e-08	403.097	334.94	389.065	774.536	552.933	433.877	259.294	189.501	222.921	201.335	239.274	203.155
ENSGALG00000009957	664.64	1.41037	0.234049	6.02594	1.68128e-09	5.4869e-08	1048.47	878.171	554.602	859.27	892.156	1561.19	323.861	264.603	382.989	330.057	600.968	279.338
ENSGALG00000051947	262.651	0.926022	0.153757	6.02262	1.71615e-09	5.56006e-08	344.617	315.053	324.748	417.701	335.831	325.647	165.005	168.543	135.764	149.351	243.726	225.829
ENSGALG00000041232	407.355	0.820366	0.136271	6.0201	1.74311e-09	5.59532e-08	461.577	480.43	471.306	706.511	568.764	432.919	255.194	315.253	284.099	259.92	329.419	322.872
ENSGALG00000054306	263.743	1.01779	0.16914	6.01743	1.77209e-09	5.66742e-08	275.693	409.255	355.325	393.832	358.445	325.647	149.632	235.785	112.299	161.728	205.887	181.389
ENSGALG00000021598	296.347	0.785337	0.130539	6.01612	1.7865e-09	5.70304e-08	327.908	329.707	393.283	402.186	414.983	381.199	190.627	204.347	172.638	212.062	276	251.223
ENSGALG00000001655	520.822	0.706206	0.117436	6.01353	1.81528e-09	5.75332e-08	577.494	711.748	570.418	730.38	676.184	608.194	351.533	415.68	310.917	422.473	468.532	406.31
ENSGALG00000031373	1199.98	0.685506	0.114	6.01322	1.81879e-09	5.75332e-08	1477.67	1256.03	1259.98	1488.21	1711.94	1683.79	912.14	744.906	939.454	922.51	1086.19	916.919
ENSGALG00000040224	516.811	0.70135	0.116632	6.01334	1.81738e-09	5.75332e-08	563.918	600.799	597.832	827.047	650.177	600.532	366.906	416.553	332.706	377.916	432.919	434.426
ENSGALG00000052348	355.339	1.18164	0.196489	6.01374	1.81293e-09	5.75332e-08	366.547	520.204	359.542	805.566	534.841	372.579	215.224	226.179	185.209	198.034	271.548	208.597
ENSGALG00000037480	1093.53	0.648652	0.107882	6.01262	1.82546e-09	5.76394e-08	1345.05	1299.99	1200.94	1415.41	1618.09	1132.1	788.13	937.027	832.184	748.405	986.032	818.969
ENSGALG00000051358	291.095	0.99297	0.16517	6.01181	1.83468e-09	5.77211e-08	326.864	429.142	300.497	507.208	447.774	313.196	172.179	172.036	164.258	183.182	243.726	233.084
ENSGALG00000035334	176697	0.598163	0.0994956	6.01195	1.83303e-09	5.77211e-08	191848	199186	213270	222901	214814	234850	158841	145325	133496	118052	164604	123180
ENSGALG00000033532	1977.12	0.821402	0.136673	6.00997	1.85562e-09	5.82746e-08	2298.49	2575.9	2377.62	3086.21	2719.44	2092.76	1252.4	1479.33	1093.66	1370.56	1905.29	1473.78
ENSGALG00000010722	707.51	0.717901	0.1195	6.00753	1.88373e-09	5.90508e-08	988.945	948.299	781.293	801.985	944.17	813.16	639.523	481.176	460.09	441.452	588.726	601.303
ENSGALG00000034434	2557.58	0.888758	0.147987	6.00566	1.90552e-09	5.96263e-08	2352.79	3030.16	2907.97	4105.4	3811.73	3720.04	1660.3	1958.76	1564.64	1467.93	1881.92	2229.27
ENSGALG00000036790	2838.03	0.572911	0.0954342	6.00321	1.93455e-09	6.021e-08	3202.84	3418.48	3479.44	3334.45	3550.53	3377.15	2297.77	2563.94	2075.85	1915.98	2746.64	2093.22
ENSGALG00000038528	447.606	0.667638	0.111328	5.99702	2.00972e-09	6.22769e-08	506.482	578.818	529.297	668.321	508.834	504.753	305.413	376.383	293.318	372.965	388.403	338.29
ENSGALG00000039865	478.369	0.892974	0.148907	5.99686	2.0117e-09	6.22769e-08	532.589	677.207	548.276	841.369	522.403	609.152	266.468	309.14	293.318	368.839	420.677	350.987
ENSGALG00000002064	558.505	0.725127	0.120953	5.99514	2.03315e-09	6.27381e-08	625.531	714.888	597.832	763.796	688.622	783.469	394.578	462.837	362.876	398.544	540.871	368.219
ENSGALG00000011376	321.13	0.810235	0.135169	5.99422	2.0446e-09	6.29592e-08	372.812	337.034	367.978	568.073	403.675	404.186	261.344	216.573	232.978	211.237	258.194	219.48
ENSGALG00000035842	313.098	0.988621	0.165031	5.9905	2.09199e-09	6.43047e-08	389.521	338.08	358.488	562.106	448.905	400.354	224.448	175.529	186.047	156.777	244.839	272.083
ENSGALG00000043823	729.284	0.97015	0.161989	5.98897	2.11173e-09	6.47968e-08	807.238	939.926	792.891	1343.8	966.785	942.461	434.548	445.372	364.552	491.785	658.839	563.211
ENSGALG00000052971	168.795	1.32846	0.221846	5.98822	2.12155e-09	6.4934e-08	166.042	195.731	173.972	406.96	300.778	205.924	84.0399	105.667	107.27	101.493	102.387	75.2762
ENSGALG00000026559	328.601	0.84275	0.140802	5.98535	2.15929e-09	6.59077e-08	421.894	388.321	374.304	557.332	442.12	346.718	257.244	223.559	211.189	216.188	299.371	204.969
ENSGALG00000035223	612.532	0.869963	0.145406	5.983	2.19069e-09	6.67489e-08	709.075	871.891	767.586	850.916	855.972	693.437	444.796	411.314	299.184	385.342	596.516	464.355
ENSGALG00000038952	153.289	1.35083	0.225827	5.98169	2.2083e-09	6.71678e-08	88.7649	220.851	214.038	249.427	278.163	270.096	84.0399	83.8347	76.2626	80.8641	87.9193	105.205
ENSGALG00000042890	609.155	0.770668	0.128851	5.98106	2.21688e-09	6.7311e-08	846.921	721.168	759.151	763.796	869.541	647.463	396.627	440.132	330.192	512.414	540.871	481.587
ENSGALG00000038810	282.492	0.839	0.140337	5.97847	2.25246e-09	6.82722e-08	339.395	304.586	326.857	489.307	396.891	317.027	215.224	193.868	175.991	176.581	229.258	224.922
ENSGALG00000038994	475.237	0.895799	0.149962	5.9735	2.32215e-09	7.01403e-08	475.153	579.865	563.037	838.982	707.845	544.022	337.184	282.069	289.965	353.987	415.113	315.616
ENSGALG00000016610	81.5776	1.23784	0.207253	5.97263	2.33458e-09	7.03935e-08	116.961	78.5016	117.036	162.307	114.205	97.6942	61.4926	39.2975	36.0362	42.9075	58.9839	53.5096
ENSGALG00000001792	624.848	0.515076	0.0862808	5.96977	2.37594e-09	7.1393e-08	674.613	749.429	702.215	805.566	721.414	757.609	449.921	526.586	507.02	520.666	594.29	488.842
ENSGALG00000049426	2201.25	0.892324	0.149502	5.96863	2.39248e-09	7.17663e-08	2440.51	2742.32	2154.09	4131.66	3041.7	2655.94	1517.84	1516.88	1273	1495.16	1894.16	1551.78
ENSGALG00000026043	1048.85	0.950519	0.159273	5.96787	2.40374e-09	7.18561e-08	1195.71	1134.61	1180.9	2098.05	1481.27	1203.94	644.647	639.239	628.538	712.099	859.161	808.086
ENSGALG00000038939	399.067	0.806468	0.135234	5.9635	2.46891e-09	7.35514e-08	437.559	562.071	401.718	661.161	504.311	479.851	272.617	311.76	239.682	274.773	324.968	318.337
ENSGALG00000051077	223.199	1.98021	0.332073	5.96317	2.47392e-09	7.35747e-08	280.915	404.022	300.497	613.423	309.823	227.953	34.8458	41.9173	67.044	135.324	154.694	107.926
ENSGALG00000003575	224.949	0.815867	0.137063	5.95248	2.64104e-09	7.81151e-08	278.826	284.699	249.887	354.449	308.693	245.193	140.408	165.049	126.546	176.581	185.855	183.202
ENSGALG00000049241	902.68	1.22859	0.206497	5.94971	2.68624e-09	7.89445e-08	1036.98	1218.34	1000.6	2105.21	1198.59	1032.49	386.379	485.542	406.454	622.983	744.532	594.047
ENSGALG00000040519	690.293	0.770023	0.129431	5.94928	2.69326e-09	7.90174e-08	827.08	737.915	786.565	1126.6	996.184	747.073	471.443	489.036	452.547	483.534	613.21	552.328
ENSGALG00000053063	321.157	0.696229	0.117089	5.94616	2.74507e-09	8.0132e-08	339.395	385.181	406.989	432.022	413.852	404.186	257.244	282.069	216.217	214.537	292.693	209.504
ENSGALG00000002813	4769.48	0.543668	0.091463	5.94413	2.77936e-09	8.06783e-08	5072.13	5809.12	5628.26	5882.42	5817.67	5734.26	3836.11	4335.82	3674.85	3305.52	4579.6	3557.94
ENSGALG00000031679	692.816	0.991691	0.166852	5.94352	2.78968e-09	8.07568e-08	999.388	873.984	772.858	1177.92	1071.94	635.012	426.349	440.132	366.228	458.78	647.71	443.495
ENSGALG00000050796	777.223	1.4774	0.249091	5.93117	3.00786e-09	8.63544e-08	756.068	1311.5	783.402	2006.16	1034.63	970.237	260.319	330.972	313.431	457.129	607.645	495.191
ENSGALG00000050456	518.25	1.10342	0.186035	5.93124	3.00662e-09	8.63544e-08	577.494	708.608	545.113	1006.06	653.569	752.82	248.02	290.801	233.816	403.495	427.355	371.847
ENSGALG00000053247	378.427	1.25147	0.211222	5.92493	3.1243e-09	8.94024e-08	475.153	451.123	441.784	867.624	559.718	402.27	179.353	244.518	147.497	201.335	300.484	270.269
ENSGALG00000042232	216.396	0.857543	0.144818	5.9215	3.19016e-09	9.1137e-08	201.548	286.793	285.736	335.354	271.378	291.167	151.682	148.457	148.335	125.422	200.323	150.552
ENSGALG00000040157	337.924	0.754415	0.127433	5.92009	3.21773e-09	9.17739e-08	379.078	422.862	367.978	550.172	398.021	427.172	258.269	261.11	257.281	226.089	299.371	207.69
ENSGALG00000012218	622.496	0.666683	0.11263	5.91924	3.23429e-09	9.20952e-08	695.499	674.067	720.139	880.752	818.658	792.089	544.21	472.443	405.616	468.681	574.258	423.542
ENSGALG00000025659	19.232	2.0049	0.338822	5.91725	3.27365e-09	9.30637e-08	31.3288	28.2606	26.3594	38.1898	40.7067	20.1135	3.07463	6.11294	9.21855	7.42629	10.0161	9.97637
ENSGALG00000049015	923.275	0.807373	0.136459	5.91662	3.28622e-09	9.31591e-08	994.166	1038.31	1127.13	1467.92	1258.52	1164.67	506.289	692.509	747.541	550.371	799.064	732.81
ENSGALG00000012532	1162.67	0.44433	0.0751118	5.91558	3.30712e-09	9.34046e-08	1235.4	1313.59	1416.03	1368.86	1400.99	1305.46	1032.05	1050.55	936.102	934.062	1072.84	886.083
ENSGALG00000033140	292.631	0.86529	0.146272	5.91562	3.30628e-09	9.34046e-08	366.547	384.134	347.944	397.412	428.551	341.93	226.498	270.716	136.602	196.384	222.581	192.272
ENSGALG00000048565	419.902	1.28417	0.217134	5.91417	3.33548e-09	9.3749e-08	475.153	529.624	492.394	947.584	693.145	433.877	173.204	249.757	179.343	249.193	366.145	249.409
ENSGALG00000036195	242.933	0.904125	0.153105	5.90524	3.52131e-09	9.81791e-08	293.446	451.123	312.096	245.847	279.293	317.027	161.931	195.614	144.983	155.127	193.645	165.064
ENSGALG00000016965	583.349	0.836185	0.141915	5.89216	3.81182e-09	1.05928e-07	797.839	827.93	733.846	704.124	686.361	735.579	431.473	503.008	291.641	326.757	447.387	514.237
ENSGALG00000047001	78.366	1.35418	0.229871	5.89102	3.83819e-09	1.05995e-07	92.942	113.042	83.2958	181.401	98.3746	106.314	57.3931	36.6777	28.4937	42.0823	52.3064	48.068
ENSGALG00000040626	856.119	0.856285	0.145511	5.88469	3.98794e-09	1.09249e-07	1152.9	1049.83	1128.18	1134.95	1087.77	1062.18	609.802	729.187	411.483	515.715	829.113	562.304
ENSGALG00000050725	2940.44	0.665029	0.113015	5.88445	3.99368e-09	1.09249e-07	3714.55	3689.58	3454.14	3786.76	3532.44	3458.56	2436.13	2484.48	1719.68	1889.58	2747.76	2371.66
ENSGALG00000015006	64.38	1.29792	0.220672	5.88166	4.06164e-09	1.10586e-07	85.632	82.6884	89.622	131.277	56.5371	104.399	31.7712	36.6777	45.2547	46.208	28.9355	33.5569
ENSGALG00000026019	391.834	0.665362	0.113261	5.87457	4.23935e-09	1.14528e-07	418.761	525.437	397.5	564.493	503.18	474.104	295.164	269.843	325.163	297.052	348.339	282.966
ENSGALG00000004245	223.169	0.87969	0.149854	5.8703	4.35013e-09	1.17339e-07	250.63	275.279	314.204	347.288	304.17	242.32	144.508	159.81	120.679	145.225	217.016	156.901
ENSGALG00000020417	976.87	0.594234	0.101274	5.86756	4.42242e-09	1.19104e-07	1259.42	1352.32	1053.32	1161.21	1085.51	1137.85	755.334	794.683	646.137	804.515	924.822	747.321
ENSGALG00000002849	443.076	0.769762	0.131234	5.86556	4.47611e-09	1.20364e-07	454.267	632.2	517.699	600.296	543.887	602.447	357.682	389.482	355.333	269.822	341.661	252.13
ENSGALG00000015543	314.261	0.721867	0.123238	5.85751	4.69858e-09	1.25957e-07	336.262	454.263	348.999	433.215	433.074	340.972	229.572	234.912	207.836	216.188	288.242	247.595
ENSGALG00000002605	1243.86	0.837662	0.143018	5.85706	4.71138e-09	1.26106e-07	1487.07	1809.72	1446.61	1784.18	1621.49	1420.4	812.727	1024.35	622.671	797.914	1188.58	910.57
ENSGALG00000010219	351.485	0.828953	0.141568	5.8555	4.7559e-09	1.27102e-07	422.938	377.854	430.186	605.069	474.912	387.903	212.149	280.322	255.605	234.341	311.613	224.922
ENSGALG00000049966	1012.64	0.808194	0.138036	5.85495	4.77166e-09	1.27327e-07	1114.26	1114.72	1132.4	1703.03	1474.49	1195.32	651.822	781.584	625.185	701.372	929.274	728.275
ENSGALG00000036956	58893.9	0.755468	0.129129	5.85048	4.90157e-09	1.29798e-07	71214.5	71681.4	66574.4	77460.8	85588.2	71304.3	35183	38477.5	40445.1	43166.6	61779.5	43851.6
ENSGALG00000051496	651.89	0.646755	0.110556	5.85002	4.91508e-09	1.29958e-07	816.637	700.234	672.692	920.135	801.697	861.049	541.135	466.33	442.491	547.895	589.839	462.541
ENSGALG00000033001	1173.13	0.838583	0.143538	5.84223	5.15075e-09	1.34195e-07	1484.98	1618.18	1470.86	1509.69	1619.22	1323.66	797.354	930.914	622.671	698.071	1207.5	794.482
ENSGALG00000042733	491.181	0.806954	0.138166	5.84049	5.20486e-09	1.34954e-07	583.759	546.371	541.95	825.854	684.099	567.967	321.811	392.102	312.593	325.107	455.177	337.383
ENSGALG00000037018	842.079	0.842792	0.144336	5.8391	5.24827e-09	1.35877e-07	967.015	954.579	998.495	1495.37	1234.77	837.105	616.976	551.912	541.38	557.797	740.081	609.466
ENSGALG00000019976	290.993	0.688605	0.117989	5.8362	5.34037e-09	1.37851e-07	355.059	379.948	336.346	375.931	361.838	343.845	206	227.925	180.181	199.685	289.355	235.805
ENSGALG00000021569	193.019	1.34643	0.230717	5.83584	5.35212e-09	1.3795e-07	243.32	228.178	429.131	298.358	289.47	173.359	112.736	76.8484	134.088	67.6618	142.452	120.623
ENSGALG00000033038	552.665	0.434005	0.0744183	5.83197	5.47758e-09	1.3994e-07	604.645	633.246	629.463	611.036	660.354	669.492	488.866	465.457	436.624	450.528	519.726	462.541
ENSGALG00000030040	392.42	0.993047	0.170372	5.8287	5.58615e-09	1.424e-07	399.964	539.044	512.427	781.697	509.965	391.734	212.149	277.702	293.318	234.341	312.726	243.968
ENSGALG00000050886	94.1116	0.860256	0.147687	5.82488	5.71551e-09	1.45378e-07	121.138	129.789	142.341	109.796	113.074	112.061	56.3682	60.2562	59.5016	79.2138	72.3387	73.4624
ENSGALG00000030533	1870.42	0.622364	0.106882	5.82289	5.78375e-09	1.46471e-07	2157.51	2078.72	2037.06	2723.41	2407.35	2201.95	1298.52	1374.54	1294.79	1555.4	1769.52	1546.34
ENSGALG00000050803	740.636	0.88385	0.151799	5.82249	5.79766e-09	1.4661e-07	915.844	1001.68	721.194	1304.42	1092.3	728.875	462.219	480.303	467.632	519.84	606.532	586.792
ENSGALG00000028284	136.678	1.17229	0.201361	5.82185	5.82009e-09	1.46964e-07	178.574	107.809	180.298	211.237	257.809	200.177	105.562	100.427	77.9387	61.8858	76.7903	81.6248
ENSGALG00000041418	2081.13	0.694489	0.119423	5.8154	6.04902e-09	1.52302e-07	2372.63	2455.53	2224.74	3215.1	2714.91	2451.93	1412.28	1582.38	1328.31	1545.49	1984.31	1686.01
ENSGALG00000054310	309.956	0.852201	0.146601	5.81305	6.13434e-09	1.53978e-07	370.724	390.415	333.183	467.825	502.05	328.521	232.647	216.573	173.476	193.084	271.548	239.433
ENSGALG00000003991	271.734	0.716037	0.123241	5.81005	6.24549e-09	1.56119e-07	312.243	371.574	311.041	343.708	349.399	337.141	251.095	217.446	186.047	152.652	222.581	205.876
ENSGALG00000046023	1276.53	0.850733	0.146445	5.80925	6.27547e-09	1.56644e-07	1498.56	1408.84	1352.77	2237.68	1725.51	1630.15	788.13	934.407	745.027	881.253	1206.39	909.664
ENSGALG00000013828	349.568	0.788856	0.135871	5.80593	6.40083e-09	1.59544e-07	387.432	350.64	457.6	525.109	474.912	461.653	218.299	325.733	257.281	212.062	273.774	250.316
ENSGALG00000040244	3806.3	0.552295	0.0951671	5.80342	6.49749e-09	1.61721e-07	4077.96	4665.09	4269.17	5283.32	4974.14	3886.69	3055.16	2848.63	2888.76	3024.15	3520.11	3182.46
ENSGALG00000045036	52.0823	1.51217	0.26091	5.79577	6.80103e-09	1.68794e-07	61.6133	66.988	65.3714	113.376	106.29	48.8471	22.5473	27.0716	22.6274	26.4046	41.1774	22.6736
ENSGALG00000036683	805.843	0.832514	0.143651	5.79537	6.81695e-09	1.68948e-07	1040.12	818.51	976.353	1298.45	1099.08	959.701	439.672	585.096	497.802	571.824	766.79	616.721
ENSGALG00000013639	601.151	0.581788	0.100448	5.79194	6.95796e-09	1.71465e-07	663.126	742.102	738.064	750.668	740.636	688.648	415.075	470.697	466.794	418.348	580.935	538.724
ENSGALG00000049424	308.336	0.750173	0.129533	5.79138	6.98121e-09	1.71552e-07	405.185	308.773	418.588	400.993	413.852	372.579	291.065	203.474	230.464	189.783	205.887	259.386
ENSGALG00000003821	436.212	0.967313	0.167158	5.78682	7.17335e-09	1.76025e-07	726.828	350.64	669.529	655.193	583.463	476.977	290.04	309.14	258.958	253.319	353.903	306.547
ENSGALG00000042809	3700.29	0.816185	0.141152	5.78231	7.36798e-09	1.80547e-07	4124.96	4543.67	4030.88	6142.59	5212.72	4264.06	2327.49	2742.97	2119.43	2478.73	3485.61	2930.33
ENSGALG00000017493	87.1755	1.33117	0.230363	5.77858	7.5334e-09	1.83711e-07	98.1635	85.8284	131.797	213.624	115.336	104.399	43.0448	41.9173	62.8538	51.984	54.5322	42.6263
ENSGALG00000034345	675.07	0.7402	0.128121	5.77737	7.58769e-09	1.84391e-07	779.042	876.078	737.009	973.839	896.679	803.582	438.647	553.658	387.179	477.758	647.71	529.655
ENSGALG00000049557	580.858	1.3188	0.228307	5.77645	7.62936e-09	1.85126e-07	715.34	781.876	688.508	1285.32	895.548	609.152	201.901	393.848	196.104	356.462	446.274	399.962
ENSGALG00000003492	1275.07	0.688408	0.119275	5.77161	7.85155e-09	1.89988e-07	1497.52	1508.28	1467.69	1848.62	1654.28	1464.45	816.827	958.859	812.909	962.942	1270.94	1037.54
ENSGALG00000028810	3211.07	0.77264	0.133993	5.76627	8.10449e-09	1.95023e-07	4120.78	3989.97	3452.03	4302.32	4383.89	4054.31	2230.13	2062.68	1843.71	2236.96	3370.98	2485.02
ENSGALG00000023294	6743.38	0.679718	0.117893	5.76557	8.13805e-09	1.95561e-07	7451.03	8420.6	6955.72	9240.73	8498.66	9250.3	4748.25	5075.49	4521.28	4693.42	6846.58	5218.55
ENSGALG00000054286	288.094	0.922517	0.160188	5.75896	8.46342e-09	2.02262e-07	369.68	392.508	295.226	440.376	357.315	406.101	212.149	203.474	137.44	160.903	271.548	210.411
ENSGALG00000049427	957.916	0.893784	0.155326	5.75425	8.7027e-09	2.06844e-07	1110.08	1067.62	1127.13	1563.39	1362.54	1241.29	631.324	599.942	444.167	689.82	861.387	796.296
ENSGALG00000017611	674.709	0.713703	0.12403	5.75426	8.70247e-09	2.06844e-07	720.562	839.444	720.139	1040.67	815.265	892.656	491.941	482.049	416.511	485.184	599.855	592.234
ENSGALG00000043532	40.9825	1.34212	0.233285	5.75314	8.76009e-09	2.07852e-07	56.3918	65.9413	56.9363	57.2847	67.8446	47.8893	26.6468	20.0854	23.4654	12.3772	23.371	33.5569
ENSGALG00000027287	386.656	1.23044	0.213961	5.75078	8.88333e-09	2.09989e-07	413.54	431.235	398.554	918.942	615.124	476.02	186.528	195.614	181.857	250.018	294.919	277.524
ENSGALG00000031572	500.65	1.46323	0.254483	5.74984	8.93283e-09	2.1063e-07	560.785	669.88	499.775	1311.58	800.566	566.051	192.677	229.672	160.906	344.91	396.193	274.804
ENSGALG00000003924	384.405	0.772707	0.134406	5.74904	8.97494e-09	2.11294e-07	463.666	474.15	444.947	560.912	564.241	401.312	236.747	249.757	257.281	294.576	375.048	290.222
ENSGALG00000006760	634.875	0.819138	0.142508	5.74802	9.02923e-09	2.12285e-07	727.872	808.043	692.726	1023.96	910.248	699.184	397.652	431.399	375.447	503.338	608.758	439.867
ENSGALG00000000048	229.339	1.2458	0.216828	5.74555	9.16228e-09	2.15122e-07	249.586	296.213	230.909	553.752	277.032	328.521	127.085	158.937	86.3192	155.127	148.016	140.576
ENSGALG00000029172	1102.34	0.670057	0.116637	5.74481	9.20262e-09	2.15778e-07	1316.85	1279.05	1336.95	1371.25	1403.25	1412.73	886.518	823.501	636.08	811.116	1121.81	828.946
ENSGALG00000054713	847.273	1.11598	0.194326	5.74283	9.31056e-09	2.18015e-07	1008.79	1148.22	873.024	1750.76	1274.35	901.276	484.767	454.978	406.454	500.037	806.855	557.77
ENSGALG00000013253	54.2724	2.34122	0.407937	5.73918	9.51386e-09	2.21987e-07	139.935	70.1281	88.5677	110.989	59.9294	74.7073	17.4229	31.438	3.3522	15.6777	5.56452	33.5569
ENSGALG00000042503	1263.13	1.08972	0.190135	5.73129	9.96682e-09	2.30282e-07	1537.2	1706.1	1581.57	2471.59	1841.98	1173.29	621.075	801.669	627.7	680.743	1169.66	945.034
ENSGALG00000054212	488.36	0.963546	0.168354	5.72332	1.04462e-08	2.40401e-07	576.449	541.138	612.593	941.617	681.838	520.078	286.965	365.903	242.197	338.309	424.016	329.22
ENSGALG00000011856	423.164	0.817008	0.14283	5.72014	1.06436e-08	2.44298e-07	532.589	599.752	438.621	638.485	514.488	514.331	263.393	360.664	284.937	257.445	408.435	264.827
ENSGALG00000049658	618.366	0.697073	0.121872	5.71972	1.06697e-08	2.44564e-07	785.308	696.048	744.39	576.427	953.216	833.274	506.289	430.526	476.851	424.949	460.742	532.375
ENSGALG00000037879	997.082	0.757194	0.132412	5.71845	1.07499e-08	2.45443e-07	1220.78	1073.9	1118.69	1731.67	1223.46	1148.39	712.289	727.44	616.805	734.378	912.58	744.6
ENSGALG00000000474	3004.78	0.73571	0.128853	5.70967	1.13193e-08	2.55844e-07	4023.66	3821.46	4088.87	3397.7	3602.55	3591.7	2415.63	2602.37	1674.42	1865.65	2870.18	2103.2
ENSGALG00000030261	972.293	0.621448	0.108924	5.70536	1.16099e-08	2.60632e-07	1028.63	1176.48	1116.59	1374.83	1177.1	1197.23	633.374	864.545	676.307	733.553	902.564	786.319
ENSGALG00000036310	800.657	0.647369	0.113483	5.70453	1.16667e-08	2.61387e-07	946.129	950.393	921.525	1044.25	1026.71	973.11	573.931	662.818	483.555	582.551	803.516	639.395
ENSGALG00000039864	156.285	1.69934	0.29791	5.70421	1.16886e-08	2.61387e-07	112.784	230.271	187.679	428.442	274.77	199.219	63.5424	51.5234	50.283	81.6892	133.548	61.6721
ENSGALG00000000141	317.397	1.43279	0.251381	5.69966	1.20049e-08	2.66406e-07	436.514	413.442	682.182	400.993	289.47	555.516	289.015	196.487	159.23	94.8915	175.839	115.182
ENSGALG00000000542	910.971	0.65439	0.114823	5.6991	1.20438e-08	2.66928e-07	1024.45	1223.58	1079.68	1216.11	1038.02	1100.5	672.319	720.454	588.311	607.306	918.145	742.786
ENSGALG00000034630	483.078	0.651797	0.114433	5.69587	1.22745e-08	2.70661e-07	575.405	624.873	609.43	550.172	565.371	613.941	388.428	378.129	315.945	304.478	480.774	389.985
ENSGALG00000038189	890.929	0.828274	0.145497	5.69271	1.25042e-08	2.75111e-07	923.155	1145.08	992.169	1428.54	1221.2	1128.27	551.384	583.35	493.612	666.716	850.258	707.415
ENSGALG00000034022	13.4048	3.40197	0.597845	5.69038	1.26753e-08	2.7809e-07	18.7973	16.747	32.6857	51.3175	22.6149	4.78893	3.07463	1.74656	0.83805	3.30057	2.22581	2.72083
ENSGALG00000029761	1004.43	0.836673	0.147142	5.68614	1.2994e-08	2.84364e-07	1114.26	1154.5	1130.29	1781.79	1374.98	1170.41	677.444	721.327	552.275	756.657	928.161	691.09
ENSGALG00000054600	922.037	1.10732	0.194963	5.67962	1.34995e-08	2.93214e-07	808.282	1220.44	1076.52	1888.01	1448.48	1114.86	437.622	613.914	476.851	547.895	815.758	615.814
ENSGALG00000028141	247.399	0.712376	0.125521	5.67534	1.38412e-08	2.99887e-07	271.516	299.353	263.594	299.551	331.308	376.41	185.503	194.741	171.8	166.679	231.484	176.854
ENSGALG00000007124	327.5	1.02703	0.181117	5.67056	1.42329e-08	3.07608e-07	370.724	488.803	347.944	503.628	472.65	451.117	175.254	238.405	147.497	182.357	329.419	222.201
ENSGALG00000010375	71.5818	1.4446	0.254765	5.67031	1.42536e-08	3.07673e-07	86.6763	52.3344	144.45	82.3467	153.781	108.23	48.1692	41.0441	30.1698	33.8309	38.9516	38.9985
ENSGALG00000051597	293.63	0.918131	0.162078	5.66476	1.47229e-08	3.17017e-07	354.015	398.788	340.564	544.204	390.106	276.8	180.378	165.049	188.561	226.914	245.952	212.225
ENSGALG00000002002	570.207	0.709769	0.125303	5.66444	1.4751e-08	3.17228e-07	769.644	662.554	696.943	736.347	686.361	692.479	371.005	437.512	351.143	434.851	600.968	402.683
ENSGALG00000047890	2898.24	1.04043	0.183745	5.66236	1.49309e-08	3.20306e-07	3598.63	4732.08	3825.28	3996.8	3914.63	3333.09	1404.08	1440.03	1278.86	2350.83	2792.27	2112.27
ENSGALG00000016425	318.61	0.684322	0.120853	5.66246	1.49221e-08	3.20306e-07	393.698	392.508	408.044	349.675	409.329	401.312	268.518	221.813	196.104	207.936	276	298.384
ENSGALG00000033530	514.745	0.953348	0.168406	5.661	1.50493e-08	3.22449e-07	599.424	572.538	632.626	856.883	853.711	557.431	322.836	403.454	283.261	257.445	461.855	375.474
ENSGALG00000014567	1279.81	0.415881	0.0734747	5.66019	1.51206e-08	3.23578e-07	1417.1	1475.83	1491.94	1398.7	1571.73	1420.4	1057.67	1100.33	989.737	1057.83	1250.9	1125.52
ENSGALG00000040987	1059.87	0.6381	0.112768	5.65853	1.52675e-08	3.26319e-07	1341.92	1339.76	1215.7	1208.95	1327.49	1306.42	909.066	921.308	660.384	709.623	1020.53	757.297
ENSGALG00000037256	131.806	1.23249	0.217987	5.65396	1.56796e-08	3.34305e-07	168.131	139.21	162.374	301.938	197.88	139.837	79.9404	66.3691	51.9591	89.9406	97.9355	86.1596
ENSGALG00000050235	273.661	0.947357	0.167554	5.65404	1.5672e-08	3.34305e-07	305.978	344.36	278.355	488.113	373.145	371.621	165.005	159.81	149.173	187.308	261.532	199.527
ENSGALG00000024271	1680.81	0.717647	0.126949	5.65306	1.57617e-08	3.34825e-07	1794.09	2156.18	1817.75	2593.32	2349.68	1831.29	1226.78	1429.56	1250.37	1065.26	1533.58	1121.89
ENSGALG00000005704	2118.04	0.587604	0.103943	5.65317	1.57519e-08	3.34825e-07	2448.87	2560.2	2538.94	2592.13	2651.59	2467.26	1561.91	1823.4	1330.82	1571.07	2108.95	1761.28
ENSGALG00000017384	833.498	0.763501	0.135102	5.65131	1.59231e-08	3.37841e-07	1073.53	1116.82	1091.28	897.46	1107	1005.68	650.797	685.523	438.3	529.742	809.08	596.768
ENSGALG00000029968	707.197	1.01588	0.179818	5.64946	1.6095e-08	3.41072e-07	746.669	796.53	788.674	1366.48	1169.19	810.287	455.045	381.622	521.267	369.664	626.564	454.378
ENSGALG00000029166	105.38	0.992831	0.175896	5.64443	1.65732e-08	3.49081e-07	135.758	137.116	124.416	155.146	143.604	144.626	61.4926	88.2011	44.4167	59.4103	92.371	77.9971
ENSGALG00000019794	245.235	1.02974	0.182699	5.63625	1.73796e-08	3.62989e-07	271.516	302.493	261.485	470.212	281.555	387.903	126.06	144.964	172.638	181.532	213.677	128.786
ENSGALG00000054154	544.139	0.946031	0.167861	5.6358	1.74252e-08	3.63506e-07	661.037	662.554	583.07	994.128	872.933	524.867	309.513	330.099	335.22	358.937	467.419	429.891
ENSGALG00000008352	4245.41	0.820434	0.14567	5.63215	1.7798e-08	3.70395e-07	5332.16	5022.01	5027.27	6487.49	5263.61	5392.33	2642.13	3055.6	2064.96	2991.97	4135.55	3529.82
ENSGALG00000054577	151.867	1.5288	0.271567	5.62957	1.80655e-08	3.75064e-07	206.77	158.05	126.525	429.635	264.594	167.613	66.617	68.9889	56.9874	77.5635	110.177	88.8804
ENSGALG00000049293	1240.27	1.00067	0.177792	5.62831	1.81981e-08	3.77366e-07	1365.93	1562.71	1320.08	2516.95	1694.98	1462.54	677.444	761.498	652.841	817.717	1156.31	894.246
ENSGALG00000040553	8267.58	0.641469	0.114003	5.62676	1.83627e-08	3.80327e-07	8923.48	9356.34	10104.1	11462.9	10404	10204.2	5312.96	5871.92	5617.45	6506.26	7553.27	7894.03
ENSGALG00000028971	1293.65	0.681738	0.121175	5.62608	1.84352e-08	3.81374e-07	1327.3	1683.07	1339.06	1927.39	1700.64	1584.18	946.986	993.79	834.698	894.455	1178.56	1113.73
ENSGALG00000003348	1220.24	0.693631	0.123307	5.62521	1.85279e-08	3.82382e-07	1520.49	1689.35	1360.15	1367.67	1372.72	1735.51	954.16	1093.34	739.16	788.012	1116.24	906.036
ENSGALG00000037497	311.628	1.33524	0.237378	5.62496	1.85547e-08	3.82483e-07	370.724	372.621	314.204	780.504	481.696	358.212	120.935	133.611	151.687	196.384	264.871	194.086
ENSGALG00000023364	1478.75	0.645599	0.114793	5.62401	1.86576e-08	3.83716e-07	2026.97	1401.52	2119.3	1631.42	1866.86	1777.65	1196.03	1240.93	1024.1	987.697	1265.37	1207.14
ENSGALG00000000918	168.619	0.909153	0.161816	5.61845	1.92677e-08	3.94841e-07	240.187	239.692	200.332	232.719	229.541	177.19	95.3135	112.653	87.1572	106.444	148.016	154.18
ENSGALG00000050069	331.391	1.37334	0.244875	5.60831	2.04316e-08	4.16241e-07	332.085	433.329	328.966	902.234	444.382	428.13	127.085	186.008	147.497	204.636	268.21	174.133
ENSGALG00000042242	1997.64	0.582474	0.103964	5.60266	2.11093e-08	4.27046e-07	2151.24	2408.43	2369.18	2345.09	2449.19	2647.32	1453.28	1637.4	1363.51	1529.82	2059.98	1557.22
ENSGALG00000033807	494.185	0.88489	0.158245	5.59191	2.24586e-08	4.49638e-07	641.196	570.445	576.744	849.723	746.29	463.568	281.841	346.691	436.624	286.325	376.161	354.615
ENSGALG00000038143	1377.39	0.894744	0.16028	5.58239	2.37238e-08	4.72251e-07	1651.03	1653.77	1474.02	2624.35	2080.57	1264.28	1043.32	941.393	813.747	905.182	1108.45	968.615
ENSGALG00000032819	921.602	0.653462	0.117058	5.58239	2.37233e-08	4.72251e-07	1061	1049.83	994.277	1454.79	1199.72	1001.84	673.344	657.578	620.157	796.263	801.29	749.135
ENSGALG00000007619	793.461	0.6821	0.122323	5.57621	2.45808e-08	4.87081e-07	948.218	1013.19	858.263	1139.73	1045.94	860.092	486.816	539.686	587.473	641.136	777.919	623.07
ENSGALG00000001470	947.016	0.820806	0.147209	5.5758	2.46395e-08	4.87689e-07	1074.58	1109.49	1092.33	1601.58	1299.22	1078.47	577.006	642.732	533	687.344	904.79	763.646
ENSGALG00000041922	99.2329	1.77369	0.318244	5.57337	2.49854e-08	4.93973e-07	181.707	117.229	318.422	89.5073	87.0672	126.428	43.0448	33.1846	36.8742	36.3063	75.6774	45.3471
ENSGALG00000006899	1887.09	0.8148	0.146226	5.57218	2.51573e-08	4.96244e-07	2377.85	2591.6	2388.16	2139.82	2299.93	2637.74	1598.81	1560.55	861.516	1209.66	1696.06	1283.32
ENSGALG00000041618	999.353	0.794768	0.142792	5.5659	2.608e-08	5.1246e-07	1127.84	1273.82	1031.18	1837.88	1224.59	1111.99	688.717	694.256	612.615	741.804	845.806	801.737
ENSGALG00000011866	275.281	0.704047	0.126563	5.5628	2.65479e-08	5.20136e-07	365.502	311.913	333.183	383.091	320	332.352	175.254	192.121	191.914	184.007	253.742	260.293
ENSGALG00000001328	6350.38	0.514151	0.0924539	5.56116	2.67987e-08	5.23282e-07	7311.09	7512.08	6639.41	8281.22	8480.57	6596.27	4747.23	5171.55	4982.21	4973.96	6046.4	5462.52
ENSGALG00000016348	1545.98	0.683875	0.123012	5.55941	2.70685e-08	5.26776e-07	1999.82	1500.95	2077.12	2189.95	2063.61	1602.38	1292.37	1379.78	1036.67	986.046	1243.11	1179.93
ENSGALG00000001452	2677.46	0.45362	0.0816554	5.5553	2.77139e-08	5.36935e-07	3009.65	2999.81	3216.9	3001.48	3011.17	3327.35	2176.84	2350.86	2008.81	2109.07	2691	2226.54
ENSGALG00000039779	2130.95	0.689119	0.12406	5.55471	2.78069e-08	5.37286e-07	2174.22	2595.79	2344.93	3230.62	2815.55	2620.5	1472.75	1590.24	1348.42	1565.3	2070	1743.14
ENSGALG00000048602	199.365	0.964936	0.17376	5.55327	2.80374e-08	5.40792e-07	234.966	286.793	280.464	319.839	215.972	243.278	102.488	110.033	111.461	166.679	192.532	127.879
ENSGALG00000027188	1632.08	0.780576	0.140668	5.54908	2.87174e-08	5.5268e-07	1845.26	1898.69	1999.1	2793.82	2082.83	1759.45	1237.03	1539.59	1063.49	927.461	1227.53	1210.77
ENSGALG00000036976	309.306	0.743182	0.133942	5.54854	2.88058e-08	5.5302e-07	366.547	333.893	371.141	527.496	398.021	326.605	214.199	209.587	217.055	229.39	273.774	243.968
ENSGALG00000050015	137.42	1.22526	0.220835	5.54829	2.8847e-08	5.5302e-07	130.537	198.871	143.395	305.518	206.926	170.486	66.617	90.8209	57.8255	92.4161	76.7903	108.833
ENSGALG00000042309	1359.21	0.854711	0.154135	5.5452	2.93625e-08	5.6075e-07	1770.08	1919.63	1496.16	1751.96	1946.01	1616.74	1010.53	978.071	632.728	910.958	1393.35	884.269
ENSGALG00000035677	2600.85	0.678507	0.122378	5.54435	2.95047e-08	5.62238e-07	3244.62	3432.09	3192.65	3117.24	3318.73	2901.13	2088.7	2424.22	1652.64	1582.63	2470.64	1784.86
ENSGALG00000023812	194.667	0.572384	0.103352	5.53821	3.05585e-08	5.78804e-07	228.7	251.205	253.05	213.624	217.103	232.742	152.707	138.851	156.715	167.504	156.919	166.877
ENSGALG00000052009	15.1632	3.76262	0.679403	5.53812	3.05737e-08	5.78804e-07	13.5758	48.1476	48.5013	32.2226	22.6149	4.78893	2.04975	0.873278	1.6761	6.60115	0	0.906943
ENSGALG00000002517	327.427	0.945099	0.170644	5.53841	3.05232e-08	5.78804e-07	455.312	382.041	382.739	597.909	383.322	384.072	211.125	227.052	139.954	233.516	282.677	249.409
ENSGALG00000028505	1344.46	0.678173	0.122483	5.53688	3.07899e-08	5.81002e-07	1506.91	1511.42	1500.38	2099.24	1665.58	1643.56	1034.1	1033.96	892.523	943.139	1347.73	955.011
ENSGALG00000050608	588.12	0.693165	0.125189	5.53697	3.07753e-08	5.81002e-07	757.112	766.176	665.312	890.299	699.93	582.334	351.533	482.049	409.807	478.583	520.839	453.471
ENSGALG00000010459	547.641	0.563439	0.101826	5.53336	3.14151e-08	5.92155e-07	552.431	644.76	669.529	725.606	677.315	648.421	459.145	422.666	373.77	406.796	499.693	491.563
ENSGALG00000043336	658.626	0.5636	0.101987	5.52621	3.27229e-08	6.13483e-07	813.504	795.483	753.879	810.339	828.834	709.719	533.961	545.799	470.146	487.66	674.419	479.773
ENSGALG00000000944	728.447	0.648908	0.117482	5.52347	3.32373e-08	6.22327e-07	885.56	825.837	967.918	1041.86	852.58	762.397	536.011	541.432	461.766	556.147	716.71	593.141
ENSGALG00000043607	878.399	0.631658	0.114413	5.52088	3.37312e-08	6.28324e-07	1081.89	1214.16	1024.85	1136.15	1040.28	907.981	721.513	848.826	601.72	571.824	746.758	644.836
ENSGALG00000041752	117.48	1.32608	0.240502	5.51381	3.51146e-08	6.51305e-07	131.581	140.256	114.927	245.847	236.325	138.879	44.0697	75.1019	49.445	73.4378	94.5968	65.2999
ENSGALG00000043148	372.237	0.814061	0.147655	5.51326	3.52257e-08	6.51976e-07	423.983	478.336	370.086	602.682	488.481	482.724	240.846	275.082	210.351	250.018	359.468	284.78
ENSGALG00000002033	1384.21	0.656084	0.119027	5.51206	3.54651e-08	6.55709e-07	1613.43	1686.21	1538.34	1737.64	1700.64	1883.01	1059.72	1169.32	834.698	921.685	1391.13	1074.73
ENSGALG00000002234	338.056	1.4759	0.267836	5.51047	3.57874e-08	6.60965e-07	534.678	628.013	249.887	367.577	541.626	661.83	154.756	157.19	132.412	119.646	168.048	341.01
ENSGALG00000001465	1728.34	1.02966	0.186991	5.50647	3.66092e-08	6.72573e-07	2707.85	2543.45	2660.19	1873.69	1890.6	2243.13	1242.15	1164.95	634.404	983.571	1666.02	1130.05
ENSGALG00000052924	786.913	1.17865	0.214163	5.50353	3.7226e-08	6.83183e-07	831.257	1191.13	938.395	1568.17	1211.03	809.329	292.09	457.598	359.524	534.693	730.064	519.678
ENSGALG00000044705	1152.06	0.771196	0.140374	5.49388	3.93201e-08	7.20855e-07	1209.29	1376.39	1238.89	2022.86	1495.97	1373.46	739.961	839.22	727.428	836.695	1063.94	900.594
ENSGALG00000043329	2051.91	0.540677	0.0984211	5.4935	3.94038e-08	7.21628e-07	2667.12	2187.58	2549.48	2450.11	2670.81	2065.94	1650.05	1870.56	1592.3	1439.88	1877.47	1601.66
ENSGALG00000017644	3757.82	0.447943	0.0815961	5.48976	4.02473e-08	7.33987e-07	3996.51	4193.03	4235.43	4200.88	4904.03	4488.18	3128.95	3384.82	3011.11	2737.83	3392.13	3420.99
ENSGALG00000039474	3567.17	0.711976	0.129741	5.48767	4.07266e-08	7.39626e-07	4410.05	4203.5	4520.11	5408.63	4114.77	3922.13	2665.7	3416.26	2024.73	2292.25	2959.21	2868.66
ENSGALG00000007611	1609.12	0.7111	0.12957	5.48815	4.06155e-08	7.39626e-07	1925.68	2260.85	1890.5	2031.22	2039.86	1837.03	1267.77	1474.09	976.329	968.718	1543.6	1093.77
ENSGALG00000051860	50.6137	1.99401	0.363942	5.47892	4.27931e-08	7.73923e-07	37.5945	150.723	64.317	100.248	58.7986	73.7495	34.8458	30.5647	20.1132	12.3772	12.2419	11.7903
ENSGALG00000027564	470.99	0.495028	0.0903797	5.4772	4.32106e-08	7.80663e-07	587.937	590.332	451.273	544.204	557.456	573.714	399.702	395.595	402.264	362.238	416.226	370.94
ENSGALG00000023120	679.376	0.678508	0.123914	5.47562	4.35971e-08	7.86828e-07	693.41	747.335	789.728	1072.89	950.955	764.313	521.662	622.647	465.118	523.966	515.274	485.214
ENSGALG00000001620	837.062	0.63122	0.115322	5.47357	4.41069e-08	7.95204e-07	940.907	865.611	913.09	1138.53	1153.36	1090.92	750.21	667.184	539.704	572.65	727.839	684.742
ENSGALG00000047233	600.201	0.84191	0.153894	5.4707	4.48257e-08	8.05918e-07	724.739	775.596	554.602	1025.16	753.075	789.215	383.304	472.443	363.714	346.56	544.21	469.796
ENSGALG00000051456	143.724	0.852358	0.155825	5.46995	4.50158e-08	8.0824e-07	182.751	160.143	165.537	239.88	169.611	190.599	109.662	90.8209	82.1289	90.7658	135.774	107.019
ENSGALG00000001666	340.731	0.670847	0.122712	5.46686	4.58078e-08	8.21612e-07	404.141	333.893	428.077	485.726	457.951	400.354	314.637	264.603	232.14	232.69	296.032	238.526
ENSGALG00000032854	175.429	0.912556	0.166939	5.46641	4.59245e-08	8.22857e-07	256.896	211.431	178.19	280.456	241.979	204.966	129.134	132.738	92.1855	88.2903	144.677	144.204
ENSGALG00000000908	426.364	0.598499	0.109496	5.46594	4.60472e-08	8.23913e-07	432.337	471.01	508.21	595.522	470.389	603.405	316.687	314.38	339.41	358.112	379.5	327.406
ENSGALG00000008806	1125.48	0.656267	0.120068	5.46582	4.60781e-08	8.23913e-07	1104.86	1441.29	1472.96	1424.96	1484.67	1332.28	880.369	967.592	733.294	715.399	1082.85	865.223
ENSGALG00000013234	1349.91	0.644407	0.11797	5.46246	4.69578e-08	8.36205e-07	1634.32	1573.17	1218.86	1910.68	1952.79	1588.97	1048.45	908.209	999.794	1077.64	1164.1	1121.89
ENSGALG00000042642	1372.19	0.737147	0.134954	5.4622	4.70269e-08	8.36578e-07	1426.5	1844.26	1739.72	2157.72	1577.39	1545.87	977.732	1118.67	1098.68	925.811	1277.61	776.343
ENSGALG00000044874	115.794	1.28532	0.235546	5.45677	4.84881e-08	8.57314e-07	106.518	121.416	207.712	273.296	140.212	136.963	51.2438	69.8622	88.8333	66.8366	66.7742	59.8582
ENSGALG00000010091	2244.35	0.517191	0.0948422	5.45317	4.9479e-08	8.73058e-07	2538.67	2387.5	2551.59	2873.78	2702.48	2797.69	1928.82	1780.61	1539.5	1723.72	2216.9	1890.98
ENSGALG00000001394	806.644	0.716642	0.131527	5.44862	5.07609e-08	8.91584e-07	927.332	1006.91	880.405	1202.98	1113.78	885.952	510.389	524.84	527.134	641.962	782.371	675.672
ENSGALG00000053999	1312.54	0.909558	0.166934	5.44861	5.07643e-08	8.91584e-07	1360.71	1678.89	1283.18	2453.69	1784.31	1717.31	753.284	900.349	756.759	845.772	1233.1	983.126
ENSGALG00000008534	212.53	0.745267	0.136878	5.44474	5.18817e-08	9.03598e-07	280.915	221.898	246.724	293.584	292.862	260.518	134.259	151.077	128.222	155.952	204.774	179.575
ENSGALG00000001779	303.566	0.697598	0.128125	5.44467	5.19008e-08	9.03598e-07	331.041	343.314	350.053	440.376	439.859	348.634	209.075	217.446	197.78	264.871	282.677	217.666
ENSGALG00000040453	1010.9	0.874685	0.160653	5.44455	5.19369e-08	9.03598e-07	1145.59	1400.47	1018.53	1808.05	1374.98	1101.45	604.677	711.721	630.214	611.431	982.693	740.972
ENSGALG00000046338	30.0596	2.04338	0.375304	5.44459	5.19247e-08	9.03598e-07	49.0817	16.747	45.3382	81.1533	57.6679	40.227	6.14926	8.73278	12.5708	14.8526	20.0323	8.16248
ENSGALG00000001056	185.85	0.886269	0.162789	5.44429	5.20135e-08	9.04026e-07	189.017	235.505	229.854	329.387	246.502	216.46	119.911	105.667	112.299	140.274	174.726	130.6
ENSGALG00000055108	725.112	0.832554	0.15305	5.43975	5.33555e-08	9.22328e-07	773.821	909.572	886.731	1309.19	991.661	701.099	488.866	526.586	430.758	514.89	666.629	501.539
ENSGALG00000014468	2626.51	0.449527	0.0826553	5.43858	5.37077e-08	9.25154e-07	2915.66	2907.7	3025.01	3125.59	3257.67	2960.52	2199.39	2205.03	1906.56	2170.13	2650.93	2193.89
ENSGALG00000021285	163.608	0.812557	0.149402	5.43874	5.36601e-08	9.25154e-07	177.53	196.777	189.788	242.266	220.495	223.164	103.513	115.273	113.137	122.121	165.823	93.4151
ENSGALG00000031629	645.683	0.957497	0.176225	5.43339	5.52935e-08	9.46846e-07	725.783	723.261	664.257	1322.32	949.824	728.875	406.876	387.735	357.009	442.277	562.016	477.959
ENSGALG00000006777	742.93	0.607153	0.111763	5.4325	5.55714e-08	9.5067e-07	758.156	978.653	817.142	955.938	946.432	924.263	525.762	620.027	499.478	580.076	737.855	571.374
ENSGALG00000018278	112.811	1.3941	0.256815	5.42843	5.68514e-08	9.70658e-07	128.448	122.462	104.383	225.558	177.527	222.206	51.2438	94.314	66.206	50.3338	75.6774	35.3708
ENSGALG00000028499	861.399	0.688374	0.126847	5.4268	5.73732e-08	9.76692e-07	949.262	911.665	1010.09	1440.47	1096.82	971.195	656.946	666.311	775.196	608.131	691.113	559.584
ENSGALG00000008272	535.279	0.813176	0.14989	5.42514	5.79105e-08	9.83913e-07	537.811	588.239	597.832	985.774	692.015	691.521	398.677	399.088	320.135	349.861	455.177	407.217
ENSGALG00000038951	647.713	0.876961	0.161733	5.42228	5.88442e-08	9.98802e-07	779.042	828.977	661.094	1257.88	731.591	772.933	463.244	406.947	392.208	426.599	607.645	444.402
ENSGALG00000016954	422.568	0.933057	0.172098	5.42167	5.90449e-08	9.99284e-07	497.083	543.231	722.248	719.639	468.127	377.368	259.294	236.658	253.091	309.429	357.242	327.406
ENSGALG00000052202	476.698	1.08195	0.199552	5.42192	5.89607e-08	9.99284e-07	615.088	516.017	525.08	1126.6	640	462.611	255.194	287.308	271.528	300.352	375.048	345.545
ENSGALG00000053106	1949.19	0.564876	0.104196	5.42129	5.91709e-08	1.00044e-06	2196.15	2252.47	2032.84	2454.89	2725.09	2293.9	1558.84	1698.53	1287.25	1418.42	1671.58	1800.28
ENSGALG00000026077	52906.2	0.840382	0.155124	5.41748	6.04452e-08	1.01606e-06	59985.2	64617.3	63640.1	88571.6	71156.5	59392.3	30664.3	34648.2	28413.3	39381.6	53666.4	40738.1
ENSGALG00000021542	11622.6	0.919682	0.169823	5.41553	6.11073e-08	1.02521e-06	12265.2	15311	13389.5	19257.2	17267.6	13749	5727.01	6676.21	6373.37	9568.36	11077.8	8809.13
ENSGALG00000035768	1843.28	0.527403	0.0975012	5.4092	6.33076e-08	1.05703e-06	2101.12	1980.33	1928.46	2820.08	2062.47	2167.47	1483	1463.61	1464.91	1526.52	1546.94	1574.45
ENSGALG00000036214	2271.44	0.65931	0.121902	5.40852	6.35471e-08	1.06e-06	2679.65	2829.2	2791.99	2361.8	2830.25	3194.22	1703.35	1770.13	1284.73	1802.11	2235.82	1773.98
ENSGALG00000036004	722.468	0.652733	0.120757	5.40536	6.46784e-08	1.07374e-06	955.528	965.046	780.239	757.828	850.318	987.477	635.424	628.76	479.365	456.304	645.484	527.841
ENSGALG00000029419	508.502	0.756073	0.14	5.4005	6.64548e-08	1.09799e-06	573.317	727.448	522.971	669.515	739.506	598.616	364.856	384.242	274.88	344.085	476.322	426.263
ENSGALG00000049951	15535.8	0.710202	0.131504	5.4006	6.64181e-08	1.09799e-06	18862	16315.8	16918.5	24786.4	20638.3	18184.5	10030.5	11302.8	9506.84	12229.5	14562.3	13091.7
ENSGALG00000005063	308.725	0.798464	0.147899	5.3987	6.7124e-08	1.10281e-06	327.908	390.415	348.999	458.277	476.043	350.55	232.647	231.419	237.168	151.826	233.71	265.734
ENSGALG00000028866	761.812	0.7497	0.138847	5.39946	6.68412e-08	1.10281e-06	836.478	873.984	836.121	1309.19	1024.45	852.429	505.264	471.57	524.619	602.355	682.21	623.07
ENSGALG00000050943	410.657	0.865246	0.160269	5.3987	6.71271e-08	1.10281e-06	502.305	449.029	437.566	770.956	511.096	509.542	295.164	255.87	238.844	265.696	386.177	305.64
ENSGALG00000000607	6971.21	0.709126	0.131337	5.3993	6.69026e-08	1.10281e-06	7326.76	7461.84	7986.9	11052.4	9744.74	8332.74	4214.29	5157.58	5103.73	4848.54	6013.02	6412.09
ENSGALG00000038325	2158.63	0.868917	0.161043	5.39556	6.8312e-08	1.12016e-06	2660.86	2758.02	2041.27	3961	2844.95	2472.05	1254.45	1460.12	1209.31	1613.16	1993.21	1635.22
ENSGALG00000051612	270.142	0.953608	0.176966	5.38866	7.09831e-08	1.1585e-06	372.812	307.726	294.171	459.471	417.244	286.378	121.96	201.727	159.23	177.406	250.403	193.179
ENSGALG00000009621	16282.8	0.42286	0.0785365	5.38425	7.27489e-08	1.18288e-06	18142.5	17550.9	20259.9	19056.7	19140.1	17761.2	12898.1	13590.8	13269.7	12704.7	16182.7	14836.7
ENSGALG00000007205	4944.67	0.715102	0.132863	5.38225	7.35589e-08	1.19271e-06	5448.07	5748.41	6192.36	6191.52	6246.22	7044.51	3840.21	3555.99	2782.33	3535.74	5241.77	3508.96
ENSGALG00000002581	475.044	1.21826	0.22637	5.38173	7.3775e-08	1.1951e-06	510.659	676.16	563.037	892.686	868.41	475.062	217.274	268.97	190.237	291.276	491.903	254.851
ENSGALG00000052689	174.387	1.53749	0.285705	5.38139	7.39131e-08	1.19622e-06	219.301	211.431	192.951	543.011	254.417	136.006	66.617	62.0027	88.8333	108.919	91.258	117.903
ENSGALG00000001084	51.1065	1.38663	0.257794	5.37885	7.49625e-08	1.21208e-06	56.3918	68.0347	75.9151	96.6679	67.8446	78.5384	34.8458	35.8044	15.0849	18.1532	23.371	42.6263
ENSGALG00000004047	615.525	0.595868	0.110999	5.36825	7.9505e-08	1.2784e-06	669.391	667.787	697.997	940.423	796.043	673.323	485.792	496.022	438.3	457.955	565.355	497.912
ENSGALG00000006688	677.681	0.798653	0.148886	5.36418	8.13159e-08	1.3027e-06	805.149	832.117	713.813	1180.3	874.064	757.609	427.374	483.796	398.912	483.534	662.177	513.33
ENSGALG00000012821	4858.79	0.672735	0.125434	5.36325	8.17384e-08	1.30827e-06	6042.28	5744.22	5244.47	6315.64	6679.3	5802.27	2976.24	4169.9	3135.98	3274.17	4804.4	4116.61
ENSGALG00000036196	631.703	0.5859	0.109279	5.36149	8.2539e-08	1.31865e-06	690.277	754.662	640.007	873.591	831.096	759.524	467.344	579.856	434.11	475.283	573.145	501.539
ENSGALG00000023686	208.949	0.635797	0.118667	5.35784	8.42235e-08	1.34187e-06	199.46	282.606	225.637	284.036	262.332	272.011	160.906	181.642	158.391	156.777	155.806	167.784
ENSGALG00000051336	1303.77	1.00761	0.188088	5.3571	8.45688e-08	1.34491e-06	1328.34	1532.35	1498.27	2586.16	2022.9	1480.74	660.021	726.567	660.384	1024.83	1071.73	1052.96
ENSGALG00000001214	68.9644	0.92712	0.173132	5.355	8.55557e-08	1.35936e-06	93.9863	82.6884	80.1326	112.182	76.8905	95.7786	43.0448	48.9036	44.4167	46.208	63.4355	39.9055
ENSGALG00000014841	352.704	0.591803	0.110632	5.34927	8.83076e-08	1.39751e-06	399.964	418.675	432.294	443.956	425.159	422.384	295.164	307.394	217.055	243.417	324.968	302.012
ENSGALG00000051469	50.8023	1.15582	0.216235	5.34518	9.03258e-08	1.42088e-06	90.8534	64.8947	59.0451	91.8942	50.8834	63.2139	24.597	31.438	36.0362	29.7052	38.9516	28.1152
ENSGALG00000044866	303.967	1.25812	0.235645	5.33906	9.34276e-08	1.46043e-06	305.978	345.407	300.497	750.668	398.021	471.231	155.781	141.471	143.307	216.188	264.871	154.18
ENSGALG00000040068	956.148	0.895308	0.167869	5.33337	9.64046e-08	1.50156e-06	1132.01	1060.29	873.024	1730.47	1367.07	1298.76	524.737	671.551	560.656	646.912	883.645	724.647
ENSGALG00000003947	2125.2	0.382921	0.0718314	5.33083	9.77626e-08	1.51864e-06	2254.63	2565.43	2366.02	2278.26	2564.52	2403.08	1754.59	1943.92	1754.04	1679.17	1988.76	1949.93
ENSGALG00000039917	263.399	0.919785	0.172621	5.32834	9.9115e-08	1.53417e-06	322.686	284.699	316.313	494.08	347.138	302.66	131.184	166.796	167.61	176.581	251.516	199.527
ENSGALG00000017553	566.853	0.735346	0.138025	5.32761	9.95117e-08	1.53894e-06	593.158	754.662	642.115	880.752	744.029	635.012	312.587	414.807	394.722	443.927	537.532	448.937
ENSGALG00000054106	1264.43	1.28765	0.241784	5.3256	1.00618e-07	1.54915e-06	1300.14	1530.26	1132.4	3630.42	1827.28	1343.77	593.404	700.369	628.538	782.236	937.064	767.274
ENSGALG00000050272	99.7947	1.55238	0.291552	5.32455	1.01206e-07	1.55684e-06	95.0306	231.318	103.329	216.011	122.12	124.512	53.2936	45.4104	24.3035	61.0606	81.2419	39.9055
ENSGALG00000020320	384.694	0.718834	0.135043	5.32299	1.02075e-07	1.56744e-06	468.887	387.275	449.165	615.81	555.195	395.566	292.09	263.73	323.487	250.844	324.968	289.315
ENSGALG00000050870	49.9405	1.43599	0.270119	5.31613	1.05997e-07	1.62193e-06	89.8091	61.7546	50.6101	109.796	70.106	55.5516	31.7712	18.3388	15.923	38.7817	27.8226	29.0222
ENSGALG00000053132	131.745	1.01054	0.190203	5.31295	1.07867e-07	1.64339e-06	125.315	158.05	149.722	264.942	188.834	170.486	65.5921	106.54	97.2138	80.0389	93.4839	80.7179
ENSGALG00000002984	365.13	0.796214	0.14988	5.31234	1.08229e-07	1.64739e-06	385.344	454.263	432.294	588.361	474.912	444.413	209.075	248.884	227.112	254.969	371.71	290.222
ENSGALG00000031214	795.592	0.587153	0.11054	5.3117	1.0861e-07	1.6503e-06	923.155	974.467	967.918	970.259	1056.11	838.063	595.453	629.633	600.044	597.404	841.355	553.235
ENSGALG00000030396	476.374	0.671087	0.126341	5.3117	1.08606e-07	1.6503e-06	588.981	532.764	545.113	671.901	621.908	549.769	302.339	348.438	303.374	390.293	485.226	376.381
ENSGALG00000005367	445.802	0.609569	0.114774	5.31103	1.09007e-07	1.65489e-06	532.589	520.204	520.862	526.303	602.686	526.782	374.08	365.03	266.5	338.309	440.71	335.569
ENSGALG00000001132	890.396	1.18637	0.223578	5.3063	1.11871e-07	1.69393e-06	869.896	1151.36	979.516	2106.41	1238.16	1077.51	357.682	495.148	418.187	599.054	806.855	584.978
ENSGALG00000050752	242.426	0.933793	0.176002	5.30558	1.12316e-07	1.69788e-06	303.889	292.026	253.05	365.19	377.668	316.069	186.528	182.515	112.299	142.75	239.274	137.855
ENSGALG00000029912	440.737	0.705889	0.133185	5.30006	1.15762e-07	1.73474e-06	513.792	497.177	473.415	766.182	576.679	452.075	314.637	333.592	311.755	329.232	378.387	341.917
ENSGALG00000029450	1146.32	0.389596	0.0735064	5.30017	1.15694e-07	1.73474e-06	1188.4	1269.63	1340.11	1464.34	1248.34	1289.18	996.18	1006.89	964.596	932.412	1086.19	969.522
ENSGALG00000049949	1025.84	0.992941	0.187359	5.29966	1.16016e-07	1.73556e-06	1012.96	1234.05	1174.58	2197.11	1505.02	1069.85	543.185	660.198	649.489	737.678	909.242	616.721
ENSGALG00000007403	12087.6	0.535872	0.101113	5.29973	1.15976e-07	1.73556e-06	13845.2	14628.5	12720	14627.9	14483.7	15534.3	9668.69	10580.6	8486.93	9010.57	12430	9034.96
ENSGALG00000010322	160.661	0.635862	0.119996	5.29902	1.16423e-07	1.74015e-06	197.371	190.497	210.875	223.172	168.481	182.937	109.662	114.399	125.708	127.072	133.548	144.204
ENSGALG00000049136	1306.18	0.82347	0.155416	5.29848	1.16773e-07	1.74387e-06	1467.23	1692.49	1457.15	2364.19	1659.93	1373.46	802.478	866.292	795.31	968.718	1290.97	935.965
ENSGALG00000004927	842.855	0.810489	0.152973	5.29823	1.16928e-07	1.7447e-06	925.243	975.513	862.48	1397.51	1198.59	1081.34	545.234	537.939	473.498	607.306	801.29	708.322
ENSGALG00000010745	349.799	0.774909	0.146344	5.29513	1.18929e-07	1.76698e-06	360.281	438.562	457.6	471.405	507.703	412.806	193.702	271.589	241.358	216.188	356.129	270.269
ENSGALG00000007473	970.138	0.553324	0.104505	5.29473	1.19191e-07	1.76936e-06	1122.61	1148.22	1121.86	1226.85	1178.23	1124.44	692.817	822.628	622.671	762.433	958.21	860.689
ENSGALG00000049865	2242.66	0.614486	0.116155	5.29023	1.22163e-07	1.81038e-06	2553.3	2862.69	2676.01	2834.4	2797.46	2553.46	1764.84	2111.59	1623.3	1390.37	2199.1	1545.43
ENSGALG00000051047	1225.15	0.947756	0.17923	5.28793	1.23708e-07	1.82986e-06	1843.18	1191.13	1287.39	2557.52	1624.88	1179.03	773.782	781.584	829.67	986.872	885.871	760.925
ENSGALG00000053923	289.14	0.822894	0.155621	5.2878	1.23793e-07	1.82986e-06	317.465	305.633	343.727	498.854	452.297	298.829	184.478	223.559	185.209	200.51	255.968	203.155
ENSGALG00000029721	185.307	1.27148	0.240504	5.28671	1.24533e-07	1.83768e-06	144.112	377.854	347.944	255.394	139.081	307.449	96.3384	102.173	112.299	108.919	136.887	95.229
ENSGALG00000037148	170.015	1.22501	0.23192	5.28204	1.27752e-07	1.87406e-06	340.439	153.863	253.05	250.62	217.103	213.586	83.015	117.892	58.6635	84.1646	109.064	158.715
ENSGALG00000001555	310.939	0.53112	0.100616	5.27868	1.30118e-07	1.89756e-06	361.325	341.22	361.651	396.219	370.884	372.579	233.672	268.096	217.055	244.242	304.935	259.386
ENSGALG00000038527	1770.48	1.35193	0.256134	5.2782	1.30459e-07	1.90094e-06	1620.74	2239.91	1736.56	5067.31	2440.14	2160.76	687.692	730.06	884.981	1226.99	1372.21	1078.35
ENSGALG00000026518	2784.69	0.829449	0.157173	5.27728	1.31114e-07	1.90854e-06	3057.69	3473.96	2843.65	4638.86	3629.68	3738.24	1684.9	1907.24	1458.21	2062.86	2773.35	2147.64
ENSGALG00000003356	842.671	0.64403	0.122164	5.27184	1.35061e-07	1.95816e-06	921.066	954.579	942.613	1237.59	1048.2	1061.23	542.16	692.509	572.388	626.284	851.371	662.068
ENSGALG00000054208	154.798	0.768839	0.145879	5.27039	1.36134e-07	1.97208e-06	186.928	171.657	147.613	212.431	211.449	239.446	117.861	124.879	103.08	103.968	135.774	102.485
ENSGALG00000011570	1588.86	0.7436	0.141234	5.26501	1.40182e-07	2.01894e-06	1672.96	1846.36	1813.53	2865.43	1905.3	1833.2	1053.57	1074.13	1121.31	1149.42	1511.32	1219.84
ENSGALG00000041812	2421.33	0.596142	0.113264	5.26329	1.41499e-07	2.03622e-06	2726.65	2785.24	2833.11	3069.5	3097.1	2973.92	1736.14	1903.75	1512.68	1865.65	2535.19	2017.04
ENSGALG00000033760	1163.27	0.544051	0.103396	5.26181	1.42645e-07	2.04764e-06	1363.85	1279.05	1351.71	1445.24	1427	1411.78	827.076	978.071	775.196	905.182	1173	1022.12
ENSGALG00000017926	311.48	2.64876	0.503637	5.25927	1.44631e-07	2.07272e-06	333.129	366.341	203.495	1367.67	519.011	433.877	45.0946	32.3113	68.7201	100.668	151.355	116.089
ENSGALG00000000868	430.347	0.709798	0.135052	5.25573	1.47435e-07	2.10944e-06	482.463	518.111	548.276	680.255	463.604	511.458	256.219	330.972	310.917	313.555	431.806	316.523
ENSGALG00000038266	733.35	0.681023	0.129615	5.2542	1.48667e-07	2.12357e-06	889.737	764.082	959.483	1123.02	938.516	744.2	573.931	610.421	451.709	527.267	690	527.841
ENSGALG00000005525	4100.57	0.306577	0.0583529	5.25384	1.48964e-07	2.12606e-06	4418.4	4548.91	4473.72	4603.06	4333.01	4829.16	3373.89	3698.33	3730.16	3543.99	3953.03	3701.23
ENSGALG00000029494	433.284	1.46372	0.278626	5.25337	1.49342e-07	2.12972e-06	578.538	666.74	595.723	823.467	546.149	604.363	296.189	287.308	268.176	69.312	328.306	135.134
ENSGALG00000032061	390.757	0.495458	0.0943305	5.25237	1.50158e-07	2.13784e-06	404.141	488.803	456.545	453.504	453.428	484.64	306.438	319.62	297.508	306.128	387.29	331.034
ENSGALG00000036089	434.251	0.953118	0.181472	5.25216	1.50322e-07	2.13843e-06	454.267	576.725	450.219	889.106	561.979	503.795	230.597	296.041	271.528	252.494	385.064	339.197
ENSGALG00000002157	3303.16	0.579363	0.110382	5.24872	1.53162e-07	2.17349e-06	3802.27	4181.52	3744.09	4276.06	3988.13	3751.65	2861.46	3017.17	2140.38	2179.2	3162.87	2533.09
ENSGALG00000045602	88.488	1.52467	0.290483	5.24875	1.53134e-07	2.17349e-06	95.0306	111.996	76.9695	278.069	127.774	98.6519	46.1195	53.2699	34.3601	43.7326	37.8387	58.0443
ENSGALG00000041238	510.429	0.660193	0.125823	5.24699	1.54602e-07	2.19215e-06	552.431	581.959	568.309	838.982	612.863	598.616	317.712	379.003	413.997	453.829	398.419	409.031
ENSGALG00000035027	375.58	0.694136	0.13238	5.2435	1.57558e-07	2.22862e-06	490.817	452.169	440.73	508.401	430.813	461.653	301.314	232.292	206.16	347.385	320.516	314.709
ENSGALG00000034671	425.063	0.96314	0.183819	5.23962	1.60909e-07	2.27048e-06	464.71	563.118	456.545	847.336	575.548	463.568	238.796	248.884	247.225	269.822	419.564	305.64
ENSGALG00000020454	248.556	0.712053	0.135902	5.23946	1.61048e-07	2.27059e-06	307.022	264.812	325.802	361.609	286.078	307.449	140.408	204.347	155.877	204.636	196.984	227.643
ENSGALG00000002773	529.814	0.514922	0.0983496	5.23563	1.64422e-07	2.31255e-06	532.589	596.612	588.342	638.485	678.446	704.93	422.249	463.71	455.899	371.315	470.758	434.426
ENSGALG00000049516	290.839	1.3249	0.253104	5.23461	1.65336e-07	2.32352e-06	324.775	329.707	253.05	858.077	387.845	340.972	167.055	130.118	153.363	184.007	211.452	149.646
ENSGALG00000009985	163.592	0.748178	0.142945	5.23402	1.65864e-07	2.32905e-06	237.054	214.571	197.168	196.916	214.841	168.57	118.886	123.132	92.1855	109.744	155.806	134.228
ENSGALG00000011036	5023.74	0.278256	0.0531663	5.2337	1.66154e-07	2.33125e-06	5575.48	5730.62	5727.37	5020.76	5533.85	5449.8	4433.62	4483.41	4439.99	4521.79	4740.97	4627.22
ENSGALG00000048002	545.945	1.41741	0.270875	5.23271	1.67038e-07	2.34177e-06	637.018	852.004	443.893	1225.65	1092.3	515.289	203.95	277.702	191.075	261.57	500.806	350.08
ENSGALG00000054891	4337.75	1.07567	0.20561	5.23163	1.68022e-07	2.35366e-06	4755.71	4430.63	4416.78	10406.7	6432.8	4860.76	2260.88	2994.47	2606.34	2452.33	3699.29	2736.25
ENSGALG00000015372	2417.23	0.685934	0.131125	5.23116	1.68451e-07	2.35587e-06	3045.16	3268.81	2973.34	2892.88	3066.57	2638.7	1923.69	2084.51	1345.91	1571.9	2439.48	1755.84
ENSGALG00000036647	1104.31	0.666703	0.127459	5.23072	1.68854e-07	2.35961e-06	1204.07	1247.65	1267.36	1682.74	1341.06	1386.87	689.742	792.063	721.561	923.336	1078.4	916.919
ENSGALG00000043971	513.795	0.537562	0.102815	5.22844	1.70944e-07	2.38446e-06	550.342	575.678	539.841	720.832	699.93	564.136	414.05	385.115	412.321	419.173	469.645	414.473
ENSGALG00000028437	438.815	0.649419	0.124217	5.22812	1.71244e-07	2.38535e-06	484.552	550.558	460.763	649.226	576.679	494.217	271.592	349.311	305.05	335.833	396.193	391.799
ENSGALG00000042387	3182.17	0.756252	0.144681	5.22704	1.72246e-07	2.39738e-06	3582.97	4131.28	3204.25	5169.94	4444.95	3451.86	2004.66	2191.05	1957.69	2373.11	3119.47	2554.86
ENSGALG00000027418	384.667	0.826842	0.158274	5.22413	1.74977e-07	2.42956e-06	421.894	436.469	429.131	671.901	513.357	478.893	271.592	363.284	248.901	207.936	320.516	252.13
ENSGALG00000042275	578.732	1.03155	0.197454	5.22427	1.74845e-07	2.42956e-06	597.335	779.783	541.95	1218.49	783.605	742.284	306.438	285.562	327.678	408.446	485.226	467.982
ENSGALG00000031222	1505.59	0.75518	0.144585	5.2231	1.7595e-07	2.44112e-06	1718.91	1828.56	1633.23	2419.08	2119.01	1626.32	966.459	1182.42	805.366	1134.57	1378.89	1254.3
ENSGALG00000041298	647.662	1.26038	0.241407	5.22096	1.78003e-07	2.46764e-06	600.468	706.514	875.133	1685.12	1028.98	587.123	287.99	407.821	332.706	429.075	520.839	310.174
ENSGALG00000001309	255.924	0.694694	0.133098	5.21943	1.79477e-07	2.48413e-06	265.25	362.154	305.769	350.869	360.707	253.813	166.03	220.066	196.942	170.805	223.694	194.993
ENSGALG00000038400	562.116	0.658488	0.126273	5.21481	1.84003e-07	2.53868e-06	628.664	653.133	618.919	864.044	722.545	640.759	483.742	454.978	346.115	394.419	530.855	407.217
ENSGALG00000030148	840.812	0.793616	0.152279	5.21158	1.87238e-07	2.57516e-06	850.054	1033.08	819.251	1514.46	1137.53	1043.99	540.11	596.449	544.733	632.885	776.806	600.396
ENSGALG00000048034	1784.02	0.785088	0.150699	5.20963	1.89217e-07	2.59621e-06	1996.69	2057.79	2052.87	3049.22	2289.75	2099.47	1188.86	1349.21	961.244	1271.55	1807.35	1284.23
ENSGALG00000002853	738.566	0.697264	0.1339	5.20733	1.91573e-07	2.6244e-06	841.7	863.518	817.142	1155.24	965.654	838.063	495.015	590.336	424.891	561.098	713.371	596.768
ENSGALG00000017318	207.396	0.781827	0.150255	5.20332	1.95757e-07	2.6712e-06	224.523	262.719	220.365	353.255	288.339	224.122	142.458	136.231	135.764	156.777	193.645	150.552
ENSGALG00000012488	917.656	0.79013	0.151919	5.20101	1.98205e-07	2.70037e-06	975.369	1544.91	1044.89	1127.79	1111.52	1172.33	589.304	776.344	555.627	537.168	673.306	903.315
ENSGALG00000000905	1828.24	0.708457	0.136252	5.19962	1.997e-07	2.71649e-06	2057.26	2281.78	2007.53	2550.36	2621.06	2090.85	1226.78	1520.38	1019.07	1252.57	1808.47	1502.8
ENSGALG00000042246	1322.53	0.822851	0.158294	5.19826	2.0116e-07	2.73207e-06	1554.95	1416.17	1424.46	2534.85	1797.88	1410.82	770.707	981.564	926.046	847.422	1150.74	1054.77
ENSGALG00000000122	4866.6	0.445263	0.0856916	5.19612	2.03496e-07	2.75734e-06	5398.99	5390.44	5512.28	5945.67	5756.61	5664.35	4062.61	4547.16	4037.73	3383.09	4724.27	3976.04
ENSGALG00000007919	398.215	0.495577	0.0953943	5.19504	2.04672e-07	2.76681e-06	397.875	440.656	459.708	527.496	520.142	450.159	322.836	338.832	335.22	299.527	350.564	335.569
ENSGALG00000031648	243.509	0.724267	0.139447	5.19387	2.05968e-07	2.78217e-06	229.744	297.259	348.999	359.223	280.424	303.618	170.13	176.402	166.772	183.182	240.387	165.971
ENSGALG00000005541	231.215	0.940336	0.18106	5.1935	2.06374e-07	2.78549e-06	288.225	270.046	221.419	280.456	342.615	420.468	155.781	164.176	135.764	113.045	165.823	216.759
ENSGALG00000008857	252.519	0.574077	0.110542	5.19331	2.06591e-07	2.78625e-06	255.852	306.68	345.836	318.646	317.739	269.138	173.204	211.333	219.569	194.734	202.548	214.945
ENSGALG00000049318	127.604	0.895959	0.172589	5.19129	2.08847e-07	2.81232e-06	128.448	171.657	133.906	210.044	170.742	180.064	102.488	88.2011	72.9104	84.9898	117.968	69.8346
ENSGALG00000047875	339.329	0.615062	0.118552	5.18812	2.12424e-07	2.85387e-06	419.806	360.061	390.119	451.117	453.428	387.903	239.821	293.421	242.197	242.592	343.887	247.595
ENSGALG00000050845	156.822	1.05172	0.20273	5.18778	2.1281e-07	2.85563e-06	191.106	183.17	199.277	316.259	197.88	181.022	75.8409	96.9338	82.1289	86.6401	159.145	112.461
ENSGALG00000052816	550.956	0.984253	0.189808	5.18552	2.15418e-07	2.88518e-06	615.088	757.802	557.765	1146.89	732.721	581.376	280.816	348.438	294.156	385.342	483	428.077
ENSGALG00000014467	1919.23	0.426044	0.0822214	5.18167	2.19903e-07	2.94071e-06	2028.02	2321.55	2224.74	2141.01	2201.56	2284.32	1518.87	1582.38	1437.26	1711.35	1920.87	1658.8
ENSGALG00000035749	271.329	0.744599	0.143745	5.17999	2.21897e-07	2.96282e-06	349.838	371.574	282.573	398.606	369.753	266.264	174.229	213.953	166.772	184.832	252.629	224.922
ENSGALG00000030003	891.903	0.622951	0.120328	5.17709	2.25375e-07	2.99845e-06	986.856	1000.63	977.407	1308	1016.54	1198.19	671.294	651.465	570.712	700.547	884.758	736.437
ENSGALG00000050256	161.632	1.29913	0.250937	5.17712	2.25335e-07	2.99845e-06	156.644	279.466	160.265	377.124	246.502	158.992	66.617	103.047	77.9387	98.1921	141.339	73.4624
ENSGALG00000052251	523.088	1.45842	0.2817	5.17719	2.25252e-07	2.99845e-06	547.209	713.841	557.765	1528.78	721.414	533.487	142.458	213.953	229.626	363.063	406.21	319.244
ENSGALG00000023703	3301.9	0.768917	0.148608	5.17414	2.28959e-07	3.03384e-06	3657.11	3663.41	3216.9	6208.23	4183.75	4039.94	2354.14	2202.41	2122.78	2467.18	2856.82	2650.09
ENSGALG00000002421	2398.53	0.546572	0.105639	5.17399	2.29152e-07	3.03408e-06	2925.06	2749.65	2769.85	2753.24	2853.99	3031.39	2016.96	2402.39	1759.07	1574.37	2196.87	1749.49
ENSGALG00000027069	2104.84	0.874252	0.168989	5.17342	2.29847e-07	3.04029e-06	1958.05	2320.51	2312.25	4117.34	3317.6	2316.88	1507.59	1372.79	1457.37	1360.66	1814.03	1403.04
ENSGALG00000033320	125.382	0.757464	0.146417	5.17332	2.2997e-07	3.04029e-06	168.131	130.836	141.286	202.883	140.212	162.824	95.3135	93.4407	110.623	92.4161	86.8064	79.811
ENSGALG00000036856	469.264	0.935315	0.180861	5.17146	2.3227e-07	3.06836e-06	473.064	620.686	536.678	800.792	781.343	484.64	261.344	271.589	270.69	358.112	462.968	309.267
ENSGALG00000017036	1191.88	0.535454	0.103554	5.17075	2.33154e-07	3.07304e-06	1250.02	1410.94	1330.62	1385.57	1626.01	1459.67	923.414	785.95	927.722	1003.37	1058.37	1140.93
ENSGALG00000037325	1958.51	0.441228	0.0853308	5.1708	2.33094e-07	3.07304e-06	2127.22	2211.65	2084.5	2494.27	2387	2227.81	1671.57	1669.71	1427.2	1574.37	1920.87	1705.96
ENSGALG00000004936	1012.28	0.937983	0.181549	5.16656	2.38438e-07	3.13319e-06	1207.2	1216.25	888.84	1224.46	1801.27	1644.52	506.289	811.275	636.08	793.788	553.113	864.316
ENSGALG00000052171	409.781	0.907073	0.175602	5.16551	2.3979e-07	3.14621e-06	441.736	571.492	412.261	727.993	585.725	467.399	217.274	272.463	232.14	281.374	407.323	300.198
ENSGALG00000033894	1028.81	0.664632	0.12871	5.1638	2.41985e-07	3.17261e-06	1101.73	1268.59	1158.76	1575.33	1282.26	1182.87	645.672	821.754	674.63	787.187	1036.11	810.807
ENSGALG00000045611	269.295	0.7966	0.154372	5.16025	2.4662e-07	3.21751e-06	316.421	295.166	275.192	442.763	323.392	399.397	150.657	227.052	184.371	241.767	175.839	199.527
ENSGALG00000046674	207.05	0.796799	0.154482	5.15789	2.49746e-07	3.24745e-06	229.744	248.065	200.332	372.35	271.378	254.771	142.458	138.851	142.469	141.925	188.081	154.18
ENSGALG00000041676	236.61	0.834183	0.161745	5.15738	2.50425e-07	3.25141e-06	243.32	270.046	245.67	426.055	341.484	292.125	157.831	147.584	151.687	164.204	217.016	182.295
ENSGALG00000050596	513.322	0.819181	0.158875	5.15612	2.52115e-07	3.27091e-06	557.652	710.701	510.318	817.5	559.718	773.891	380.229	323.986	313.431	325.107	516.387	370.94
ENSGALG00000047717	445.194	0.863551	0.167494	5.15571	2.52673e-07	3.27571e-06	580.627	535.904	478.687	780.504	581.202	489.429	277.742	277.702	269.852	288.8	480.774	301.105
ENSGALG00000006198	744.466	0.583061	0.113127	5.15404	2.54928e-07	3.30249e-06	680.879	938.879	830.849	1089.6	926.078	891.699	547.284	570.25	576.579	580.901	617.661	682.928
ENSGALG00000050127	802.328	0.561294	0.108923	5.15311	2.562e-07	3.3165e-06	787.397	942.019	905.71	1154.05	1021.06	928.094	595.453	616.534	587.473	639.486	776.806	673.858
ENSGALG00000029199	331.379	0.939907	0.182477	5.15082	2.5935e-07	3.35112e-06	343.572	437.516	343.727	645.646	456.82	385.988	195.751	204.347	215.379	199.685	334.984	213.132
ENSGALG00000036086	1059.21	0.853817	0.165767	5.15071	2.59502e-07	3.35112e-06	1034.89	1332.43	1233.62	2044.35	1500.5	1037.28	799.404	861.925	738.322	585.027	823.548	719.206
ENSGALG00000017681	244.284	1.00861	0.19586	5.14967	2.60946e-07	3.36541e-06	224.523	282.606	261.485	543.011	343.746	302.66	183.453	162.43	156.715	132.848	189.194	148.739
ENSGALG00000049063	1294.62	0.726126	0.141029	5.14878	2.6219e-07	3.37645e-06	1289.7	1624.46	1314.81	2112.37	1642.97	1697.2	918.29	902.969	775.196	1020.7	1236.44	1000.36
ENSGALG00000038175	462.954	0.654004	0.127027	5.14853	2.62529e-07	3.37832e-06	444.869	527.531	596.777	738.734	558.587	530.613	337.184	400.834	356.171	301.177	388.403	374.567
ENSGALG00000032893	1804.63	0.703226	0.136653	5.14606	2.66011e-07	3.41653e-06	2033.24	2038.95	1896.82	2832.01	2554.35	2059.24	1309.79	1263.63	1117.12	1288.05	1818.48	1443.85
ENSGALG00000012692	588.129	0.554445	0.107771	5.14464	2.68033e-07	3.43896e-06	576.449	796.53	603.104	787.664	676.184	757.609	486.816	486.416	429.92	439.801	526.403	490.656
ENSGALG00000013537	3813.74	0.422936	0.0822155	5.14424	2.68611e-07	3.44213e-06	4536.41	4056.96	4200.64	4665.12	4665.44	4087.83	3298.05	3528.92	3116.71	2736.18	3350.95	3521.66
ENSGALG00000041927	855.59	0.61661	0.119972	5.13961	2.75314e-07	3.51367e-06	1174.83	934.692	808.707	1173.14	1159.01	963.533	681.543	610.421	597.53	760.782	773.468	629.418
ENSGALG00000000436	1302.69	0.818364	0.159229	5.13954	2.75419e-07	3.51367e-06	1385.78	1757.39	1499.32	2118.34	1716.47	1497.02	877.294	944.887	651.165	791.313	1244.23	1149.1
ENSGALG00000051163	66.2751	1.153	0.224341	5.1395	2.75471e-07	3.51367e-06	66.8347	76.4082	83.2958	150.372	75.7598	95.7786	39.9702	33.1846	35.1981	41.2572	50.0806	47.161
ENSGALG00000047859	403.626	1.18843	0.231288	5.13833	2.77198e-07	3.53153e-06	488.729	564.165	317.367	982.193	637.739	377.368	215.224	275.082	213.703	320.156	211.452	240.34
ENSGALG00000033303	572.17	1.182	0.230071	5.13754	2.78361e-07	3.54274e-06	481.419	702.328	602.049	1478.66	790.389	710.677	295.164	306.52	289.127	361.413	481.887	366.405
ENSGALG00000033567	106.615	1.21539	0.236623	5.13639	2.80071e-07	3.5593e-06	130.537	99.4354	108.601	256.588	175.265	124.512	50.219	58.5096	73.7484	75.9132	73.4516	52.6027
ENSGALG00000049660	5.19352	4.92221	0.958403	5.13584	2.80886e-07	3.56704e-06	7.31005	10.4669	13.7069	11.9343	11.3074	5.74671	1.02488	0	0	0.825143	0	0
ENSGALG00000046927	246.119	0.65357	0.127341	5.13243	2.8602e-07	3.62167e-06	285.092	351.687	278.355	303.131	247.633	338.098	171.154	180.768	164.258	191.433	235.935	205.876
ENSGALG00000052769	126.077	0.790597	0.154078	5.13114	2.87995e-07	3.63765e-06	177.53	150.723	120.199	181.401	171.873	156.119	95.3135	82.9614	82.1289	74.2629	107.952	112.461
ENSGALG00000032875	3206.88	0.471218	0.0918364	5.13106	2.88119e-07	3.63765e-06	3587.14	3492.8	3568.01	4069.6	3577.67	4058.14	2649.31	2747.33	2350.73	2400.34	3230.76	2750.76
ENSGALG00000003445	610.51	0.554418	0.108089	5.12926	2.90886e-07	3.66993e-06	802.017	609.172	740.173	764.989	710.106	729.833	545.234	526.586	408.13	447.228	576.484	466.169
ENSGALG00000035641	314.232	0.929226	0.181231	5.12731	2.93909e-07	3.70538e-06	340.439	367.387	351.107	607.456	451.166	354.381	187.552	201.727	161.744	227.74	306.048	214.038
ENSGALG00000038413	284.884	0.540091	0.105376	5.12536	2.96975e-07	3.73591e-06	361.325	311.913	389.065	352.062	321.131	290.209	219.324	253.251	215.379	215.362	239.274	250.316
ENSGALG00000034575	761.29	1.15712	0.225874	5.12286	3.00935e-07	3.78027e-06	910.623	782.923	808.707	2028.83	1056.11	720.255	416.1	407.821	419.025	464.556	595.403	525.12
ENSGALG00000033447	742.255	0.726945	0.141947	5.12126	3.03495e-07	3.80693e-06	761.289	991.214	771.804	1133.76	1060.64	833.274	449.921	551.038	524.619	500.862	730.064	598.582
ENSGALG00000008022	588.763	0.976916	0.190818	5.11963	3.06133e-07	3.83725e-06	568.095	629.059	1015.36	1023.96	791.52	657.041	387.403	447.118	326.002	278.073	382.839	558.677
ENSGALG00000006399	399.07	0.687905	0.134389	5.11878	3.07524e-07	3.84914e-06	458.444	414.488	430.186	553.752	604.947	494.217	326.936	294.295	280.747	318.505	235.935	376.381
ENSGALG00000017368	320.783	0.485186	0.0948849	5.11341	3.16388e-07	3.94306e-06	338.351	339.127	400.663	368.77	404.806	392.692	252.12	254.124	250.577	279.724	302.71	265.734
ENSGALG00000023199	2710.88	0.35918	0.0702875	5.11016	3.21891e-07	4.00878e-06	2868.67	3051.1	2961.74	2797.4	3242.97	3356.08	2222.96	2247.82	2440.4	2366.51	2559.68	2415.19
ENSGALG00000031372	821.058	0.921196	0.180429	5.1056	3.29741e-07	4.08606e-06	858.408	1060.29	892.003	1364.09	1134.13	1137.85	425.324	495.148	404.778	594.928	853.597	632.139
ENSGALG00000006895	568.032	0.874416	0.171345	5.10324	3.33882e-07	4.12856e-06	587.937	697.094	640.007	1133.76	736.113	615.856	346.408	368.523	352.819	469.507	511.935	356.428
ENSGALG00000046164	3811.23	0.734425	0.143923	5.10289	3.345e-07	4.13327e-06	4131.22	4496.57	3954.97	6436.17	5071.38	4474.78	2335.69	2770.04	2350.73	2950.71	3677.03	3085.42
ENSGALG00000054657	495.242	0.886166	0.173665	5.10273	3.34786e-07	4.13386e-06	504.393	584.052	602.049	905.814	534.841	725.044	290.04	284.689	294.994	443.102	447.387	326.499
ENSGALG00000036785	678.656	0.506448	0.0992719	5.10163	3.36745e-07	4.14921e-06	705.942	764.082	739.118	959.518	789.258	821.78	594.428	518.727	490.259	587.502	552	621.256
ENSGALG00000046371	575.296	0.729011	0.142972	5.09897	3.4151e-07	4.19603e-06	699.676	742.102	529.297	952.358	719.152	662.788	374.08	436.639	389.693	423.299	560.903	413.566
ENSGALG00000045228	93.8319	1.09845	0.215424	5.09901	3.41429e-07	4.19603e-06	112.784	130.836	103.329	190.949	133.428	95.7786	59.4428	55.8898	56.9874	36.3063	76.7903	73.4624
ENSGALG00000049992	2268.79	0.576927	0.113176	5.09761	3.4396e-07	4.22315e-06	2493.77	2253.52	2840.49	3517.04	2779.37	2415.54	1882.7	1867.07	1918.3	1804.59	1913.08	1539.99
ENSGALG00000009703	2178.47	0.591182	0.115982	5.09718	3.44757e-07	4.22697e-06	2246.27	2470.18	2460.92	3196.01	2710.39	2627.21	1592.66	1745.68	1434.74	1694.84	2192.42	1770.35
ENSGALG00000005659	4195.67	0.584322	0.114679	5.0953	3.48196e-07	4.26613e-06	4387.07	4639.97	4720.45	5918.22	5487.49	5049.45	2991.62	3238.11	2767.24	3567.1	4205.66	3375.64
ENSGALG00000008518	242.86	0.626233	0.12294	5.09383	3.50902e-07	4.29324e-06	257.94	275.279	331.074	322.226	307.562	273.927	159.881	169.416	187.723	198.034	242.613	188.644
ENSGALG00000048152	764.926	0.69666	0.136784	5.09313	3.52195e-07	4.30603e-06	811.415	911.665	882.513	1271	1053.85	746.115	570.856	594.702	486.907	551.196	696.677	602.21
ENSGALG00000048583	1294.38	0.991403	0.194832	5.0885	3.60916e-07	4.40646e-06	1190.49	1471.64	1604.76	2853.49	1673.5	1541.08	679.493	799.049	679.659	1081.76	1031.66	925.989
ENSGALG00000044210	418.405	0.566902	0.111437	5.08718	3.63431e-07	4.43406e-06	454.267	549.511	492.394	582.394	464.735	453.033	313.612	317.873	341.924	302.828	421.79	326.499
ENSGALG00000000402	253.605	0.703498	0.138367	5.08429	3.69007e-07	4.49579e-06	279.87	343.314	284.682	334.161	324.523	317.985	165.005	193.868	142.469	221.964	250.403	185.016
ENSGALG00000045705	125.263	1.01016	0.198699	5.08388	3.69803e-07	4.50233e-06	169.175	143.396	129.688	232.719	159.435	169.528	94.2887	112.653	61.1777	55.2846	92.371	83.4387
ENSGALG00000037369	13.4054	2.21005	0.434823	5.08264	3.72225e-07	4.52232e-06	11.4872	14.6536	29.5226	34.6095	24.8763	17.2401	5.12438	1.74656	5.0283	5.776	4.45161	6.3486
ENSGALG00000010915	17.486	1.81503	0.357549	5.07633	3.84795e-07	4.65554e-06	30.2845	18.8404	27.4138	26.2555	21.4841	39.2692	6.14926	3.49311	6.7044	12.3772	6.67742	10.8833
ENSGALG00000049851	794.634	0.860167	0.169524	5.07402	3.89495e-07	4.70586e-06	933.597	973.42	919.417	1230.43	1123.96	966.406	525.762	516.107	332.706	597.404	802.403	614
ENSGALG00000028517	5529.11	0.456844	0.0900411	5.07373	3.90094e-07	4.70982e-06	6024.52	5926.35	6361.06	6956.51	6692.87	6420.04	4852.79	4640.6	3963.98	4470.63	5626.84	4413.18
ENSGALG00000000817	765.774	0.688425	0.13579	5.06979	3.98262e-07	4.8051e-06	779.042	847.817	834.012	1292.49	979.223	937.672	551.384	540.559	513.725	620.508	727.839	565.025
ENSGALG00000002013	1375.38	0.502678	0.0992205	5.06627	4.05676e-07	4.88439e-06	1440.08	1610.85	1482.45	1797.31	1656.54	1686.66	1065.87	1137.88	961.244	1108.17	1391.13	1166.33
ENSGALG00000044501	51.1225	1.33639	0.26391	5.06382	4.10939e-07	4.94093e-06	72.0562	64.8947	59.0451	95.4745	73.4983	73.7495	23.5722	16.5923	15.923	33.8309	46.7419	38.0916
ENSGALG00000047148	297.079	0.678477	0.133995	5.06346	4.11719e-07	4.94688e-06	309.111	334.94	378.521	424.861	437.597	308.407	227.523	226.179	199.456	228.565	289.355	200.434
ENSGALG00000050390	579.024	0.718708	0.141944	5.06331	4.12042e-07	4.94724e-06	505.438	779.783	719.085	958.325	705.583	654.168	373.055	434.019	423.215	406.796	496.355	492.47
ENSGALG00000032501	834.542	1.01353	0.200322	5.05953	4.20295e-07	5.02908e-06	879.294	1084.37	892.003	1763.89	1125.09	952.039	418.15	464.584	447.519	527.267	819.097	641.209
ENSGALG00000041709	24.8095	2.94973	0.583117	5.05856	4.22436e-07	5.05123e-06	10.4429	25.1205	6.32626	76.3796	75.7598	69.9184	3.07463	5.23967	8.3805	5.776	2.22581	9.06943
ENSGALG00000006792	4089.22	0.883296	0.174621	5.05835	4.22894e-07	5.05324e-06	4260.71	5500.35	4619.22	6921.9	5603.96	4913.44	2105.1	2589.27	2047.36	3295.62	4096.6	3117.16
ENSGALG00000028302	1825.36	0.610867	0.12077	5.05808	4.23489e-07	5.05687e-06	2071.88	2372.84	2382.89	1927.39	1953.92	2524.72	1486.07	1392	1154.83	1338.38	1871.9	1427.53
ENSGALG00000037400	1615.42	0.832322	0.164578	5.05731	4.2521e-07	5.07394e-06	1723.08	2079.77	1797.71	2742.5	2174.42	1895.46	873.195	968.465	940.292	1326.01	1617.05	1247.05
ENSGALG00000047566	1012.38	0.623172	0.123228	5.05708	4.25723e-07	5.07658e-06	1098.6	1269.63	973.19	1455.99	1275.48	1292.05	731.762	786.823	667.926	773.159	1014.97	808.993
ENSGALG00000014789	511.745	0.613204	0.121286	5.05587	4.28434e-07	5.10191e-06	634.93	602.892	634.735	557.332	659.223	622.561	401.752	487.289	300.022	349.036	468.532	422.635
ENSGALG00000046487	1751.59	1.33934	0.264959	5.05491	4.30603e-07	5.12423e-06	1601.94	2072.44	1577.35	5138.91	2604.1	2070.73	733.812	790.316	735.808	1183.26	1298.76	1211.68
ENSGALG00000004514	51.3738	1.34075	0.265252	5.05465	4.3118e-07	5.12759e-06	52.2146	54.4278	57.9907	118.15	97.2439	62.2561	33.8209	24.4518	19.2752	35.4812	26.7097	34.4638
ENSGALG00000050615	539.181	0.501809	0.0993188	5.05251	4.36037e-07	5.17827e-06	653.727	528.577	640.007	724.412	546.149	698.226	474.518	441.005	419.025	437.326	471.871	435.333
ENSGALG00000035465	261.511	0.939036	0.185921	5.05072	4.40155e-07	5.22362e-06	271.516	377.854	227.745	470.212	396.891	317.985	140.408	167.669	181.019	149.351	237.048	200.434
ENSGALG00000000374	556.707	0.819719	0.162363	5.04868	4.4488e-07	5.2725e-06	577.494	658.367	621.028	992.934	786.997	627.35	343.334	443.625	301.698	378.741	520.839	428.077
ENSGALG00000005861	835.599	0.7849	0.155495	5.04776	4.47026e-07	5.29432e-06	906.446	954.579	857.208	1495.37	1076.47	1054.52	521.662	565.011	483.555	636.186	757.887	718.299
ENSGALG00000033575	592.953	0.634085	0.125694	5.04466	4.54335e-07	5.36992e-06	658.949	616.499	665.312	952.358	696.537	737.495	389.453	467.204	432.434	443.927	556.452	498.818
ENSGALG00000027142	2249.11	0.576995	0.114414	5.04303	4.58206e-07	5.40465e-06	2542.85	2776.86	2930.11	2598.1	2584.88	2722.99	1930.87	2220.75	1464.07	1521.56	2085.58	1610.73
ENSGALG00000007101	379.033	0.574613	0.113981	5.0413	4.6237e-07	5.44638e-06	426.071	427.049	482.905	502.434	477.173	404.186	299.264	282.942	252.253	310.254	387.29	296.57
ENSGALG00000037283	577.426	0.54621	0.108362	5.04062	4.64016e-07	5.46076e-06	591.07	706.514	604.158	736.347	756.467	717.382	402.777	441.879	445.005	488.485	576.484	462.541
ENSGALG00000003199	1033.68	0.373771	0.0741545	5.04044	4.6446e-07	5.46076e-06	1146.63	1079.14	1126.07	1288.91	1134.13	1225.97	853.722	866.292	854.811	895.281	943.742	989.475
ENSGALG00000041228	14309.1	0.644819	0.127973	5.0387	4.68708e-07	5.49871e-06	16427.8	15657.4	12973.1	21096.3	18625.6	19946.8	11631.3	11336	9842.9	9968.56	13665.3	10538.7
ENSGALG00000030543	212.569	0.852864	0.169274	5.03837	4.69525e-07	5.50458e-06	336.262	209.338	311.041	241.073	312.085	231.784	151.682	171.162	124.031	116.345	144.677	201.341
ENSGALG00000044654	131.021	0.885096	0.175687	5.03791	4.70648e-07	5.51402e-06	191.106	181.077	121.253	213.624	159.435	152.288	97.3633	86.4545	81.2909	68.4869	124.645	95.229
ENSGALG00000053285	122.907	1.30533	0.259109	5.03775	4.71044e-07	5.51495e-06	172.308	166.423	117.036	319.839	139.081	135.048	65.5921	76.8484	43.5786	54.4595	91.258	93.4151
ENSGALG00000031663	531.929	0.526013	0.104442	5.03643	4.74286e-07	5.54918e-06	608.822	597.659	623.137	668.321	685.23	582.334	423.274	471.57	363.714	405.971	538.645	414.473
ENSGALG00000054330	163.015	0.83364	0.165555	5.03542	4.76808e-07	5.56815e-06	205.726	183.17	216.147	174.241	219.364	252.855	94.2887	106.54	87.1572	120.471	164.71	131.507
ENSGALG00000003549	949.646	0.647073	0.128642	5.03003	4.90413e-07	5.71863e-06	969.103	1142.98	1125.02	1411.83	1301.48	1004.72	578.03	725.694	706.476	816.067	911.468	702.881
ENSGALG00000011619	206.657	0.784609	0.155994	5.02972	4.91184e-07	5.72379e-06	201.548	270.046	251.996	347.288	278.163	219.333	162.955	146.711	125.708	125.422	184.742	165.971
ENSGALG00000030590	271.82	0.480977	0.0956622	5.02787	4.9597e-07	5.76074e-06	302.845	342.267	300.497	340.128	307.562	305.534	231.622	234.038	206.998	207.936	259.306	223.108
ENSGALG00000053404	188.067	1.32595	0.263727	5.02774	4.96304e-07	5.76074e-06	144.112	280.512	166.592	433.215	247.633	340.972	127.085	150.204	101.404	69.312	116.855	78.904
ENSGALG00000050552	224.381	0.854524	0.170055	5.02499	5.03451e-07	5.83547e-06	240.187	280.512	239.344	385.478	292.862	294.998	115.811	134.485	150.011	151.826	214.79	192.272
ENSGALG00000043359	485.097	0.921259	0.183396	5.02332	5.0786e-07	5.87874e-06	480.375	615.453	593.614	905.814	703.322	510.5	289.015	285.562	243.873	365.539	470.758	357.335
ENSGALG00000003254	623.411	0.537055	0.106924	5.02275	5.09365e-07	5.89224e-06	669.391	660.46	742.281	884.332	747.421	724.086	485.792	488.162	424.053	517.365	604.306	533.282
ENSGALG00000037595	974.459	0.623045	0.124064	5.02197	5.11453e-07	5.91246e-06	1057.87	1124.14	982.679	1624.26	1213.29	1088.04	726.638	732.68	701.448	775.635	881.419	785.412
ENSGALG00000045846	2822.06	0.712051	0.141807	5.02126	5.13348e-07	5.9265e-06	3239.4	2996.67	3109.36	4595.9	3763.11	3323.52	1723.84	1811.18	1864.66	2315.35	2711.03	2410.65
ENSGALG00000027838	270.37	0.729726	0.145341	5.02079	5.14587e-07	5.93293e-06	310.155	299.353	331.074	429.635	356.184	296.914	167.055	213.953	176.829	184.832	277.113	201.341
ENSGALG00000048261	397.069	1.06294	0.211817	5.01821	5.21538e-07	6.00511e-06	395.787	508.69	401.718	713.672	652.439	549.769	195.751	186.008	189.399	345.735	372.823	253.037
ENSGALG00000031940	600.177	0.671661	0.133885	5.01669	5.257e-07	6.04902e-06	717.429	689.767	747.553	840.175	753.075	675.239	404.826	475.936	331.03	458.78	617.661	490.656
ENSGALG00000002276	197.844	0.740458	0.147639	5.01532	5.29441e-07	6.07376e-06	196.327	185.264	266.757	312.679	232.933	291.167	137.333	134.485	152.525	146.876	163.597	154.18
ENSGALG00000011290	5156.13	0.530117	0.105734	5.0137	5.33945e-07	6.11559e-06	5989.02	6233.03	6167.05	6022.05	6143.32	6000.53	4435.67	4855.42	3449.41	3459	5075.95	4043.15
ENSGALG00000031853	714.875	0.66496	0.132639	5.01331	5.3502e-07	6.11984e-06	794.707	1006.91	740.173	862.85	904.594	949.166	511.413	585.969	476.851	444.752	747.871	553.235
ENSGALG00000032916	719.411	0.833284	0.166268	5.01168	5.39567e-07	6.1678e-06	753.979	865.611	700.106	1450.02	868.41	891.699	467.344	530.953	441.652	570.999	608.758	483.4
ENSGALG00000055092	276.882	0.957332	0.191077	5.0102	5.43733e-07	6.21134e-06	247.497	334.94	303.661	553.752	310.954	442.497	179.353	241.025	155.877	193.084	200.323	159.622
ENSGALG00000002247	257.986	0.952111	0.190044	5.00995	5.4444e-07	6.21533e-06	232.877	343.314	275.192	544.204	384.453	261.476	155.781	165.049	183.533	165.029	198.097	186.83
ENSGALG00000026796	9.17968	2.92999	0.585082	5.00783	5.50483e-07	6.27197e-06	20.8858	21.9804	10.5438	14.3212	19.2226	10.5356	1.02488	0	3.3522	4.95086	3.33871	0
ENSGALG00000050204	478.238	0.834514	0.166639	5.0079	5.50264e-07	6.27197e-06	526.323	591.379	583.07	824.661	763.251	388.861	325.911	358.917	277.395	375.44	381.726	341.917
ENSGALG00000050119	657.686	0.653874	0.130629	5.00557	5.5698e-07	6.3377e-06	743.536	726.401	701.161	1031.12	935.124	687.69	508.339	451.485	452.547	520.666	629.903	504.26
ENSGALG00000029260	1876.47	0.598208	0.119533	5.00453	5.59987e-07	6.36359e-06	2194.06	2224.21	2117.19	2341.51	2470.67	2210.57	1475.82	1478.46	1066.84	1403.57	1884.14	1650.64
ENSGALG00000054512	933.627	1.00207	0.200432	4.99957	5.74583e-07	6.50819e-06	1018.19	1023.66	895.166	2158.92	1419.08	957.786	585.205	534.446	589.149	646.912	784.597	590.42
ENSGALG00000053468	221.399	0.675894	0.135324	4.99462	5.89529e-07	6.66881e-06	234.966	327.613	277.301	291.197	248.763	253.813	161.931	197.361	191.914	130.373	189.194	152.366
ENSGALG00000016775	3096.77	0.59557	0.119256	4.99406	5.91245e-07	6.67771e-06	3623.69	3777.5	3951.8	3607.74	3767.63	3630.97	2582.69	2591.02	1914.94	2184.15	3309.77	2219.29
ENSGALG00000053925	607.728	1.32912	0.266161	4.99366	5.92447e-07	6.68443e-06	724.739	1059.25	742.281	912.974	999.577	777.722	280.816	394.722	98.8899	454.654	362.806	484.307
ENSGALG00000008609	1486.95	0.702723	0.140727	4.99352	5.92885e-07	6.68503e-06	1498.56	1833.8	1539.39	2728.18	1741.34	1711.56	1071	1054.92	1154.83	1063.61	1304.32	1141.84
ENSGALG00000033609	1188.17	0.414265	0.0829773	4.99251	5.96004e-07	6.71475e-06	1310.59	1258.12	1418.14	1470.31	1308.27	1378.25	1048.45	1084.61	1001.47	891.98	1151.85	935.965
ENSGALG00000001331	325.235	0.811359	0.162529	4.99209	5.97297e-07	6.72172e-06	323.731	504.504	317.367	494.08	379.93	465.484	254.169	197.361	212.027	263.221	300.484	190.458
ENSGALG00000038933	651.013	0.837496	0.16781	4.99074	6.01495e-07	6.76022e-06	965.971	976.56	826.631	568.073	906.856	763.355	607.752	468.95	315.945	394.419	495.242	522.399
ENSGALG00000018942	4675.46	0.908587	0.18207	4.99031	6.02832e-07	6.77087e-06	4983.36	7077.7	5936.14	7544.87	6634.07	4428.8	2374.64	2812.83	2488.17	3603.4	4837.79	3383.8
ENSGALG00000037854	564.971	0.678349	0.13595	4.98971	6.04698e-07	6.7787e-06	569.139	669.88	628.409	922.522	667.138	714.508	410.976	392.975	362.038	448.878	554.226	438.96
ENSGALG00000027126	744.939	0.420619	0.0843157	4.98862	6.08126e-07	6.81273e-06	796.795	776.642	820.305	927.296	923.817	870.627	701.016	637.493	584.959	629.584	686.661	584.071
ENSGALG00000040471	723.945	0.941689	0.188778	4.98833	6.09028e-07	6.81586e-06	890.781	754.662	825.577	1439.28	1157.88	645.548	485.792	558.024	519.591	347.385	479.661	583.164
ENSGALG00000001412	1321.37	0.44995	0.0902455	4.98584	6.16924e-07	6.88469e-06	1502.74	1303.13	1470.86	1845.04	1511.8	1521.92	1054.6	1033.09	1120.47	1118.07	1168.55	1206.23
ENSGALG00000011242	196.873	0.977864	0.196165	4.9849	6.1993e-07	6.91381e-06	192.15	270.046	189.788	372.35	265.725	276.8	99.413	127.499	96.3758	155.127	170.274	146.925
ENSGALG00000040120	244.946	1.27883	0.256691	4.98201	6.29284e-07	7.00915e-06	288.225	278.419	270.975	618.197	288.339	337.141	154.756	139.724	66.206	129.548	154.694	213.132
ENSGALG00000044433	252.991	0.767625	0.154125	4.98054	6.34056e-07	7.05327e-06	288.225	355.874	313.15	325.807	369.753	259.56	154.756	232.292	189.399	128.722	217.016	201.341
ENSGALG00000035996	2590.12	0.712928	0.143151	4.98025	6.35021e-07	7.05949e-06	3646.67	3535.71	3454.14	2586.16	2874.35	3204.75	1859.13	2045.22	1422.17	1767.46	2697.68	1988.02
ENSGALG00000031684	909.775	0.401283	0.0805785	4.98002	6.35769e-07	7.06328e-06	1063.09	1068.67	1076.52	1032.32	1076.47	897.445	756.359	764.991	755.921	791.313	734.516	899.687
ENSGALG00000029276	3114.12	0.794514	0.15958	4.97878	6.39866e-07	7.09521e-06	3470.18	3661.31	3309.69	5643.73	4454	3164.52	1928.82	2249.56	1792.59	2268.32	2903.56	2523.11
ENSGALG00000003333	376.057	0.806059	0.16199	4.97598	6.49188e-07	7.17572e-06	439.647	421.815	405.935	737.54	500.919	365.874	252.12	248.884	258.119	311.904	296.032	273.897
ENSGALG00000029939	34.1729	1.34458	0.270274	4.97489	6.52863e-07	7.21176e-06	49.0817	54.4278	37.9576	52.5109	58.7986	41.1848	8.19901	23.5785	16.761	14.8526	30.0484	22.6736
ENSGALG00000052058	19.9666	2.5469	0.512519	4.96939	6.71654e-07	7.39584e-06	49.0817	40.8208	35.8488	47.7372	15.8304	14.3668	6.14926	1.74656	4.19025	3.30057	17.8064	2.72083
ENSGALG00000040247	926.161	0.564963	0.113767	4.96598	6.83563e-07	7.51747e-06	971.192	1154.5	976.353	1354.54	1145.44	1029.62	627.225	679.41	743.351	796.263	891.435	744.6
ENSGALG00000006779	201.458	1.10828	0.223173	4.96601	6.8343e-07	7.51747e-06	174.397	274.232	216.147	422.474	278.163	285.42	100.438	96.9338	101.404	128.722	195.871	143.297
ENSGALG00000052980	67.2953	1.36724	0.275455	4.96356	6.92125e-07	7.57333e-06	64.7461	101.529	80.1326	181.401	102.898	51.7204	34.8458	34.0578	45.2547	37.1315	41.1774	32.6499
ENSGALG00000002485	672.898	0.685144	0.138119	4.96053	7.03004e-07	7.67307e-06	699.676	808.043	713.813	1060.96	871.803	823.696	418.15	444.498	515.401	495.911	677.758	545.073
ENSGALG00000042005	594.465	0.900681	0.181603	4.9596	7.06378e-07	7.70506e-06	602.557	705.468	569.363	1229.23	800.566	738.453	335.135	399.961	351.981	464.556	516.387	419.914
ENSGALG00000039071	749.419	0.895551	0.180623	4.95813	7.11768e-07	7.75898e-06	779.042	883.405	645.279	1527.59	1030.11	983.646	456.07	525.713	451.709	556.972	651.048	502.446
ENSGALG00000000168	180.533	0.763617	0.154065	4.95645	7.17917e-07	7.82112e-06	222.434	189.451	218.256	207.657	246.502	277.758	183.453	108.286	113.137	122.946	126.871	149.646
ENSGALG00000031726	3379.02	0.834945	0.168594	4.95241	7.32996e-07	7.96046e-06	3619.52	3984.74	3845.31	5993.41	4547.85	3991.09	1913.44	2070.54	1820.25	2662.74	3377.66	2721.74
ENSGALG00000052038	221.062	0.848382	0.171358	4.95094	7.38544e-07	8.01072e-06	241.232	278.419	277.301	362.803	326.785	218.375	141.433	168.543	108.108	151.001	213.677	165.064
ENSGALG00000000764	914.487	0.514489	0.103944	4.94967	7.43396e-07	8.0583e-06	953.439	1057.15	1059.65	1143.31	1231.38	1008.55	722.538	761.498	706.476	653.514	942.629	733.717
ENSGALG00000039489	32.6421	2.27367	0.45937	4.94955	7.43857e-07	8.0583e-06	32.3731	47.101	27.4138	138.438	22.6149	56.5094	7.17414	19.2121	8.3805	7.42629	17.8064	7.25554
ENSGALG00000001948	1381.07	0.534583	0.108029	4.94853	7.47759e-07	8.09527e-06	1531.98	1557.47	1446.61	2086.12	1623.75	1559.28	1062.8	937.027	1148.97	1231.94	1219.74	1167.24
ENSGALG00000045165	107.749	0.918786	0.185692	4.94791	7.50158e-07	8.1114e-06	120.094	153.863	89.622	187.369	168.481	126.428	75.8409	79.4683	63.6918	65.1863	76.7903	86.1596
ENSGALG00000027899	648.016	0.768041	0.155358	4.94368	7.66618e-07	8.26882e-06	706.986	773.502	686.399	1105.12	839.011	787.3	436.597	430.526	365.39	492.611	666.629	486.121
ENSGALG00000012011	255.923	0.682626	0.138095	4.94315	7.68686e-07	8.28191e-06	226.611	374.714	337.401	346.095	298.516	308.407	180.378	213.08	211.189	165.854	229.258	179.575
ENSGALG00000005150	285.2	0.773049	0.156559	4.93775	7.90304e-07	8.48224e-06	379.078	440.656	288.899	397.412	365.23	286.378	207.025	213.08	168.448	195.559	293.806	186.83
ENSGALG00000011409	297.216	0.743443	0.150647	4.93499	8.01568e-07	8.59783e-06	406.23	399.835	379.576	348.482	388.975	308.407	236.747	278.576	156.715	196.384	277.113	189.551
ENSGALG00000044464	356.118	0.905467	0.183583	4.93218	8.13171e-07	8.68844e-06	373.857	363.201	343.727	735.153	533.711	436.75	216.249	227.925	223.759	252.494	292.693	273.897
ENSGALG00000003241	154.646	0.914707	0.185558	4.92948	8.2447e-07	8.79469e-06	139.935	184.217	203.495	291.197	247.633	146.541	109.662	100.427	100.566	96.5418	111.29	124.251
ENSGALG00000012269	98.7935	0.977701	0.198462	4.9264	8.37591e-07	8.9237e-06	99.2078	150.723	129.688	179.015	115.336	112.061	56.3682	56.7631	48.6069	82.5143	89.0322	66.2068
ENSGALG00000001571	248.646	0.880149	0.178829	4.92174	8.578e-07	9.11111e-06	300.756	223.991	400.663	442.763	338.092	226.995	173.204	168.543	160.906	150.176	208.113	189.551
ENSGALG00000017299	2290.48	0.550885	0.111938	4.92132	8.59609e-07	9.12476e-06	2533.45	2632.42	2649.65	3120.82	2907.14	2490.24	1793.53	1941.3	1788.4	1544.67	2407.21	1676.94
ENSGALG00000042011	3544.63	0.568206	0.115499	4.91956	8.67399e-07	9.19623e-06	3873.28	4056.96	3913.85	5359.7	4432.51	3766.01	2506.85	2788.38	2611.36	2880.58	3598.02	2748.04
ENSGALG00000031243	1652.38	0.82021	0.16674	4.91909	8.69496e-07	9.21284e-06	1741.88	1884.04	1566.8	3161.4	2294.28	2010.39	1048.45	1206.87	996.442	1156.85	1565.85	1195.35
ENSGALG00000053583	275.394	0.909774	0.185049	4.9164	8.81493e-07	9.3286e-06	364.458	410.302	326.857	539.431	281.555	234.658	152.707	199.981	168.448	204.636	220.355	201.341
ENSGALG00000014857	167.555	0.965443	0.196498	4.91325	8.95776e-07	9.46249e-06	248.542	243.878	230.909	168.274	289.47	148.457	127.085	150.204	81.2909	90.7658	105.726	126.065
ENSGALG00000043026	50.6454	1.27205	0.258926	4.91279	8.97912e-07	9.47929e-06	30.2845	79.5483	79.0783	75.1861	87.0672	78.5384	27.6717	41.0441	24.3035	28.0549	33.3871	23.5805
ENSGALG00000049464	35.715	1.26065	0.256718	4.91064	9.07785e-07	9.57771e-06	31.3288	64.8947	53.7732	41.7701	54.2756	56.5094	17.4229	19.2121	25.9796	15.6777	17.8064	29.9291
ENSGALG00000054336	1134.59	0.867595	0.176752	4.90854	9.1757e-07	9.67508e-06	1252.11	1326.15	1169.3	2377.31	1388.55	1281.52	666.17	744.033	684.687	838.346	1046.13	840.736
ENSGALG00000014981	439.555	0.562444	0.114591	4.90829	9.18747e-07	9.68162e-06	543.032	524.391	524.025	484.533	512.226	554.558	381.254	396.468	262.31	311.904	401.758	378.195
ENSGALG00000022980	1637.63	0.395525	0.0806317	4.90533	9.32701e-07	9.80839e-06	1792.01	1899.74	1827.24	1902.33	1910.96	1831.29	1259.57	1305.55	1283.05	1509.19	1607.03	1523.66
ENSGALG00000048086	24.9227	2.64357	0.538925	4.90526	9.33032e-07	9.80839e-06	52.2146	21.9804	41.1207	59.6715	26.0071	57.4671	3.07463	0	13.4088	14.8526	1.1129	8.16248
ENSGALG00000012277	493.014	0.649048	0.13236	4.90365	9.40703e-07	9.88306e-06	663.126	534.858	573.581	706.511	569.894	563.178	386.379	394.722	279.071	336.659	467.419	440.774
ENSGALG00000040878	640.561	0.525011	0.107082	4.90289	9.44385e-07	9.90978e-06	726.828	748.382	712.759	786.471	782.474	775.806	488.866	551.912	464.28	453.004	684.435	511.516
ENSGALG00000050075	1456.51	0.649121	0.132426	4.90175	9.49884e-07	9.95547e-06	1786.78	1647.49	1654.32	2096.86	1832.93	1653.14	972.608	1099.46	832.184	1177.48	1496.85	1228
ENSGALG00000007650	871.444	0.63441	0.129464	4.90028	9.57016e-07	1.00182e-05	961.793	1046.69	1017.47	1155.24	1239.29	938.63	568.807	647.972	624.347	577.6	895.887	783.599
ENSGALG00000003323	1243.93	0.60931	0.12441	4.89759	9.70184e-07	1.01134e-05	1482.9	1540.72	1274.74	1803.27	1508.41	1406.03	864.996	833.107	841.402	1104.87	1246.45	1020.31
ENSGALG00000000836	256.01	0.866959	0.177014	4.89769	9.69687e-07	1.01134e-05	264.206	306.68	277.301	516.755	281.555	338.098	134.259	187.755	176.829	188.958	219.242	180.482
ENSGALG00000016918	1404.45	0.417087	0.0852395	4.89312	9.92522e-07	1.02908e-05	1456.79	1522.93	1701.76	1535.95	1654.28	1762.33	1171.43	1264.51	1190.87	1035.56	1364.42	1192.63
ENSGALG00000004986	1941.08	0.722299	0.147653	4.89186	9.98894e-07	1.03322e-05	2149.15	2044.18	1850.43	3077.86	3077.88	2303.47	1265.72	1376.29	1312.39	1403.57	1618.16	1813.89
ENSGALG00000030247	60.7618	1.53001	0.312757	4.892	9.98162e-07	1.03322e-05	87.7206	46.0543	79.0783	187.369	79.152	62.2561	29.7214	22.7052	23.4654	39.6069	41.1774	30.8361
ENSGALG00000040832	308.929	0.990255	0.20255	4.88894	1.01381e-06	1.0474e-05	329.996	311.913	464.98	583.588	447.774	327.563	204.975	282.069	126.546	172.455	230.371	224.922
ENSGALG00000053058	1514.45	0.797338	0.163109	4.88838	1.01667e-06	1.04973e-05	1762.77	2077.68	1670.13	2224.55	1898.52	1900.25	1026.93	1023.48	699.772	1061.96	1639.31	1188.09
ENSGALG00000008421	399.437	0.604243	0.123616	4.88808	1.01824e-06	1.05073e-05	444.869	468.916	446.001	603.876	497.527	430.046	278.766	288.182	284.937	352.336	393.968	303.826
ENSGALG00000053936	389.123	0.644062	0.131785	4.88723	1.02267e-06	1.05468e-05	399.964	432.282	427.023	574.04	497.527	515.289	313.612	287.308	308.402	275.598	391.742	246.688
ENSGALG00000027980	202.599	0.777373	0.159096	4.88618	1.0281e-06	1.05902e-05	299.712	265.859	254.105	272.102	230.672	212.628	133.234	170.289	92.1855	162.553	169.161	168.691
ENSGALG00000007863	1799.42	0.654775	0.134056	4.88434	1.03778e-06	1.06647e-05	2281.78	2154.08	2345.99	1991.84	2061.34	2367.65	1497.34	1635.65	1066	1114.77	1819.6	1257.02
ENSGALG00000015437	889.41	0.498194	0.102005	4.88399	1.03959e-06	1.06717e-05	1089.2	1073.9	1063.87	954.745	982.615	1081.34	829.125	790.316	676.307	617.207	865.839	648.464
ENSGALG00000035817	570.716	0.862684	0.176636	4.88397	1.03969e-06	1.06717e-05	591.07	795.483	494.503	1026.35	718.022	793.047	319.762	387.735	326.84	404.32	500.806	490.656
ENSGALG00000030687	9213.62	0.65266	0.133684	4.88212	1.04954e-06	1.07664e-05	9888.41	10496.2	9987.06	14378.5	11774.4	11051.9	6630.95	6918.98	5262.12	7318.2	9004.5	7852.31
ENSGALG00000031797	545.79	0.600827	0.123113	4.88029	1.05931e-06	1.08411e-05	646.417	659.413	624.191	693.383	653.569	668.534	357.682	379.003	370.418	477.758	586.5	432.612
ENSGALG00000042351	211.151	0.771223	0.158026	4.88034	1.05902e-06	1.08411e-05	302.845	209.338	272.029	260.168	313.216	240.404	167.055	185.135	161.744	106.444	131.323	184.109
ENSGALG00000009943	434.355	0.483645	0.099128	4.879	1.06626e-06	1.08994e-05	453.223	458.449	527.188	523.916	497.527	577.545	319.762	388.609	349.467	349.861	418.452	348.266
ENSGALG00000037998	146.961	0.803378	0.164742	4.87659	1.07936e-06	1.10268e-05	157.688	214.571	182.407	201.69	189.965	173.359	102.488	89.0743	82.1289	89.9406	146.903	133.321
ENSGALG00000030548	1333.15	0.737239	0.151218	4.87533	1.08624e-06	1.10841e-05	1465.14	1403.61	1412.86	2577.81	1704.03	1436.68	901.892	1007.76	907.608	1001.72	1104	1074.73
ENSGALG00000027920	4631.61	0.784623	0.160978	4.87411	1.09302e-06	1.11451e-05	4694.09	5273.21	5455.35	7510.26	6819.51	5413.41	2361.32	2950.81	2927.31	3906.23	4293.58	3974.22
ENSGALG00000003986	814.429	0.66044	0.135502	4.87402	1.0935e-06	1.11451e-05	916.889	824.79	932.069	1211.33	1107	992.266	624.15	608.675	516.239	562.748	860.274	616.721
ENSGALG00000023348	79.5174	1.13101	0.23207	4.87357	1.09598e-06	1.11534e-05	75.1891	93.1552	82.2414	152.759	106.29	144.626	52.2687	42.7906	34.3601	42.0823	66.7742	61.6721
ENSGALG00000033570	320.714	0.703376	0.144519	4.86703	1.13288e-06	1.14859e-05	378.034	323.427	358.488	478.566	459.082	386.945	269.543	309.14	222.921	182.357	227.032	253.037
ENSGALG00000031325	780.671	0.790472	0.162439	4.86628	1.1372e-06	1.15121e-05	1008.79	760.942	951.048	1470.31	956.608	788.258	712.289	601.688	540.542	477.758	610.984	488.842
ENSGALG00000007153	542.601	0.552277	0.113505	4.86568	1.14063e-06	1.15376e-05	554.519	587.192	667.421	651.613	655.831	752.82	470.418	502.135	362.038	392.768	496.355	418.101
ENSGALG00000032763	451.744	0.851666	0.175074	4.8646	1.14688e-06	1.15941e-05	468.887	486.71	489.231	838.982	702.191	501.88	302.339	256.744	263.986	344.085	414	351.894
ENSGALG00000048263	433.331	0.659639	0.135605	4.86442	1.14794e-06	1.15981e-05	501.26	524.391	412.261	681.449	583.463	480.808	330.01	320.493	294.156	292.101	409.548	370.033
ENSGALG00000045238	51.7193	2.64656	0.544085	4.86424	1.14897e-06	1.16017e-05	21.9301	149.676	26.3594	269.715	35.053	32.5647	16.398	17.4656	10.8947	14.0274	11.129	15.418
ENSGALG00000004152	408.451	0.645221	0.132661	4.86367	1.15231e-06	1.16288e-05	453.223	473.103	500.829	539.431	514.488	507.626	259.294	330.972	238.844	302.828	406.21	374.567
ENSGALG00000006334	455.139	0.590647	0.121534	4.85993	1.1743e-06	1.18437e-05	600.468	439.609	516.645	534.657	615.124	574.671	341.284	365.03	332.706	397.719	446.274	297.477
ENSGALG00000003966	3248.29	0.559754	0.115202	4.85889	1.18044e-06	1.18988e-05	4085.27	3985.79	3851.64	3415.6	3925.94	3957.57	2408.46	3163.01	2147.92	2262.54	3250.79	2524.93
ENSGALG00000054458	811.706	0.723971	0.14906	4.8569	1.1924e-06	1.20054e-05	964.926	991.214	700.106	1458.37	1105.87	847.64	590.329	577.237	587.473	628.759	631.016	657.533
ENSGALG00000014408	3302.34	0.673091	0.13869	4.85321	1.21478e-06	1.22095e-05	3477.49	3617.35	3177.89	5585.26	4755.9	3741.11	2863.51	2274.89	2544.32	2414.37	2352.68	2823.31
ENSGALG00000050868	664.345	0.622495	0.128377	4.84895	1.24118e-06	1.2439e-05	681.923	774.549	623.137	1059.77	896.679	796.878	507.314	503.881	513.725	496.736	608.758	508.795
ENSGALG00000031918	98.7048	0.862582	0.177919	4.84818	1.24597e-06	1.24797e-05	105.474	115.136	107.546	169.467	128.905	136.963	65.5921	57.6363	70.3962	54.4595	91.258	81.6248
ENSGALG00000050145	169.342	1.06168	0.219212	4.84318	1.2778e-06	1.27765e-05	227.656	190.497	239.344	285.23	314.346	116.85	113.761	97.8071	79.6148	101.493	121.306	144.204
ENSGALG00000051199	295.513	0.81246	0.167794	4.842	1.28538e-06	1.28375e-05	318.509	355.874	304.715	562.106	424.029	294.998	181.403	210.46	241.358	198.034	251.516	203.155
ENSGALG00000001534	2112.17	0.756909	0.156429	4.83867	1.30713e-06	1.30398e-05	2332.95	3266.71	2866.85	2629.13	2598.45	2228.77	1915.49	1783.23	1226.91	1144.47	1353.29	1999.81
ENSGALG00000004833	306.761	0.705186	0.145748	4.83839	1.30896e-06	1.30506e-05	300.756	386.228	311.041	528.69	421.767	333.309	234.697	215.7	222.921	227.74	271.548	226.736
ENSGALG00000046867	976.362	0.487087	0.100698	4.83713	1.31726e-06	1.31258e-05	975.369	1092.74	1123.97	1414.22	1156.75	1074.64	779.931	764.118	781.901	808.641	945.968	798.11
ENSGALG00000016089	431.622	0.540762	0.111836	4.83531	1.32935e-06	1.32387e-05	473.064	513.924	476.578	537.044	497.527	569.883	316.687	387.735	293.318	362.238	434.032	317.43
ENSGALG00000029346	171.503	0.860179	0.177991	4.83271	1.34688e-06	1.33765e-05	194.238	209.338	167.646	318.646	253.286	183.895	99.413	128.372	111.461	118.821	161.371	111.554
ENSGALG00000042761	205.562	0.530465	0.109803	4.83108	1.35791e-06	1.34615e-05	201.548	241.785	223.528	267.328	263.463	259.56	171.154	152.824	158.391	171.63	181.403	174.133
ENSGALG00000002131	672.644	0.623824	0.129152	4.83016	1.36423e-06	1.35093e-05	712.207	751.522	729.629	1053.8	837.88	810.287	420.199	481.176	523.781	511.589	626.564	613.093
ENSGALG00000054703	570.561	0.918347	0.190238	4.82736	1.38353e-06	1.36765e-05	718.473	785.016	662.149	854.496	732.721	723.128	468.369	358.917	228.788	271.472	510.822	532.375
ENSGALG00000031551	1684.68	0.39925	0.0827105	4.82708	1.3855e-06	1.36882e-05	1890.17	1735.41	1845.16	2193.53	1999.15	1834.16	1442	1568.41	1412.11	1298.78	1597.02	1400.32
ENSGALG00000027540	794.897	0.67205	0.139267	4.82563	1.39565e-06	1.37806e-05	908.534	853.051	822.414	1404.67	1007.49	864.881	571.881	620.9	524.619	658.464	707.806	594.047
ENSGALG00000001651	171.478	0.764151	0.158411	4.82384	1.40822e-06	1.38969e-05	178.574	209.338	172.918	307.905	213.71	212.628	119.911	108.286	119.003	134.498	155.806	125.158
ENSGALG00000007093	720.616	0.712754	0.1478	4.82242	1.41829e-06	1.39639e-05	785.308	766.176	769.695	1297.26	953.216	798.793	497.065	544.925	502.83	481.884	678.871	571.374
ENSGALG00000047453	629.424	0.994677	0.206266	4.8223	1.41911e-06	1.39639e-05	761.289	867.704	722.248	1144.5	1013.15	520.078	309.513	407.821	285.775	467.856	608.758	444.402
ENSGALG00000000419	753.547	0.719077	0.149133	4.82172	1.42327e-06	1.39898e-05	941.952	860.378	919.417	1009.64	1010.88	881.163	567.782	595.575	382.151	453.004	771.242	649.371
ENSGALG00000011335	103.851	0.858603	0.17809	4.82117	1.42719e-06	1.40204e-05	107.562	124.556	117.036	177.821	130.035	145.583	60.4677	68.9889	57.8255	73.4378	101.274	81.6248
ENSGALG00000040008	542.243	0.457527	0.0949119	4.82054	1.43167e-06	1.40407e-05	569.139	592.425	611.539	679.062	686.361	625.434	426.349	448.865	402.264	439.801	538.645	487.028
ENSGALG00000046915	2048.98	0.955741	0.198303	4.81961	1.43839e-06	1.40986e-05	2085.45	2499.49	1915.8	4678.25	2766.93	2277.61	1145.81	1247.91	1226.91	1432.45	1802.9	1508.25
ENSGALG00000038714	1834.68	0.619397	0.128525	4.81926	1.4409e-06	1.41086e-05	2181.53	2215.84	2037.06	2135.05	2207.21	2556.33	1582.41	1619.93	1026.61	1203.88	1758.39	1491.92
ENSGALG00000043476	550.711	0.790185	0.164086	4.81567	1.46705e-06	1.43231e-05	673.569	703.374	631.572	747.088	840.142	590.954	317.712	416.553	259.796	469.507	541.984	416.287
ENSGALG00000007286	149.713	0.788668	0.163778	4.81546	1.4686e-06	1.43301e-05	166.042	174.797	181.353	281.65	159.435	174.317	104.537	99.5537	103.08	99.0172	135.774	116.996
ENSGALG00000000112	87670.6	0.497156	0.103251	4.81502	1.47186e-06	1.43459e-05	109769	83977.9	95675.2	110922	122992	92435.9	81940.9	75009.3	65781.9	67533	71308.1	74702.2
ENSGALG00000014589	1249.05	0.574008	0.11929	4.81188	1.49519e-06	1.45488e-05	1354.45	1281.15	1305.32	1967.97	1640.71	1416.57	910.091	989.424	939.454	986.872	1166.32	1030.29
ENSGALG00000013191	738.427	0.60829	0.126437	4.81103	1.50155e-06	1.45862e-05	740.403	877.125	864.589	1047.83	971.308	848.598	516.538	580.73	505.344	509.939	765.677	633.046
ENSGALG00000031359	40.3597	1.21198	0.251975	4.80992	1.5099e-06	1.46591e-05	76.2333	49.1943	33.7401	71.6058	59.9294	47.8893	21.5224	31.438	27.6557	22.2789	25.5968	17.2319
ENSGALG00000036736	195.026	0.578943	0.120382	4.8092	1.51533e-06	1.47037e-05	222.434	229.225	215.093	264.942	217.103	251.898	168.08	159.81	119.003	152.652	171.387	168.691
ENSGALG00000045676	950.515	0.729847	0.151774	4.80878	1.51854e-06	1.47267e-05	1177.96	1028.89	976.353	1620.68	1178.23	1133.06	641.573	607.801	591.663	662.59	885.871	901.501
ENSGALG00000043929	2023.11	0.756637	0.157373	4.80793	1.52499e-06	1.47563e-05	2054.12	2212.7	2193.1	3900.13	2635.76	2255.59	1284.17	1543.96	1278.03	1508.36	1712.76	1698.7
ENSGALG00000007267	456.593	0.801567	0.16674	4.80727	1.53002e-06	1.47822e-05	521.102	673.02	461.817	738.734	610.601	476.02	295.164	331.846	253.091	276.423	395.081	446.216
ENSGALG00000024049	358.836	0.803332	0.167255	4.80304	1.56274e-06	1.50713e-05	423.983	453.216	410.153	540.624	442.12	465.484	244.946	237.532	175.152	259.92	406.21	246.688
ENSGALG00000037441	2638.82	0.578313	0.120432	4.80198	1.57103e-06	1.51344e-05	2892.69	3300.21	3360.3	3044.44	2916.19	3448.03	2205.53	2440.81	1875.56	1610.68	2638.69	1932.69
ENSGALG00000008070	587.717	0.855998	0.178352	4.79948	1.59075e-06	1.52905e-05	539.899	888.638	739.118	810.339	954.347	610.11	311.563	353.677	335.22	472.807	569.806	467.076
ENSGALG00000047622	363.408	1.00432	0.209421	4.79571	1.621e-06	1.55555e-05	379.078	397.741	326.857	874.785	462.474	469.315	255.194	207.84	201.132	256.62	280.452	249.409
ENSGALG00000010752	39.9253	1.37686	0.28712	4.7954	1.62349e-06	1.55709e-05	37.5945	73.2682	87.5133	68.0255	42.9682	36.3959	21.5224	13.0992	23.4654	24.7543	27.8226	22.6736
ENSGALG00000042814	2046.63	0.541704	0.113013	4.79327	1.64084e-06	1.57026e-05	2306.84	2297.48	2279.56	2731.76	2597.32	2343.7	1521.94	1582.38	1411.28	1614.81	2233.6	1638.85
ENSGALG00000044204	52.3933	1.17612	0.245559	4.78954	1.67166e-06	1.59799e-05	82.4991	76.4082	53.7732	90.7007	83.675	47.8893	39.9702	23.5785	21.7893	27.2297	46.7419	34.4638
ENSGALG00000029152	191.997	0.650764	0.135886	4.78903	1.6759e-06	1.60117e-05	203.637	226.085	204.549	299.551	247.633	226.037	140.408	138.851	121.517	155.127	169.161	171.412
ENSGALG00000013383	618.487	0.819939	0.171294	4.78672	1.69527e-06	1.61613e-05	741.448	732.682	675.856	1003.68	878.587	704.93	310.538	408.694	388.017	444.752	685.548	447.123
ENSGALG00000050368	25.7777	1.7727	0.37039	4.78603	1.70109e-06	1.6199e-05	25.063	30.354	32.6857	77.573	41.8375	31.6069	8.19901	13.0992	5.86635	14.8526	20.0323	8.16248
ENSGALG00000034855	826.684	0.707826	0.147901	4.7858	1.70307e-06	1.62089e-05	898.091	879.218	960.537	1457.18	1186.15	772.933	639.523	683.776	600.044	660.94	652.161	529.655
ENSGALG00000004357	1753.6	0.453774	0.0948317	4.78504	1.70952e-06	1.62526e-05	1906.88	1862.06	1864.14	2495.46	2016.11	2018.05	1533.22	1539.59	1447.31	1258.34	1550.27	1551.78
ENSGALG00000007699	1564.74	0.555401	0.116121	4.78294	1.72749e-06	1.63854e-05	1620.74	2173.97	1877.85	1712.57	1775.27	2011.35	1263.67	1526.49	1100.36	1124.67	1483.5	1106.47
ENSGALG00000048923	2127.82	0.882797	0.184575	4.78287	1.72813e-06	1.63854e-05	2582.54	2611.49	2145.66	3946.68	2973.85	2294.85	1268.8	1443.53	963.758	1422.55	1980.97	1899.14
ENSGALG00000001235	386.881	0.927191	0.193885	4.78218	1.73406e-06	1.6432e-05	401.008	422.862	394.337	772.15	541.626	510.5	218.299	220.066	204.484	329.232	355.016	272.99
ENSGALG00000052746	335.81	0.850537	0.177873	4.78172	1.73806e-06	1.64609e-05	349.838	370.528	323.694	676.675	429.682	441.539	253.145	216.573	196.942	260.745	292.693	217.666
ENSGALG00000041520	488.232	0.698407	0.14607	4.7813	1.74162e-06	1.64798e-05	566.007	565.212	560.928	778.117	649.046	504.753	339.234	404.328	295.832	328.407	504.145	362.777
ENSGALG00000046858	959.124	0.964081	0.201762	4.77831	1.76771e-06	1.66826e-05	1021.32	1102.16	924.688	2272.29	1174.84	1113.9	613.901	525.713	545.571	690.645	783.484	740.972
ENSGALG00000051397	1384.14	0.657832	0.137675	4.77815	1.76913e-06	1.66826e-05	1400.4	1619.23	1444.5	2365.38	1718.73	1617.7	976.708	1000.78	944.483	1115.59	1343.27	1062.94
ENSGALG00000002837	3409.32	0.601728	0.125951	4.77749	1.77495e-06	1.67102e-05	3915.05	4495.52	4024.56	4496.85	4412.16	3315.85	2470.98	3144.67	2375.87	2242.74	3474.48	2543.07
ENSGALG00000043290	191.068	0.921887	0.193017	4.77619	1.78649e-06	1.68098e-05	219.301	253.298	214.038	371.157	218.233	224.122	151.682	154.57	84.6431	133.673	164.71	103.391
ENSGALG00000017129	1908.75	0.457985	0.0959523	4.77304	1.81461e-06	1.7056e-05	2151.24	2125.82	2398.71	2114.76	2401.7	2061.16	1431.75	1641.76	1489.22	1444	1984.31	1660.61
ENSGALG00000041205	261.713	0.885988	0.185635	4.77274	1.81734e-06	1.70724e-05	275.693	404.022	235.126	455.891	324.523	341.93	181.403	128.372	164.258	207.936	248.177	173.226
ENSGALG00000022950	530.006	0.610748	0.127975	4.77241	1.82035e-06	1.70915e-05	653.727	761.989	598.886	583.588	643.393	599.574	431.473	482.049	343.601	352.336	533.081	376.381
ENSGALG00000038219	960.607	0.64799	0.135797	4.77177	1.82614e-06	1.71168e-05	973.281	1100.07	1120.8	1483.43	1166.93	1191.49	682.568	721.327	558.98	833.395	950.419	744.6
ENSGALG00000044018	206.619	0.788898	0.165334	4.77154	1.8282e-06	1.71168e-05	243.32	303.54	222.474	354.449	205.795	240.404	141.433	140.598	115.651	146.05	182.516	183.202
ENSGALG00000054166	979.186	0.819259	0.171751	4.77004	1.84191e-06	1.72288e-05	1006.7	1054.01	937.341	1845.04	1454.14	1202.98	607.752	598.195	603.396	790.487	825.774	824.411
ENSGALG00000052748	2128.2	0.64679	0.135611	4.76946	1.84721e-06	1.72691e-05	2347.57	2375.98	2281.67	3607.74	2652.72	2318.8	1456.35	1565.79	1424.69	1683.29	2068.89	1754.93
ENSGALG00000033941	163.163	1.19061	0.249666	4.76882	1.85308e-06	1.73053e-05	187.973	209.338	166.592	411.734	191.096	194.431	93.2638	89.9476	52.7972	108.919	135.774	116.089
ENSGALG00000001168	842.922	0.396231	0.0830998	4.76814	1.85939e-06	1.73457e-05	922.11	979.7	896.22	1072.89	931.732	944.377	672.319	740.54	684.687	666.716	810.193	793.575
ENSGALG00000032215	237.407	0.875475	0.183686	4.76615	1.87778e-06	1.75078e-05	278.826	292.026	249.887	469.018	310.954	243.278	135.284	127.499	163.42	179.881	219.242	179.575
ENSGALG00000007793	403.028	0.52685	0.110566	4.76504	1.88819e-06	1.75766e-05	505.438	424.955	423.859	553.752	471.52	474.104	326.936	335.339	278.233	330.057	402.871	309.267
ENSGALG00000029445	559.161	0.853829	0.179186	4.76504	1.88817e-06	1.75766e-05	573.317	604.986	583.07	1010.84	740.636	806.456	333.085	361.537	284.937	462.905	536.419	411.752
ENSGALG00000002832	207.229	0.57195	0.120058	4.76395	1.89844e-06	1.76626e-05	239.143	221.898	256.214	281.65	256.679	229.869	183.453	164.176	154.201	131.198	191.419	176.854
ENSGALG00000048830	117.396	1.26522	0.265672	4.76236	1.91345e-06	1.77928e-05	131.581	140.256	129.688	306.712	136.82	149.415	52.2687	51.5234	86.3192	52.8092	112.403	58.9513
ENSGALG00000004999	407.911	0.519826	0.109173	4.76149	1.92172e-06	1.7841e-05	465.754	512.877	463.926	455.891	531.449	453.033	286.965	292.548	322.649	320.156	390.629	399.055
ENSGALG00000007350	1679.14	0.632326	0.132853	4.75958	1.93994e-06	1.7991e-05	1831.69	1859.96	2008.59	2256.78	2121.27	2168.43	1073.05	1268.87	998.118	1339.21	1761.73	1461.99
ENSGALG00000032456	182825	0.484225	0.10182	4.75569	1.97769e-06	1.83215e-05	185499	191566	228250	240007	215937	218070	159186	152962	146257	141912	185392	128863
ENSGALG00000006211	1703.01	0.546002	0.11482	4.75527	1.98177e-06	1.83274e-05	1756.5	1859.96	2053.93	2404.76	2147.28	1905.99	1230.88	1240.93	1220.2	1524.04	1729.45	1362.23
ENSGALG00000011318	1348.03	0.712647	0.149901	4.75411	1.99324e-06	1.83873e-05	1315.81	1837.98	1313.75	2296.16	1620.35	1661.76	927.513	868.038	905.094	1077.64	1292.08	1060.22
ENSGALG00000049412	270.207	0.767764	0.161493	4.75417	1.9926e-06	1.83873e-05	320.598	295.166	309.987	496.467	346.007	274.885	168.08	199.107	160.906	222.789	242.613	205.876
ENSGALG00000012287	112.355	0.739877	0.155651	4.75344	1.9998e-06	1.8438e-05	143.068	151.77	154.993	132.471	111.944	147.499	96.3384	74.2286	79.6148	61.0606	94.5968	100.671
ENSGALG00000011865	343.853	0.729234	0.153419	4.75322	2.00204e-06	1.84489e-05	382.211	435.422	332.129	466.631	495.265	461.653	231.622	234.912	244.711	198.034	282.677	360.963
ENSGALG00000031958	340.388	0.93387	0.196516	4.75213	2.01282e-06	1.85286e-05	383.255	411.348	306.824	725.606	508.834	345.761	187.552	226.179	201.132	245.893	283.79	258.479
ENSGALG00000012860	549.702	0.684303	0.144043	4.75068	2.02734e-06	1.86524e-05	698.632	653.133	617.865	939.23	546.149	612.025	310.538	434.019	441.652	457.129	475.21	410.845
ENSGALG00000000946	693.56	0.311569	0.0656603	4.74516	2.08338e-06	1.90972e-05	709.075	801.763	764.423	801.985	748.552	782.511	631.324	628.76	625.185	589.152	633.242	606.745
ENSGALG00000006776	343.513	0.765818	0.161397	4.74493	2.08574e-06	1.91089e-05	403.097	500.317	382.739	576.427	439.859	293.082	269.543	292.548	218.731	233.516	298.258	214.038
ENSGALG00000007155	288.157	0.93849	0.197982	4.74029	2.13413e-06	1.95316e-05	271.516	339.127	403.826	480.953	422.898	353.423	154.756	144.964	166.772	252.494	299.371	167.784
ENSGALG00000001223	492.925	0.367356	0.077499	4.74013	2.13577e-06	1.95364e-05	538.855	537.998	560.928	563.299	568.764	560.305	419.175	431.399	399.75	427.424	496.355	410.845
ENSGALG00000024395	811.193	0.490041	0.103435	4.73765	2.16215e-06	1.97361e-05	984.768	899.105	898.329	960.712	1099.08	842.851	676.419	587.716	578.255	712.099	795.726	699.253
ENSGALG00000044344	103.058	1.05325	0.222353	4.73685	2.17068e-06	1.98036e-05	108.606	107.809	133.906	243.46	137.951	103.441	50.219	66.3691	62.8538	73.4378	77.9032	70.7415
ENSGALG00000032335	2238.69	0.656121	0.138538	4.73603	2.17949e-06	1.98527e-05	3306.23	2895.14	2262.69	2509.78	2988.55	2472.05	1550.64	2182.32	1545.36	1299.6	1887.48	1964.44
ENSGALG00000037733	1560.64	0.639491	0.135129	4.73244	2.21837e-06	2.01647e-05	1611.34	1805.54	1780.84	2394.02	2097.53	1716.35	995.155	1026.97	1167.4	1191.51	1562.52	1378.55
ENSGALG00000047290	611.254	0.536449	0.113375	4.73163	2.22719e-06	2.02237e-05	705.942	689.767	548.276	854.496	793.781	749.946	442.747	522.22	483.555	466.206	523.064	555.049
ENSGALG00000048069	451.751	0.732508	0.154837	4.73084	2.23595e-06	2.02715e-05	446.957	543.231	470.252	831.821	557.456	536.36	269.543	358.044	391.369	367.189	310.5	338.29
ENSGALG00000001103	1484.75	0.413668	0.087447	4.7305	2.23963e-06	2.02943e-05	1704.29	1642.25	1719.69	1741.22	1862.33	1505.64	1257.52	1330	1144.78	1183.26	1507.98	1218.02
ENSGALG00000012312	459.022	0.568903	0.120313	4.72852	2.26163e-06	2.04298e-05	489.773	540.091	487.122	633.712	608.34	530.613	348.458	431.399	359.524	307.779	444.048	327.406
ENSGALG00000046747	252.371	0.759288	0.160573	4.7286	2.26068e-06	2.04298e-05	275.693	286.793	322.639	398.606	287.209	331.394	181.403	145.837	144.983	198.86	268.21	186.83
ENSGALG00000011867	408.782	0.469286	0.0994364	4.71946	2.36471e-06	2.12803e-05	414.584	491.943	466.035	469.018	524.665	480.808	309.513	302.154	336.896	340.784	406.21	362.777
ENSGALG00000000201	529.475	0.781618	0.165662	4.71815	2.38002e-06	2.13551e-05	533.633	683.487	545.113	1012.03	667.138	575.629	340.259	358.917	388.017	399.369	506.371	343.731
ENSGALG00000000540	354.233	0.538819	0.114211	4.71774	2.38473e-06	2.13864e-05	392.654	387.275	375.358	435.602	465.866	459.737	251.095	280.322	296.67	248.368	359.468	298.384
ENSGALG00000014121	2794.62	0.477971	0.101384	4.71448	2.42325e-06	2.17206e-05	3065	3054.24	3157.86	3536.14	3361.7	3342.67	2297.77	2267.03	2007.13	2184.15	3031.55	2230.17
ENSGALG00000008340	67.1177	1.13052	0.24001	4.71031	2.47342e-06	2.21247e-05	78.3219	61.7546	102.275	126.504	111.944	72.7917	29.7214	51.5234	59.5016	28.88	42.2903	39.9055
ENSGALG00000016357	564.509	0.543433	0.115424	4.70815	2.49975e-06	2.23373e-05	593.158	547.418	739.118	736.347	779.082	622.561	457.095	502.135	486.907	410.921	503.032	396.334
ENSGALG00000051730	103.974	0.937219	0.199092	4.70747	2.50813e-06	2.23662e-05	98.1635	129.789	124.416	188.562	146.997	131.217	60.4677	50.6501	60.3396	75.0881	101.274	80.7179
ENSGALG00000013365	1410.25	0.424689	0.0902153	4.7075	2.50771e-06	2.23662e-05	1523.62	1664.23	1567.86	1736.44	1663.32	1542.04	1018.73	1106.44	1154.83	1236.89	1423.4	1285.14
ENSGALG00000036659	223.835	0.876943	0.186363	4.70555	2.53181e-06	2.25196e-05	273.605	306.68	338.455	324.613	240.848	253.813	149.632	202.6	89.6714	132.023	208.113	165.971
ENSGALG00000000619	164.456	0.759439	0.161391	4.70558	2.53151e-06	2.25196e-05	158.732	195.731	182.407	298.358	187.703	217.417	120.935	117.892	100.566	120.471	143.564	129.693
ENSGALG00000054428	545.557	0.429455	0.0913062	4.70346	2.55793e-06	2.27171e-05	544.076	601.846	624.191	677.869	645.654	662.788	422.249	458.471	415.673	472.807	518.613	502.446
ENSGALG00000045352	3129.26	0.686105	0.145882	4.70314	2.56188e-06	2.27406e-05	3398.13	3644.57	3247.48	5377.6	4184.88	3305.32	1927.79	2229.48	2271.95	2422.62	3101.66	2439.68
ENSGALG00000040167	877.563	0.49933	0.106182	4.70258	2.56892e-06	2.27915e-05	1135.15	1091.7	902.547	904.62	1099.08	1032.49	828.1	642.732	662.898	777.285	820.21	633.953
ENSGALG00000040713	1713.12	0.600481	0.127696	4.70244	2.57076e-06	2.27961e-05	1771.12	1864.15	1901.04	2756.82	2137.1	1956.76	1258.55	1313.41	1164.05	1285.57	1690.5	1458.36
ENSGALG00000032142	408159	0.373503	0.0794788	4.69941	2.60912e-06	2.30893e-05	424350	415189	492116	480056	465219	487269	392673	328354	366316	341142	384695	320524
ENSGALG00000008207	473.985	0.618356	0.131659	4.69664	2.64479e-06	2.33692e-05	600.468	513.924	454.436	705.318	578.94	589.996	354.607	331.846	357.847	368.014	494.129	338.29
ENSGALG00000000604	531.035	0.520045	0.11079	4.69398	2.67938e-06	2.35672e-05	580.627	613.359	608.375	730.38	617.386	603.405	387.403	423.54	354.495	452.179	534.193	467.076
ENSGALG00000001572	567.405	0.778756	0.165938	4.69305	2.69156e-06	2.36589e-05	610.911	770.362	604.158	825.854	788.128	701.099	378.18	487.289	264.824	421.648	580.935	375.474
ENSGALG00000035580	3342.53	0.544616	0.116083	4.69162	2.71049e-06	2.37669e-05	3817.93	3296.02	3409.85	4993.31	4501.49	3777.51	2666.73	2485.35	2747.97	2604.15	3230.76	2579.35
ENSGALG00000010713	194.472	0.488332	0.104123	4.68994	2.73281e-06	2.39403e-05	222.434	228.178	257.268	218.398	210.318	225.08	143.483	161.556	155.039	160.903	181.403	169.598
ENSGALG00000031426	4278.21	0.404905	0.0863385	4.68974	2.73558e-06	2.39525e-05	4618.91	4299.79	4682.49	5527.97	5499.93	4618.44	3641.39	3528.04	3544.95	3512.64	4184.52	3679.47
ENSGALG00000002587	465.989	0.639298	0.136357	4.68843	2.75313e-06	2.40819e-05	614.044	607.079	418.588	562.106	600.424	601.489	356.657	365.903	326.002	356.462	487.452	295.663
ENSGALG00000038758	1895.39	0.635327	0.135632	4.6842	2.81057e-06	2.4535e-05	1990.42	2015.92	2067.63	3268.81	2328.2	2165.55	1411.26	1497.67	1235.29	1446.48	1792.89	1524.57
ENSGALG00000017319	466.836	0.549068	0.117251	4.68286	2.82903e-06	2.46714e-05	520.058	553.698	571.472	577.62	578.94	524.867	309.513	415.68	308.402	363.063	479.661	399.055
ENSGALG00000049819	231.485	0.577525	0.123337	4.68251	2.83383e-06	2.47009e-05	240.187	274.232	263.594	301.938	255.548	327.563	163.98	153.697	180.181	205.461	199.21	212.225
ENSGALG00000011592	1515.75	0.559007	0.119413	4.68129	2.85072e-06	2.48356e-05	1693.84	1502	2068.69	1774.63	1926.79	1866.72	1467.62	1208.62	946.997	1079.29	1357.74	1296.02
ENSGALG00000053625	15.3312	1.58182	0.337961	4.68046	2.86228e-06	2.49239e-05	15.6644	27.2139	16.87	26.2555	26.0071	25.8602	7.17414	6.11294	10.0566	6.60115	8.90322	7.25554
ENSGALG00000030118	244.065	0.924221	0.197683	4.67527	2.93562e-06	2.55242e-05	261.073	297.259	253.05	465.438	378.799	262.433	111.712	171.162	145.821	176.581	240.387	165.064
ENSGALG00000003189	1817.54	0.350811	0.0750343	4.67534	2.93464e-06	2.55242e-05	2050.99	1994.99	1984.34	2022.86	2149.54	2019.97	1550.64	1491.56	1405.41	1606.55	1789.55	1744.05
ENSGALG00000036452	613.847	0.564261	0.120709	4.67454	2.94617e-06	2.55776e-05	579.582	673.02	695.889	932.069	789.258	724.086	500.14	511.741	427.406	459.605	570.919	502.446
ENSGALG00000052612	300.865	0.564618	0.120849	4.67209	2.98148e-06	2.58197e-05	333.129	302.493	367.978	327	400.283	421.426	286.965	248.011	199.456	231.865	255.968	235.805
ENSGALG00000008014	110.283	0.917984	0.196508	4.67147	2.99046e-06	2.58717e-05	132.625	108.856	165.537	163.5	182.05	112.061	92.2389	86.4545	62.0157	49.5086	92.371	76.1832
ENSGALG00000047211	35.1974	1.59284	0.340985	4.6713	2.99299e-06	2.58807e-05	69.9676	29.3073	69.5889	71.6058	32.7915	43.1004	16.398	13.9724	9.21855	12.3772	32.2742	21.7666
ENSGALG00000025181	77.0647	0.966468	0.206915	4.67085	2.99958e-06	2.59248e-05	87.7206	80.595	88.5677	144.405	108.551	101.525	54.3185	41.9173	41.0645	65.1863	70.1129	40.8124
ENSGALG00000048773	309.853	1.23882	0.265368	4.66832	3.03676e-06	2.62071e-05	278.826	583.005	221.419	805.566	323.392	399.397	145.532	189.501	159.23	176.581	242.613	193.179
ENSGALG00000040173	1300.74	0.585526	0.125469	4.66668	3.061e-06	2.63771e-05	1504.83	1378.49	1511.98	1834.3	1696.11	1439.55	997.205	1081.12	823.803	930.762	1382.23	1028.47
ENSGALG00000030411	992.727	0.442447	0.0949759	4.65852	3.18491e-06	2.74176e-05	1082.93	1127.28	1230.46	1111.08	1133	1176.16	825.026	958.859	679.659	767.383	924.822	896.059
ENSGALG00000008066	1492.23	0.644913	0.138643	4.65161	3.29358e-06	2.82553e-05	1775.3	1877.76	1805.09	1808.05	1849.9	1803.51	1126.34	1199.01	771.006	1071.86	1618.16	1200.79
ENSGALG00000046687	77.6872	1.23843	0.266367	4.64933	3.3301e-06	2.85206e-05	68.9233	85.8284	101.22	195.723	96.1131	106.314	51.2438	46.2837	34.3601	28.88	65.6613	51.6957
ENSGALG00000049264	131.973	0.955932	0.205695	4.64732	3.36278e-06	2.87356e-05	149.334	163.283	144.45	224.365	226.149	136.963	89.1643	90.8209	51.9591	103.143	122.419	81.6248
ENSGALG00000031631	498.831	0.681478	0.146667	4.64645	3.37702e-06	2.88262e-05	678.79	555.791	585.179	584.781	583.463	697.268	398.677	490.782	266.5	313.555	462.968	368.219
ENSGALG00000003457	30174.7	0.490248	0.105512	4.64636	3.37836e-06	2.88262e-05	37885.9	27825.2	34213.5	40293.8	38782.2	32515.9	27951.5	23838.7	22168.9	23296.3	25510	27814.1
ENSGALG00000048448	82.3029	1.13035	0.243341	4.64511	3.39889e-06	2.89446e-05	99.2078	91.0619	89.622	188.562	130.035	79.4962	54.3185	41.0441	41.9025	41.2572	56.7581	74.3693
ENSGALG00000034747	2762.01	0.552647	0.119006	4.64387	3.41943e-06	2.91053e-05	2873.89	3155.76	2933.28	3891.78	3754.07	3098.44	2006.71	2032.99	1956.01	2301.33	2863.5	2276.43
ENSGALG00000037712	3643.32	0.722138	0.155587	4.64137	3.4611e-06	2.94168e-05	3774.07	4029.75	3661.85	6636.67	5010.32	4106.99	2541.69	2557.83	2183.12	2793.94	3218.52	3205.14
ENSGALG00000004383	411.632	0.506404	0.109116	4.64098	3.46754e-06	2.94571e-05	453.223	442.749	452.328	566.88	521.272	462.611	295.164	376.383	294.156	348.211	392.855	333.755
ENSGALG00000038301	548.992	0.849004	0.182973	4.64006	3.4831e-06	2.95316e-05	698.632	625.919	623.137	867.624	786.997	633.096	295.164	413.934	240.52	432.375	578.71	391.799
ENSGALG00000028147	198.645	0.827316	0.178393	4.63761	3.52454e-06	2.98672e-05	228.7	238.645	278.355	301.938	236.325	240.404	165.005	202.6	149.173	100.668	145.79	96.1359
ENSGALG00000029862	16.6547	1.6373	0.353093	4.63702	3.53465e-06	2.9925e-05	26.1073	24.0738	23.1963	34.6095	21.4841	22.0291	11.2736	10.4793	10.8947	3.30057	3.33871	9.06943
ENSGALG00000001146	448.765	0.440675	0.0950364	4.63691	3.53661e-06	2.9927e-05	470.976	475.196	530.352	581.201	525.795	516.247	397.652	349.311	328.516	378.741	414	417.194
ENSGALG00000020322	1634.88	0.645373	0.139235	4.63514	3.56688e-06	3.01246e-05	1548.69	1765.76	1844.11	2802.18	1879.29	2127.24	1141.71	1274.11	1238.64	1234.41	1572.53	1189.91
ENSGALG00000053116	285.036	0.671313	0.144884	4.63344	3.59639e-06	3.0359e-05	368.635	276.326	347.944	397.412	383.322	326.605	189.602	191.248	175.152	219.488	287.129	257.572
ENSGALG00000002964	1203.66	0.465123	0.100413	4.63209	3.62e-06	3.05436e-05	1173.78	1360.69	1308.48	1557.43	1463.18	1511.39	929.563	943.14	942.807	1023.18	1230.87	999.451
ENSGALG00000004431	1152.37	0.55994	0.120947	4.62964	3.6631e-06	3.08773e-05	1244.8	1337.67	1252.6	1516.85	1594.35	1292.05	785.056	888.997	858.163	840.821	1233.1	984.033
ENSGALG00000025842	2349.19	0.546137	0.117973	4.62932	3.6686e-06	3.08937e-05	2580.45	2541.36	2703.42	3549.26	2961.42	2395.42	1740.24	1932.56	1639.23	1824.39	2342.66	1979.86
ENSGALG00000045060	292.888	0.503921	0.108887	4.62792	3.69354e-06	3.10435e-05	339.395	321.333	327.911	338.934	343.746	387.903	238.796	258.49	199.456	246.718	291.581	220.387
ENSGALG00000054143	65.6715	1.17865	0.254737	4.62695	3.71099e-06	3.11309e-05	49.0817	88.9685	80.1326	128.891	109.682	89.0741	37.9204	33.1846	26.8176	37.1315	64.5484	42.6263
ENSGALG00000029691	1073.46	0.562521	0.121647	4.62422	3.76009e-06	3.1451e-05	1240.62	1274.87	1196.72	1497.76	1293.57	1176.16	715.364	935.28	765.978	797.914	1157.42	829.853
ENSGALG00000001975	310.174	0.62142	0.134411	4.6233	3.77685e-06	3.15457e-05	316.421	366.341	313.15	482.146	374.276	403.228	234.697	205.22	248.901	267.346	292.693	217.666
ENSGALG00000004416	417.869	0.53756	0.116356	4.61994	3.83848e-06	3.20143e-05	406.23	487.757	478.687	622.971	480.566	492.302	330.01	337.085	331.868	288.8	391.742	366.405
ENSGALG00000033245	182.813	0.722777	0.156506	4.6182	3.87091e-06	3.22539e-05	161.865	191.544	234.072	299.551	249.894	228.911	129.134	121.386	143.307	131.198	171.387	131.507
ENSGALG00000007606	14505.2	0.627589	0.135971	4.61561	3.91946e-06	3.26272e-05	16147.9	16686.3	17230.6	19238.1	18821.2	17542.8	9901.33	9729.19	8296.7	11824.3	14830.5	13813.6
ENSGALG00000004831	4744.12	0.444259	0.0962905	4.61374	3.95481e-06	3.28743e-05	5266.37	5316.13	5501.74	5859.74	5453.57	5413.41	4270.66	4417.91	3909.5	3227.14	4715.37	3577.89
ENSGALG00000028262	204.951	0.599622	0.129975	4.61335	3.9623e-06	3.29051e-05	254.807	213.524	245.67	257.781	283.816	225.08	149.632	158.063	147.497	133.673	200.323	189.551
ENSGALG00000027698	512.395	0.381826	0.0828056	4.61111	4.00528e-06	3.32144e-05	537.811	502.41	614.702	633.712	598.163	592.869	429.423	465.457	457.575	424.124	446.274	446.216
ENSGALG00000007930	817.767	0.491849	0.106735	4.60814	4.06294e-06	3.36125e-05	824.991	1069.72	864.589	1182.69	879.718	913.728	677.444	723.947	722.399	622.983	713.371	617.628
ENSGALG00000053516	48.1984	1.16714	0.253453	4.60497	4.1252e-06	3.40305e-05	64.7461	60.7079	41.1207	94.281	70.106	68.9606	19.4727	21.8319	24.3035	31.3555	43.4032	38.0916
ENSGALG00000031341	141.566	1.32193	0.287061	4.60505	4.12358e-06	3.40305e-05	263.162	128.743	167.646	282.843	226.149	144.626	78.9155	75.1019	42.7406	126.247	119.081	43.5333
ENSGALG00000026638	992.273	0.821441	0.178426	4.60382	4.14813e-06	3.42034e-05	1052.65	1087.51	1216.75	1535.95	1330.88	1379.21	571.881	572.87	502.83	749.23	1093.98	813.528
ENSGALG00000047998	36.3196	1.63295	0.3548	4.60245	4.17556e-06	3.4397e-05	39.6831	72.2215	42.1751	78.7664	64.4523	32.5647	10.2488	10.4793	8.3805	30.5303	20.0323	26.3013
ENSGALG00000045212	274.831	0.877014	0.190606	4.60119	4.20076e-06	3.45718e-05	315.376	280.512	266.757	550.172	439.859	283.505	171.154	150.204	214.541	217.838	210.339	197.714
ENSGALG00000040648	524.389	0.75356	0.163809	4.60024	4.22004e-06	3.4714e-05	532.589	541.138	598.886	1001.29	646.785	629.265	353.582	313.507	428.244	361.413	479.661	406.31
ENSGALG00000026820	995.346	0.382699	0.0832002	4.59974	4.23023e-06	3.4774e-05	1201.98	1134.61	1191.45	949.971	1075.34	1204.89	842.449	955.366	833.022	809.466	851.371	894.246
ENSGALG00000008952	19.2776	1.66722	0.362472	4.59959	4.23333e-06	3.4774e-05	20.8858	32.4473	35.8488	46.5438	19.2226	21.0713	8.19901	5.23967	9.21855	7.42629	8.90322	16.325
ENSGALG00000024318	218.358	0.844693	0.183642	4.59967	4.23166e-06	3.4774e-05	184.84	309.82	255.159	371.157	274.77	287.336	104.537	150.204	140.792	175.756	208.113	157.808
ENSGALG00000003895	5.37059	3.72493	0.80991	4.59918	4.24149e-06	3.48102e-05	10.4429	3.14006	10.5438	11.9343	13.5689	10.5356	0	0.873278	1.6761	0.825143	0	0.906943
ENSGALG00000034498	5041.31	0.606495	0.131882	4.59878	4.24981e-06	3.48601e-05	5775.98	5909.6	5228.65	6624.73	6652.16	6321.39	3421.04	3549.87	3039.61	4316.33	5323.02	4333.37
ENSGALG00000037802	25.6095	1.67451	0.36414	4.59854	4.25458e-06	3.48827e-05	27.1516	32.4473	25.305	62.0584	37.3145	48.8471	19.4727	10.4793	5.0283	9.90172	21.1452	8.16248
ENSGALG00000020747	468.687	0.882428	0.191903	4.5983	4.25959e-06	3.49073e-05	544.076	502.41	479.741	907.007	619.647	592.869	304.388	255.87	231.302	391.118	462.968	332.848
ENSGALG00000054599	1765.32	0.449674	0.0978006	4.59787	4.26833e-06	3.49296e-05	1907.92	1892.41	1821.96	2500.24	2160.85	1946.22	1345.66	1487.19	1425.52	1454.73	1718.32	1522.76
ENSGALG00000044098	180.282	0.752867	0.163768	4.59717	4.28276e-06	3.50312e-05	178.574	225.038	187.679	310.292	265.725	190.599	116.836	140.598	138.278	121.296	166.935	121.53
ENSGALG00000029220	472.331	0.598669	0.130233	4.59692	4.28786e-06	3.50564e-05	466.799	535.904	497.666	732.766	595.901	584.249	346.408	416.553	324.325	336.659	450.726	380.009
ENSGALG00000031212	309.088	0.442845	0.0963678	4.59537	4.31988e-06	3.52851e-05	342.528	346.454	350.053	399.799	362.968	334.267	244.946	254.997	243.035	254.969	313.839	261.2
ENSGALG00000054005	1016.94	0.723045	0.157369	4.59458	4.33629e-06	3.54025e-05	1169.61	1092.74	1117.64	1828.34	1454.14	937.672	655.921	730.933	670.44	866.401	900.339	779.064
ENSGALG00000002644	2641.92	0.472592	0.102944	4.59078	4.41591e-06	3.60019e-05	2963.7	3118.08	3165.24	2884.52	2910.53	3380.03	2276.25	2543.86	2059.09	1817.79	2623.11	1960.81
ENSGALG00000027429	87.1955	1.26163	0.274846	4.59032	4.42568e-06	3.60477e-05	82.4991	96.2953	112.818	241.073	120.989	85.2429	37.9204	39.2975	46.9308	55.2846	54.5322	73.4624
ENSGALG00000000162	81.9394	1.0532	0.229479	4.58954	4.44225e-06	3.61489e-05	109.651	99.4354	97.0027	156.339	75.7598	125.47	39.9702	53.2699	31.0079	67.6618	57.871	69.8346
ENSGALG00000008931	323.99	0.492336	0.107303	4.58829	4.46896e-06	3.63492e-05	349.838	416.582	377.467	331.774	395.76	399.397	261.344	276.829	262.31	274.773	320.516	221.294
ENSGALG00000003720	1948.9	0.590819	0.128824	4.58625	4.51287e-06	3.66892e-05	2112.6	2682.66	1794.55	2594.52	2212.86	2655.94	1513.74	1604.21	1322.44	1316.93	1927.55	1648.82
ENSGALG00000002528	1045.03	0.354198	0.0772721	4.58378	4.56636e-06	3.70601e-05	1148.72	1069.72	1220.97	1195.82	1251.73	1148.39	942.887	894.236	799.5	994.298	977.129	896.966
ENSGALG00000010255	201.922	0.555972	0.121327	4.58241	4.59642e-06	3.72467e-05	200.504	267.952	227.745	272.102	226.149	247.109	145.532	155.443	163.42	169.154	199.21	148.739
ENSGALG00000008239	740.278	0.522753	0.114089	4.58196	4.60636e-06	3.73098e-05	769.644	899.105	869.861	847.336	975.831	873.501	623.125	610.421	540.542	477.758	766.79	629.418
ENSGALG00000039408	1774.47	0.684536	0.149506	4.57865	4.67994e-06	3.78353e-05	1884.95	1789.84	1825.13	3268.81	2372.3	1986.45	1264.7	1218.22	1376.08	1334.26	1352.18	1620.71
ENSGALG00000046964	666.737	0.721174	0.157538	4.57778	4.69932e-06	3.79567e-05	616.133	792.343	734.901	1125.41	887.633	822.738	446.846	496.895	429.92	425.774	684.435	537.817
ENSGALG00000028145	656.676	0.643949	0.140723	4.576	4.73956e-06	3.81931e-05	735.182	815.37	603.104	1078.86	846.926	725.044	503.214	478.556	491.097	460.43	654.387	487.935
ENSGALG00000049401	454.992	0.415303	0.0908231	4.57266	4.8157e-06	3.87707e-05	507.526	476.243	555.657	580.007	473.781	526.782	385.354	373.763	341.924	424.124	408.435	406.31
ENSGALG00000007954	959.759	0.637346	0.139392	4.57231	4.82367e-06	3.8781e-05	1099.64	1071.81	1094.44	1440.47	1269.82	1033.45	630.299	638.366	615.129	774.81	992.709	856.154
ENSGALG00000033034	300.621	1.047	0.228982	4.57241	4.82148e-06	3.8781e-05	295.535	458.449	280.464	645.646	404.806	345.761	149.632	156.317	134.926	226.089	284.903	224.922
ENSGALG00000026070	77.1784	1.66753	0.364759	4.57158	4.8406e-06	3.88633e-05	147.245	97.342	218.256	87.1204	63.3216	90.9897	54.3185	60.2562	15.923	21.4537	20.0323	49.8818
ENSGALG00000008567	755.977	0.700567	0.153329	4.56904	4.89962e-06	3.92646e-05	841.7	743.148	787.619	1414.22	895.548	933.841	548.309	531.826	494.45	583.376	675.532	622.163
ENSGALG00000051767	72.2233	0.993472	0.217482	4.56806	4.92265e-06	3.94311e-05	72.0562	85.8284	87.5133	146.792	108.551	76.6229	42.0199	61.1294	46.9308	33.8309	50.0806	55.3235
ENSGALG00000011900	212.879	0.689407	0.150975	4.56637	4.96233e-06	3.97124e-05	271.516	242.832	233.017	327	316.608	185.81	158.856	160.683	159.23	152.652	200.323	146.018
ENSGALG00000017336	488.031	0.695659	0.152358	4.56595	4.97233e-06	3.9774e-05	506.482	573.585	500.829	807.953	685.23	546.896	293.115	341.452	327.678	413.397	475.21	384.544
ENSGALG00000029381	98.1866	1.20877	0.264753	4.56565	4.97957e-06	3.97954e-05	128.448	71.1748	171.863	223.172	130.035	97.6942	49.1941	59.3829	52.7972	39.6069	72.3387	82.5318
ENSGALG00000006782	203.369	0.565609	0.123917	4.5644	5.0092e-06	3.99771e-05	241.232	222.945	234.072	254.201	261.202	242.32	160.906	210.46	139.954	136.974	174.726	161.436
ENSGALG00000027151	2480.64	0.504516	0.110613	4.56109	5.089e-06	4.05395e-05	3113.04	2664.87	2718.18	3082.63	2977.25	2902.09	2114.32	2177.95	1534.47	1842.55	2477.32	2163.06
ENSGALG00000047515	385.587	0.769292	0.168741	4.55901	5.13952e-06	4.08704e-05	415.628	377.854	389.065	768.569	506.573	458.779	289.015	291.675	281.585	235.991	309.387	302.919
ENSGALG00000051275	229.232	0.770985	0.169141	4.55824	5.15835e-06	4.09981e-05	326.864	250.158	257.268	309.099	322.262	267.222	144.508	147.584	125.708	153.477	257.081	189.551
ENSGALG00000040739	251.502	0.60082	0.131839	4.55722	5.18352e-06	4.11044e-05	270.472	262.719	294.171	338.934	332.438	318.943	178.329	164.176	178.505	202.16	260.419	216.759
ENSGALG00000026809	2910.18	0.65866	0.14453	4.55727	5.18222e-06	4.11044e-05	3222.69	3611.07	3136.77	4406.15	3627.42	3374.28	1846.83	1989.33	1762.42	2194.88	2981.47	2768.9
ENSGALG00000016514	914.262	0.619693	0.135996	4.55669	5.19655e-06	4.11889e-05	862.586	1091.7	966.864	1522.82	1135.27	1066.97	652.846	743.159	627.7	668.366	805.742	827.132
ENSGALG00000054562	174.822	0.792595	0.173968	4.55597	5.2144e-06	4.13116e-05	209.903	174.797	188.733	257.781	318.869	181.022	138.358	114.399	154.201	115.52	104.613	139.669
ENSGALG00000000407	237.573	0.541067	0.118805	4.55425	5.25723e-06	4.16129e-05	331.041	296.213	269.92	216.011	273.64	301.703	177.304	194.741	211.189	181.532	212.564	185.016
ENSGALG00000039624	802.339	0.465397	0.102201	4.55376	5.2695e-06	4.16751e-05	788.441	910.619	936.287	995.321	1017.67	934.799	592.379	728.314	585.797	670.842	804.629	662.975
ENSGALG00000054086	12.4101	1.97966	0.434918	4.5518	5.31894e-06	4.20058e-05	22.9744	21.9804	13.7069	26.2555	24.8763	8.62007	4.09951	4.36639	4.19025	3.30057	10.0161	4.53471
ENSGALG00000043416	857.042	0.692884	0.152234	4.55145	5.32769e-06	4.20559e-05	845.877	980.747	923.634	1607.55	1061.77	934.799	644.647	744.906	549.761	645.262	723.387	622.163
ENSGALG00000010077	8199.29	0.480393	0.105565	4.55068	5.34737e-06	4.21921e-05	8946.45	10107.9	10171.6	8704.88	9524.25	9853.7	6875.9	7725.01	5997.93	5718.24	8456.95	6308.69
ENSGALG00000013948	295.933	0.629418	0.138329	4.55016	5.36039e-06	4.22374e-05	384.3	385.181	309.987	359.223	317.739	400.354	226.498	194.741	181.019	281.374	221.468	289.315
ENSGALG00000040016	1747.31	0.54582	0.119954	4.55025	5.35811e-06	4.22374e-05	1800.36	1967.77	1821.96	2552.75	2334.98	1965.38	1284.17	1509.02	1256.24	1283.1	1761.73	1430.25
ENSGALG00000007434	748.647	0.427984	0.0940551	4.55035	5.35564e-06	4.22374e-05	839.611	791.296	780.239	1002.48	808.481	930.01	610.827	640.113	578.255	614.732	735.629	652.092
ENSGALG00000033123	704.743	0.937091	0.205993	4.54915	5.38643e-06	4.24041e-05	807.238	735.822	699.052	1683.93	911.379	718.339	394.578	447.991	450.033	491.785	614.322	502.446
ENSGALG00000008291	1149.85	0.765363	0.168271	4.5484	5.40546e-06	4.25347e-05	1119.48	1381.63	1333.79	2072.99	1552.51	1226.92	645.672	753.639	747.541	844.947	1139.61	979.498
ENSGALG00000050884	488.649	0.370468	0.0814764	4.54693	5.44334e-06	4.28134e-05	523.191	553.698	508.21	545.398	636.608	539.233	405.851	423.54	408.969	429.9	452.952	436.239
ENSGALG00000032468	1414.34	0.446714	0.0982806	4.54529	5.48588e-06	4.30896e-05	1487.07	1445.48	1523.57	1970.35	1785.44	1577.47	1222.68	1255.77	1177.46	1030.6	1299.87	1196.26
ENSGALG00000043034	768.752	0.717993	0.158001	4.54424	5.51343e-06	4.32864e-05	929.42	774.549	787.619	1420.18	944.17	881.163	503.214	588.589	491.097	530.567	717.822	656.627
ENSGALG00000027823	131.897	0.719014	0.158245	4.54367	5.52825e-06	4.33832e-05	124.271	175.844	165.537	220.785	162.827	136.006	99.413	89.9476	103.08	113.87	106.839	84.3457
ENSGALG00000035824	674.69	0.482393	0.106195	4.54251	5.55876e-06	4.35833e-05	700.72	738.962	925.743	908.201	803.958	641.716	544.21	517.854	568.198	575.95	612.097	558.677
ENSGALG00000054889	1219.18	0.695997	0.153272	4.54094	5.60048e-06	4.38314e-05	1360.71	1525.02	1355.93	2154.14	1529.89	1120.61	816.827	909.955	747.541	981.096	1150.74	977.684
ENSGALG00000007341	346.024	0.627676	0.13827	4.53948	5.63925e-06	4.40753e-05	441.736	386.228	353.216	541.818	429.682	367.79	241.871	302.154	241.358	225.264	332.758	288.408
ENSGALG00000049473	267.923	0.43553	0.0959422	4.5395	5.63876e-06	4.40753e-05	324.775	293.073	303.661	310.292	296.255	320.858	223.423	206.094	217.055	268.172	219.242	232.177
ENSGALG00000040030	619.172	0.694676	0.153078	4.53805	5.67762e-06	4.43155e-05	727.872	638.48	547.222	1023.96	849.188	806.456	542.16	492.529	449.195	402.67	396.193	554.142
ENSGALG00000051443	1150.78	0.642604	0.141731	4.53397	5.78844e-06	4.50391e-05	1145.59	1436.06	1265.25	1849.82	1358.02	1361.97	871.145	677.664	848.945	933.237	1177.45	884.269
ENSGALG00000001918	322.438	0.615748	0.13582	4.53357	5.79958e-06	4.50531e-05	368.635	404.022	307.878	479.759	351.661	429.088	212.149	228.799	226.274	284.674	306.048	270.269
ENSGALG00000052641	59.2024	1.0096	0.222687	4.53371	5.79575e-06	4.50531e-05	89.8091	108.856	49.5557	79.9599	82.5442	64.1716	36.8956	26.1983	41.0645	48.6835	40.0645	42.6263
ENSGALG00000040644	164.179	0.98351	0.216953	4.53328	5.80751e-06	4.50778e-05	130.537	187.357	227.745	355.642	232.933	174.317	141.433	111.78	106.432	80.8641	106.839	114.275
ENSGALG00000044406	131.888	0.852305	0.188017	4.53313	5.81155e-06	4.50778e-05	197.371	191.544	137.069	145.599	180.919	165.697	78.9155	67.2424	136.602	86.6401	117.968	77.0901
ENSGALG00000004871	3667.65	0.465466	0.102687	4.53285	5.8194e-06	4.51185e-05	4066.47	4689.16	4178.5	4051.7	4145.3	4392.41	3270.38	3700.08	2948.26	2505.96	3389.9	2673.67
ENSGALG00000050258	1799.16	0.378814	0.0835796	4.53238	5.83228e-06	4.51982e-05	2007.13	1853.68	2000.15	2198.3	2216.26	1927.07	1678.75	1579.76	1374.4	1424.2	1729.45	1600.75
ENSGALG00000027777	85.2436	0.768992	0.169681	4.532	5.84282e-06	4.52388e-05	73.1005	115.136	112.818	128.891	117.597	96.7364	70.7165	57.6363	65.3679	53.6343	72.3387	58.9513
ENSGALG00000042297	2963.03	0.865644	0.191095	4.52992	5.90072e-06	4.55865e-05	2999.21	3463.49	2976.51	6327.57	3760.85	3429.83	1580.36	1833.88	1844.55	2322.78	2813.42	2203.87
ENSGALG00000008367	934.793	1.05831	0.233659	4.52928	5.91849e-06	4.57034e-05	1036.98	1572.13	1175.63	1441.66	1376.11	975.984	656.946	1058.41	561.494	280.549	541.984	539.631
ENSGALG00000024112	1537.53	0.639965	0.1413	4.52911	5.92338e-06	4.57209e-05	1639.54	1689.35	1699.66	2633.9	1950.53	1625.36	1068.95	1041.82	1093.66	1241.84	1526.9	1238.88
ENSGALG00000042741	842.369	0.591959	0.130759	4.52708	5.9803e-06	4.61398e-05	910.623	929.459	1002.71	1385.57	976.962	871.585	589.304	624.394	600.044	686.519	820.21	711.043
ENSGALG00000005648	781.223	0.775583	0.171406	4.52482	6.04479e-06	4.66167e-05	885.56	980.747	714.867	1408.25	1031.24	897.445	425.324	472.443	528.81	665.891	725.613	638.488
ENSGALG00000041981	316.424	0.885885	0.195819	4.524	6.06822e-06	4.67587e-05	319.553	343.314	360.597	580.007	490.742	369.705	180.378	263.73	135.764	255.794	277.113	220.387
ENSGALG00000001289	898.35	0.847172	0.187262	4.52399	6.06858e-06	4.67587e-05	921.066	1104.26	979.516	1847.43	1040.28	1036.32	474.518	570.25	533	754.181	849.145	670.231
ENSGALG00000050750	177.778	1.02955	0.227654	4.52242	6.11363e-06	4.70641e-05	246.453	260.625	129.688	278.069	293.993	222.206	126.06	117.019	61.1777	99.8424	155.806	142.39
ENSGALG00000038595	337.708	0.632257	0.139867	4.5204	6.17237e-06	4.74114e-05	459.489	414.488	398.554	461.858	309.823	418.552	195.751	241.898	261.472	259.095	324.968	306.547
ENSGALG00000003065	756.419	0.479497	0.106082	4.52006	6.18229e-06	4.74458e-05	944.04	859.331	820.305	935.65	813.004	912.77	501.165	615.661	569.874	674.967	764.564	665.696
ENSGALG00000001019	982.336	0.650209	0.143928	4.5176	6.25459e-06	4.78949e-05	999.388	1086.46	1049.1	1630.23	1203.11	1231.71	694.866	675.044	605.072	879.603	932.613	800.83
ENSGALG00000054023	293.023	0.76063	0.168507	4.51394	6.36337e-06	4.85996e-05	318.509	360.061	257.268	526.303	400.283	348.634	208.05	231.419	164.258	226.914	265.984	208.597
ENSGALG00000000452	48.4202	1.10534	0.245092	4.50989	6.48616e-06	4.94723e-05	76.2333	47.101	67.4801	85.927	52.0142	67.045	30.7463	18.3388	29.3318	23.104	45.629	38.0916
ENSGALG00000031381	1598.95	0.389384	0.0863618	4.50876	6.52077e-06	4.96927e-05	1819.16	1786.7	1814.58	1913.07	1792.23	1752.75	1332.34	1450.51	1158.19	1327.66	1652.66	1387.62
ENSGALG00000033857	702.098	0.698344	0.155054	4.50387	6.67261e-06	5.07165e-05	712.207	863.518	858.263	1161.21	775.689	840.936	471.443	566.757	382.151	527.267	723.387	542.352
ENSGALG00000005298	1290.01	0.530097	0.11772	4.50302	6.6994e-06	5.08549e-05	1236.44	1427.68	1334.84	1845.04	1777.53	1524.79	929.563	1071.51	972.976	1019.05	1234.21	1106.47
ENSGALG00000028041	46.1094	1.33763	0.297227	4.50038	6.78319e-06	5.14292e-05	77.2776	73.2682	74.8608	65.6387	78.0212	26.818	42.0199	20.9587	20.1132	15.6777	27.8226	30.8361
ENSGALG00000013495	61.8217	1.09986	0.244508	4.49826	6.85117e-06	5.18471e-05	85.632	81.6417	55.882	112.182	105.159	65.1294	30.7463	27.0716	49.445	37.1315	60.0968	31.743
ENSGALG00000017524	712.426	0.681474	0.15156	4.49638	6.91186e-06	5.22837e-05	798.884	778.736	800.272	1217.3	886.502	783.469	487.841	523.967	416.511	541.294	731.177	583.164
ENSGALG00000006841	417.075	0.812582	0.180783	4.4948	6.96366e-06	5.26069e-05	594.202	529.624	626.3	503.628	523.534	410.89	219.324	382.496	213.703	259.92	432.919	308.361
ENSGALG00000006630	653.925	0.49073	0.109194	4.49411	6.98603e-06	5.2753e-05	655.816	871.891	728.574	723.219	759.859	842.851	508.339	558.024	473.498	514.89	677.758	532.375
ENSGALG00000047339	163.651	0.854091	0.190199	4.49052	7.10499e-06	5.3512e-05	169.175	177.937	161.32	315.066	229.541	210.713	128.11	103.047	97.2138	90.7658	145.79	135.134
ENSGALG00000026195	289.64	0.606634	0.135145	4.48876	7.16394e-06	5.3886e-05	318.509	325.52	372.195	441.569	356.184	284.462	186.528	226.179	262.31	208.761	274.887	218.573
ENSGALG00000039773	981.764	0.891198	0.198603	4.48734	7.21191e-06	5.41999e-05	1067.27	1154.5	1017.47	2163.69	1278.87	973.11	549.334	495.148	708.99	797.914	815.758	759.111
ENSGALG00000004521	2885.75	0.5173	0.115293	4.48683	7.22909e-06	5.43056e-05	2866.58	3701.09	3389.82	3570.74	3504.17	3353.21	2384.89	2939.45	2506.61	1783.13	2441.71	2187.55
ENSGALG00000038541	593.553	0.549101	0.122403	4.48599	7.25759e-06	5.44961e-05	593.158	679.301	624.191	902.234	843.534	589.996	445.821	477.683	481.041	492.611	499.693	493.377
ENSGALG00000014662	399.521	0.727807	0.16238	4.48212	7.39068e-06	5.53999e-05	395.787	489.85	621.028	514.369	480.566	486.555	285.941	364.157	310.917	196.384	388.403	260.293
ENSGALG00000049437	39.245	1.45407	0.324492	4.48106	7.42743e-06	5.56513e-05	46.9932	38.7275	45.3382	119.343	42.9682	51.7204	13.3234	15.719	17.5991	25.5794	30.0484	23.5805
ENSGALG00000027805	46.2549	0.997876	0.222737	4.48006	7.4623e-06	5.58885e-05	61.6133	39.7741	74.8608	76.3796	68.9753	47.8893	34.8458	29.6914	29.3318	23.9292	37.8387	29.9291
ENSGALG00000047845	73.0328	1.11916	0.249836	4.47958	7.47911e-06	5.59903e-05	113.828	116.182	90.6764	82.3467	81.4135	115.892	72.7662	55.8898	50.283	43.7326	18.9194	34.4638
ENSGALG00000043628	1368.58	0.544035	0.12153	4.47656	7.58553e-06	5.66651e-05	1519.45	1390	1548.88	2069.41	1696.11	1517.13	1001.3	1054.05	994.766	1094.14	1431.19	1106.47
ENSGALG00000003851	270.425	0.542511	0.121186	4.47669	7.58086e-06	5.66651e-05	328.952	312.96	312.096	408.153	296.255	265.307	224.448	202.6	198.618	213.712	257.081	224.922
ENSGALG00000051843	6.0627	3.18363	0.711449	4.47485	7.64641e-06	5.70709e-05	9.39863	3.14006	12.6525	14.3212	15.8304	10.5356	0	1.74656	0.83805	2.47543	0	1.81389
ENSGALG00000033002	394.554	0.665333	0.148717	4.47381	7.6839e-06	5.73261e-05	423.983	383.088	413.316	713.672	532.58	437.708	292.09	289.928	299.184	302.003	340.548	306.547
ENSGALG00000005897	398.15	0.727696	0.162738	4.47159	7.76405e-06	5.78744e-05	552.431	436.469	394.337	704.124	431.944	459.737	310.538	382.496	240.52	293.751	323.855	247.595
ENSGALG00000039532	1039.52	0.623062	0.139364	4.47075	7.79448e-06	5.80515e-05	1085.02	1132.52	1144	1827.14	1255.12	1119.65	810.677	803.416	669.602	816.067	954.871	856.154
ENSGALG00000035530	710.686	0.627238	0.140408	4.46726	7.92267e-06	5.88551e-05	769.644	711.748	761.26	1244.75	943.039	747.073	565.732	483.796	564.846	589.978	607.645	538.724
ENSGALG00000006583	384.12	0.698376	0.156336	4.46715	7.92699e-06	5.88621e-05	546.165	371.574	582.016	417.701	576.679	357.254	334.11	332.719	256.443	235.991	304.935	293.849
ENSGALG00000004483	759.205	0.31367	0.0703322	4.45983	8.20256e-06	6.08304e-05	805.149	812.23	869.861	817.5	848.057	893.614	683.593	688.143	631.052	696.421	734.516	630.325
ENSGALG00000051918	26.2209	2.86123	0.641597	4.45955	8.21323e-06	6.08836e-05	108.606	7.32682	108.601	14.3212	7.9152	29.6914	12.2985	6.11294	4.19025	6.60115	4.45161	4.53471
ENSGALG00000048571	43.4205	3.87861	0.869808	4.45916	8.22831e-06	6.09434e-05	15.6644	12.5603	7.38064	323.42	84.8057	44.0581	6.14926	1.74656	6.7044	8.25143	6.67742	3.62777
ENSGALG00000006842	473.515	0.691416	0.155089	4.45818	8.26591e-06	6.11438e-05	481.419	577.772	524.025	712.478	633.216	579.46	312.587	335.339	248.063	383.692	479.661	414.473
ENSGALG00000035386	315.024	0.683638	0.15337	4.45743	8.29472e-06	6.13309e-05	308.066	292.026	377.467	541.818	407.067	404.186	260.319	289.055	216.217	235.991	215.903	232.177
ENSGALG00000007814	6.41035	3.96444	0.889897	4.45494	8.39182e-06	6.19961e-05	9.39863	5.23344	4.21751	33.4161	5.65371	14.3668	0	0.873278	0.83805	0	1.1129	1.81389
ENSGALG00000048698	301.317	0.530102	0.119049	4.45279	8.47611e-06	6.25657e-05	337.306	352.734	391.174	404.573	340.354	309.365	238.796	274.209	217.893	235.166	303.823	210.411
ENSGALG00000046987	531.631	0.631329	0.141812	4.45188	8.51225e-06	6.28059e-05	644.328	557.885	591.505	762.602	705.583	613.941	380.229	368.523	302.536	424.949	538.645	488.842
ENSGALG00000010317	447.317	0.461575	0.103721	4.45016	8.58058e-06	6.32295e-05	431.293	510.784	462.871	642.066	539.364	523.909	383.304	354.551	362.038	383.692	383.952	389.985
ENSGALG00000033246	409.911	0.588757	0.132387	4.44723	8.69848e-06	6.40712e-05	491.862	491.943	422.805	611.036	543.887	393.65	283.891	273.336	310.917	353.987	366.145	375.474
ENSGALG00000000693	375.188	0.717815	0.161462	4.44572	8.7599e-06	6.4469e-05	404.141	456.356	391.174	639.679	396.891	510.5	257.244	241.025	269.852	240.117	395.081	300.198
ENSGALG00000029980	645.905	0.692403	0.155803	4.44409	8.82664e-06	6.4823e-05	676.702	649.993	719.085	1158.82	881.979	701.099	486.816	519.6	444.167	410.921	621	480.68
ENSGALG00000047202	14.0864	2.56728	0.577774	4.4434	8.85478e-06	6.50023e-05	18.7973	20.9338	33.7401	44.1569	15.8304	11.4934	4.09951	0.873278	11.7327	0.825143	1.1129	5.44166
ENSGALG00000000557	251.252	0.505059	0.113696	4.4422	8.90427e-06	6.52829e-05	327.908	287.839	254.105	262.555	355.053	281.589	206	192.994	198.618	215.362	198.097	234.898
ENSGALG00000028809	389.831	0.356416	0.080238	4.44198	8.9134e-06	6.53224e-05	474.109	461.589	417.533	412.927	438.728	421.426	323.861	351.931	334.382	359.763	356.129	325.592
ENSGALG00000028084	1422.91	0.617611	0.139049	4.44168	8.92592e-06	6.53866e-05	1471.41	1906.02	1548.88	2269.91	1585.3	1555.44	979.782	1019.12	1119.64	1140.35	1496.85	982.219
ENSGALG00000005490	3209.6	0.479478	0.107979	4.44046	8.97687e-06	6.57045e-05	3507.78	3710.51	3486.82	3625.64	4373.71	3722.91	2434.08	3157.77	2421.13	2242.74	3182.9	2649.18
ENSGALG00000038801	15216.8	0.437105	0.0984841	4.43833	9.06614e-06	6.62742e-05	16180.3	16042.6	16193.1	20276.4	18406.2	17926.9	12096.6	12964.7	11110	12376.3	15684.1	13343.8
ENSGALG00000045469	3556.73	0.640164	0.144251	4.43785	9.08621e-06	6.63652e-05	3717.68	3574.44	3887.49	6205.84	4814.7	3798.58	2733.35	2453.04	2550.19	2708.12	3446.66	2790.66
ENSGALG00000052646	163.074	0.777844	0.175295	4.43734	9.10753e-06	6.64828e-05	238.099	192.591	157.102	272.102	218.233	158.035	91.214	109.16	119.003	108.919	149.129	143.297
ENSGALG00000033927	753.599	0.793069	0.178728	4.43729	9.10996e-06	6.64828e-05	864.674	795.483	752.825	1539.53	932.863	848.598	468.369	509.994	465.956	580.076	733.403	551.421
ENSGALG00000015082	7060.1	0.480282	0.108247	4.4369	9.12633e-06	6.65744e-05	7766.4	8706.35	8374.92	7908.86	8590.25	7998.47	5948.38	7114.59	5018.24	4957.46	7052.47	5284.76
ENSGALG00000026300	1467.8	0.57342	0.129327	4.43388	9.25532e-06	6.74023e-05	1844.22	1888.23	1726.01	1509.69	1638.45	1925.15	1221.65	1242.67	824.641	1039.68	1449	1304.18
ENSGALG00000038141	83.9913	0.754235	0.170119	4.43358	9.26815e-06	6.74566e-05	131.581	80.595	122.308	85.927	116.466	95.7786	61.4926	72.4821	62.8538	52.8092	61.2097	64.3929
ENSGALG00000055094	2173.96	0.487006	0.109849	4.43343	9.27441e-06	6.74566e-05	2198.24	2544.5	2213.14	3037.28	2852.86	2378.18	1814.03	1887.15	1820.25	1545.49	2126.76	1669.68
ENSGALG00000026367	266.268	0.785821	0.177246	4.43351	9.27123e-06	6.74566e-05	318.509	366.341	241.452	405.766	373.145	316.069	162.955	154.57	154.201	188.958	283.79	229.457
ENSGALG00000041334	554.796	0.527468	0.118994	4.43271	9.3058e-06	6.76284e-05	662.081	642.666	712.759	585.974	627.562	696.31	488.866	444.498	372.094	389.468	595.403	439.867
ENSGALG00000041432	1338.68	0.548614	0.12385	4.42966	9.43803e-06	6.84464e-05	1496.47	1536.54	1474.02	1814.01	1728.91	1490.31	895.742	985.057	914.313	1144.47	1443.44	1140.93
ENSGALG00000031216	1509.04	0.448754	0.101318	4.42916	9.4599e-06	6.85764e-05	1521.53	1556.43	1566.8	2164.88	1848.76	1792.98	1248.3	1293.32	1287.25	1137.87	1378.89	1311.44
ENSGALG00000035295	417.325	0.496268	0.112049	4.42903	9.4659e-06	6.85913e-05	449.046	411.348	432.294	574.04	581.202	482.724	373.055	323.113	315.107	358.937	360.581	346.452
ENSGALG00000032634	590.721	0.362994	0.0819685	4.42846	9.49098e-06	6.86944e-05	641.196	644.76	648.442	725.606	640	686.732	477.593	545.799	485.231	477.758	583.161	532.375
ENSGALG00000000349	1819.33	0.486245	0.109805	4.42824	9.50071e-06	6.8729e-05	1919.41	2137.34	2134.06	2124.31	2207.21	2213.44	1502.47	1435.67	1214.33	1553.75	1988.76	1401.23
ENSGALG00000002725	454.23	0.665152	0.150216	4.42798	9.51217e-06	6.87547e-05	527.368	583.005	436.512	749.474	575.548	471.231	314.637	350.184	260.634	401.02	398.419	382.73
ENSGALG00000047517	498.336	0.967337	0.218456	4.42806	9.50862e-06	6.87547e-05	566.007	553.698	460.763	1173.14	658.092	544.98	236.747	350.184	280.747	318.505	446.274	390.892
ENSGALG00000002286	4415.55	0.402168	0.0908369	4.42737	9.53897e-06	6.88913e-05	4758.84	5040.85	4650.86	4921.71	5827.85	4960.37	3757.2	3931.5	3790.5	3177.63	4432.69	3736.6
[truncated: 2,720 more rows]

## Sheet: Sheet4
UP-regulated DEGs in midbrain between LXFC and TC chickens (T refers to TC while F refers to LXFC)
[truncated: 3,760 more rows]

[truncated: 8 more sheets: Sheet5, Sheet6, Sheet7, Sheet8, Sheet9, Sheet10, Sheet11, Sheet12]
