# Supplementary material for: Integrating Whole-Genome Resequencing and RNA Sequencing Data Reveals Selective Sweeps and Differentially Expressed Genes Related to Nervous System Changes in Luxi Gamecocks
Source: Genes (Basel). 2023 Feb 25;14(3):584. doi: 10.3390/genes14030584 (PMC10048732; doi:10.3390/genes14030584)
Supplement: Supplementary file 1 [file genes-14-00584-s001.zip › Table S5.xlsx]

## Sheet: Cerebral cortex of LXFC-TC
Table S5. Shared genes betweein DEGs and selective sweeps in cerebral cortex of LXFC-TC
ID	name	description	baseMean	log2FoldChange	lfcSE	stat	pvalue	padj	T1B	T2B	T3B	T4B	T5B	T6B	F1B	F2B	F3B	F4B	F5B	F6B
ENSGALG00000040167	TPD52	tumor protein D52 [Source:NCBI gene;Acc:770339]	487.699	0.714949	0.166118	4.30386	1.67844e-05	0.00190767	568.881	594.568	481.348	586.499	923.6	487.304	353.106	361.464	329.229	374.421	379.813	412.154
ENSGALG00000009485	IMMP2L	inner mitochondrial membrane peptidase subunit 2 [Source:NCBI gene;Acc:417780]	131.23	0.409938	0.137375	2.98408	0.00284428	0.0418186	134.795	159.949	130.736	130.761	190.289	154.006	114.842	133.585	106.556	94.4026	116.242	108.602
ENSGALG00000002904	REEP3	receptor accessory protein 3 [Source:NCBI gene;Acc:423654]	1116.14	-0.468706	0.0954822	-4.90883	9.16218e-07	0.000293552	875.025	1074.41	908.024	952.821	879.509	924.038	1180.1	1363.35	1195.34	1487.48	1179.99	1373.55
ENSGALG00000011320	TMCC3	transmembrane and coiled-coil domain family 3 [Source:NCBI gene;Acc:417905]	99.3663	-1.01977	0.242394	-4.20708	2.58687e-05	0.00253398	74.2515	57.3609	79.6303	93.263	20.8854	63.2116	111.542	121.798	143.44	160.102	135.165	131.747
ENSGALG00000033051	CAMK1D	calcium/calmodulin dependent protein kinase ID [Source:NCBI gene;Acc:425522]	972.439	-0.828743	0.200537	-4.13261	3.58659e-05	0.00311628	661.41	897.918	923.474	702.838	494.288	518.335	1044.8	1669.81	1181.67	995.692	1282.04	1296.99
ENSGALG00000009530	PDZRN4	PDZ domain containing ring finger 4 [Source:NCBI gene;Acc:417787]	53.2913	-0.879908	0.222166	-3.96059	7.47651e-05	0.00483115	31.9853	37.5052	36.8439	32.6901	27.8472	57.4651	67.3212	57.6248	92.8946	79.0941	59.4725	58.752
ENSGALG00000041437	NALF2	family with sequence similarity 155 member B [Source:NCBI gene;Acc:769051]	472.471	-0.911344	0.238325	-3.82395	0.000131329	0.00668775	371.258	408.145	342.292	334.593	120.671	385.016	521.409	701.974	598.351	609.79	649.467	626.688
ENSGALG00000032247	ATP1A1	ATPase Na+/K+ transporting subunit alpha 1 [Source:NCBI gene;Acc:396530]	1372.04	-0.432201	0.113935	-3.79341	0.000148591	0.0071932	917.292	1160.45	1182.57	1203.77	1211.35	1332.04	1573.47	1847.92	1536.86	1680.75	1390.17	1427.85
ENSGALG00000030140	CCDC3	coiled-coil domain containing 3 [Source:NCBI gene;Acc:769832]	19.8109	-1.20464	0.328805	-3.66369	0.000248611	0.00993088	7.99632	16.5464	11.8851	14.4221	9.28241	10.3437	20.4604	40.5993	23.2237	38.9092	18.2473	25.8153
ENSGALG00000016221	EFHC2	EF-hand domain containing 2 [Source:NCBI gene;Acc:418559]	43.5452	-0.882964	0.256471	-3.44274	0.000575852	0.0169771	28.5583	24.2681	32.0898	34.6131	44.0915	21.8367	36.3006	69.4116	54.6439	77.1805	42.5769	56.9716
ENSGALG00000009791	PROX1	prospero homeobox 1 [Source:NCBI gene;Acc:395802]	61.5589	-1.04935	0.317176	-3.30843	0.000938222	0.0223165	45.6932	37.5052	38.0324	51.9196	9.28241	55.1665	58.741	58.9344	101.091	127.571	81.7748	72.9949
ENSGALG00000016258	SYTL5	synaptotagmin like 5 [Source:NCBI gene;Acc:427990]	79.6892	-1.14843	0.363598	-3.15851	0.00158576	0.0299231	54.8319	76.1135	46.352	49.9967	4.64121	62.0623	108.242	107.392	160.516	116.09	92.5879	77.4458
ENSGALG00000004813	IARS1	isoleucyl-tRNA synthetase [Source:NCBI gene;Acc:415957]	1324.78	-0.374928	0.119962	-3.12539	0.00177571	0.0322416	1275.98	1320.4	1013.8	1148	1111.57	1047.01	1514.07	1917.33	1343.56	1433.9	1375.98	1395.8
ENSGALG00000014873	GJA1	gap junction protein alpha 1 [Source:NCBI gene;Acc:395278]	5145.01	-0.43204	0.138557	-3.11813	0.00182005	0.0326993	4642.43	3983.27	5858.18	4335.29	3374.16	4083.47	6000.82	6317.77	6027.9	6201.87	6038.49	4876.41
ENSGALG00000007956	PLXDC2	plexin domain containing 2 [Source:NCBI gene;Acc:420511]	523.339	-0.369522	0.118684	-3.11351	0.00184878	0.0329843	502.626	458.887	414.791	461.508	336.487	557.411	588.07	640.421	583.324	605.325	589.995	541.23
ENSGALG00000028423	HS2ST1	heparan sulfate 2-O-sulfotransferase 1 [Source:NCBI gene;Acc:395140]	667.497	-0.65574	0.216664	-3.02653	0.00247376	0.0387413	579.162	605.598	653.682	544.195	218.137	503.394	760.993	814.605	850.396	813.266	835.995	830.539
ENSGALG00000015094	ZBTB20	zinc finger and BTB domain containing 20 [Source:NCBI gene;Acc:100859265]	24.222	-1.045	0.349946	-2.98618	0.00282487	0.0416934	11.4233	20.9588	23.7703	23.0754	0	12.6423	25.7404	30.122	43.0321	30.6171	42.5769	26.7054
ENSGALG00000010795	CRPPA	isoprenoid synthase domain containing [Source:NCBI gene;Acc:420591]	62.809	-0.802898	0.277214	-2.89631	0.00377582	0.0498162	46.8356	66.1856	64.1797	48.0737	9.28241	35.6283	77.8813	87.7468	81.9658	70.1641	89.2088	76.5556
ENSGALG00000012166	SLC35F5	solute carrier family 35 member F5 [Source:NCBI gene;Acc:424281]	155.893	-0.666123	0.230124	-2.89462	0.00379612	0.0498553	109.664	162.155	128.359	164.412	58.0151	96.5413	198.663	155.849	217.893	218.147	206.126	154.892

## Sheet: Midbrain of LXFC-TC
Shared genes betweein DEGs and selective sweeps in midbrain of LXFC-TC
ID	name	description	baseMean	log2FoldChange	lfcSE	stat	pvalue	padj	T1M	T2M	T3M	T4M	T5M	T6M	F1M	F2M	F3M	F4M	F5M	F6M
ENSGALG00000036790	RPS27A	ribosomal protein S27a [Source:NCBI gene;Acc:395796]	2838.03	0.572911	0.0954342	6.00321	1.93455e-09	6.021e-08	3202.84	3418.48	3479.44	3334.45	3550.53	3377.15	2297.77	2563.94	2075.85	1915.98	2746.64	2093.22
ENSGALG00000043532	SBSPON	chromosome 2 open reading frame, human C8orf84 [Source:NCBI gene;Acc:420181]	40.9825	1.34212	0.233285	5.75314	8.76009e-09	2.07852e-07	56.3918	65.9413	56.9363	57.2847	67.8446	47.8893	26.6468	20.0854	23.4654	12.3772	23.371	33.5569
ENSGALG00000017036	LHFPL6	lipoma HMGIC fusion partner-like 1 [Source:NCBI gene;Acc:418889]	1191.88	0.535454	0.103554	5.17075	2.33154e-07	3.07304e-06	1250.02	1410.94	1330.62	1385.57	1626.01	1459.67	923.414	785.95	927.722	1003.37	1058.37	1140.93
ENSGALG00000013191	NDUFS6	NADH:ubiquinone oxidoreductase subunit S6 [Source:NCBI gene;Acc:420976]	738.427	0.60829	0.126437	4.81103	1.50155e-06	1.45862e-05	740.403	877.125	864.589	1047.83	971.308	848.598	516.538	580.73	505.344	509.939	765.677	633.046
ENSGALG00000040167	TPD52	tumor protein D52 [Source:NCBI gene;Acc:770339]	877.563	0.49933	0.106182	4.70258	2.56892e-06	2.27915e-05	1135.15	1091.7	902.547	904.62	1099.08	1032.49	828.1	642.732	662.898	777.285	820.21	633.953
ENSGALG00000003193	CRABP-I	cellular retinoic acid binding protein 1 [Source:NCBI gene;Acc:374211]	189.171	0.768887	0.178275	4.31293	1.61105e-05	0.000108262	223.479	337.034	218.256	182.595	248.763	219.333	109.662	143.218	108.108	143.575	193.645	142.39
ENSGALG00000007848	PTS	6-pyruvoyltetrahydropterin synthase [Source:NCBI gene;Acc:374144]	336.101	0.477614	0.116816	4.08861	4.33973e-05	0.000250756	359.237	360.061	357.434	418.894	468.127	383.114	261.344	294.295	230.464	294.576	337.21	268.455
ENSGALG00000011325	NDUFA12	NADH:ubiquinone oxidoreductase subunit A12 [Source:NCBI gene;Acc:417907]	624.07	0.540841	0.138235	3.91248	9.1354e-05	0.000471625	741.448	715.935	693.78	768.569	784.735	731.748	432.498	531.826	404.778	438.976	741.193	503.353
ENSGALG00000040069	BARHL2	BarH like homeobox 2 [Source:NCBI gene;Acc:107053959]	437.45	0.684431	0.178868	3.82646	0.00013	0.000633938	435.47	570.445	485.013	679.062	546.149	520.078	192.677	365.03	265.662	371.315	414	404.496
ENSGALG00000011209	EVL	Enah/Vasp-like [Source:NCBI gene;Acc:423453]	2351.06	0.333707	0.088179	3.78443	0.000154059	0.000729736	2481.24	2795.7	2613.8	2407.15	2685.51	2745.01	1928.82	2024.26	1762.42	2217.16	2433.92	2117.71
ENSGALG00000052286	MGAT1	alpha-1,3-mannosyl-glycoprotein 2-beta-N-acetylglucosaminyltransferase [Source:HGNC Symbol;Acc:HGNC:7044]	626.309	0.863856	0.230489	3.74793	0.000178301	0.000828767	494.995	632.2	597.832	1583.68	802.827	739.411	400.727	503.008	378.799	415.872	497.468	468.889
ENSGALG00000015812	SMIM8	small integral membrane protein 8 [Source:NCBI gene;Acc:421827]	65.8477	0.767608	0.210518	3.64629	0.000266055	0.00116713	67.879	73.2682	88.5677	99.0547	73.4983	94.8208	44.0697	47.157	47.7689	53.6343	72.3387	28.1152
ENSGALG00000028187	FUNDC1	FUN14 domain containing 1 [Source:NCBI gene;Acc:418558]	1460.22	0.272474	0.0819912	3.32321	0.000889875	0.00326901	1552.86	1624.46	1666.97	1367.67	1678.02	1693.37	1274.95	1329.13	1312.39	1232.76	1525.79	1264.28
ENSGALG00000031139	LSM3	LSM3 homolog, U6 small nuclear RNA and mRNA degradation associated [Source:NCBI gene;Acc:416040]	218.156	0.549324	0.169261	3.24543	0.00117274	0.00413524	208.858	286.793	281.519	255.394	299.647	222.206	188.577	234.912	121.517	155.127	213.677	149.646
ENSGALG00000009308	CNIH3	cornichon family AMPA receptor auxiliary protein 3 [Source:NCBI gene;Acc:421323]	195.701	0.460962	0.143588	3.21031	0.00132593	0.004588	187.973	245.972	212.984	189.755	237.456	284.462	167.055	149.33	162.582	171.63	205.887	133.321
ENSGALG00000037257	HLX	H2.0 like homeobox [Source:NCBI gene;Acc:107052956]	34.9116	0.866464	0.272157	3.1837	0.00145407	0.00494294	53.2589	25.1205	41.1207	69.219	50.8834	31.6069	24.597	22.7052	21.7893	33.0057	21.1452	24.4875
ENSGALG00000019873	RDH14	retinol dehydrogenase 14 (all-trans/9-cis/11-cis) [Source:NCBI gene;Acc:421953]	485.097	0.271694	0.0929475	2.92309	0.00346575	0.0104519	505.438	530.671	550.385	515.562	522.403	557.431	416.1	383.369	394.722	455.479	515.274	474.331
ENSGALG00000005687	CUEDC2	CUE domain containing 2 [Source:NCBI gene;Acc:423761]	958.789	0.31133	0.107558	2.89453	0.00379727	0.0112929	1053.69	1001.68	1025.91	1151.66	1109.26	1026.75	923.414	730.06	723.237	863.925	1085.08	810.807
ENSGALG00000009983	NUBPL	nucleotide binding protein like [Source:NCBI gene;Acc:423312]	363.261	0.352616	0.12565	2.80633	0.00501095	0.0142895	464.71	426.002	393.283	291.197	417.244	450.159	371.005	324.859	277.395	287.15	330.532	325.592
ENSGALG00000043209	ADGRB2	adhesion G protein-coupled receptor B2 [Source:NCBI gene;Acc:426163]	1239.85	0.53099	0.195244	2.71962	0.0065357	0.017859	1197.8	1269.63	1097.61	2411.92	1442.83	1373.46	767.633	874.151	826.318	1236.89	1294.31	1085.61
ENSGALG00000011046	SNX10	sorting nexin 10 [Source:NCBI gene;Acc:420628]	808.664	0.210185	0.0844231	2.48966	0.0127867	0.0316447	831.257	995.4	812.925	829.434	863.887	870.627	674.369	712.595	729.942	743.454	844.693	795.389
ENSGALG00000034859	COMMD9	COMM domain containing 9 [Source:NCBI gene;Acc:423161]	710.724	0.254953	0.103846	2.45512	0.0140838	0.0343756	728.916	731.635	884.622	686.223	775.689	831.358	720.488	742.286	623.509	556.147	675.532	572.281
ENSGALG00000029794	AKAP7	A-kinase anchoring protein 7 [Source:NCBI gene;Acc:426926]	329.932	0.349032	0.144465	2.41602	0.0156911	0.0376699	390.565	498.223	354.271	242.266	387.845	343.845	300.289	275.956	279.909	278.898	296.032	311.081
ENSGALG00000026119	MN1	MN1 proto-oncogene, transcriptional regulator [Source:NCBI gene;Acc:416911]	389.326	-1.12058	0.140744	-7.96181	1.69534e-15	4.27473e-13	271.516	265.859	241.452	303.131	218.233	173.359	555.483	547.545	527.972	594.103	407.323	565.932
ENSGALG00000040109	LARP1	La ribonucleoprotein domain family member 1 [Source:NCBI gene;Acc:416258]	1526.86	-0.861434	0.119406	-7.21432	5.4203e-13	6.56823e-11	1356.54	1155.54	1081.79	1046.64	907.986	956.828	1876.55	1831.26	2068.31	2340.11	1614.82	2085.97
ENSGALG00000015375	PLCXD2	phosphatidylinositol specific phospholipase C X domain containing 2 [Source:NCBI gene;Acc:418417]	118.294	-1.07945	0.154207	-6.99996	2.56045e-12	2.29622e-10	100.252	85.8284	79.0783	57.2847	62.1908	70.8761	171.154	155.443	155.877	184.832	138	158.715
ENSGALG00000002759	PEAK1	pseudopodium enriched atypical kinase 1 [Source:NCBI gene;Acc:100857260]	946.359	-1.4932	0.228973	-6.52129	6.97055e-11	3.68613e-09	635.974	535.904	646.333	361.609	388.975	408.017	1164.26	1106.44	1645.09	1938.26	713.371	1812.07
ENSGALG00000041437	NALF2	family with sequence similarity 155 member B [Source:NCBI gene;Acc:769051]	390.778	-0.871647	0.134157	-6.49721	8.18237e-11	4.21174e-09	298.668	303.54	208.767	329.387	272.509	246.151	457.095	525.713	522.943	589.152	393.968	541.445
ENSGALG00000035916	SHANK2	SH3 and multiple ankyrin repeat domains 2 [Source:NCBI gene;Acc:428858]	448.668	-0.934711	0.144396	-6.47323	9.59283e-11	4.80541e-09	341.484	343.314	337.401	235.106	275.901	316.069	525.762	548.418	610.101	726.951	435.145	688.37
ENSGALG00000016734	SLC9A7	solute carrier family 9 member A7 [Source:NCBI gene;Acc:418676]	535.359	-0.708612	0.112135	-6.31929	2.62761e-10	1.15152e-08	474.109	455.309	384.848	343.708	360.707	419.51	575.981	647.972	614.291	778.11	653.274	716.485
ENSGALG00000015211	DTNA	dystrobrevin alpha [Source:NCBI gene;Acc:421104]	968.029	-0.883605	0.140891	-6.27153	3.57512e-10	1.4916e-08	767.555	756.755	726.466	531.077	721.414	580.418	1140.69	1052.3	1302.33	1672.57	1036.11	1328.67
ENSGALG00000011294	THRB	thyroid hormone receptor beta [Source:NCBI gene;Acc:396431]	173.672	-1.61732	0.261557	-6.18345	6.27168e-10	2.42477e-08	131.581	107.809	117.036	41.7701	62.1908	51.7204	271.592	234.912	327.678	320.981	179.177	237.619
ENSGALG00000016868	NALCN	sodium leak channel, non-selective [Source:NCBI gene;Acc:418770]	700.856	-0.960326	0.15793	-6.0807	1.19661e-09	4.13008e-08	553.475	563.118	513.482	328.193	427.421	469.315	881.394	862.798	1091.14	1078.46	636.581	1004.89
ENSGALG00000016284	TAB3	TGF-beta activated kinase 1/MAP3K7 binding protein 3 [Source:NCBI gene;Acc:418588]	486.51	-1.19645	0.196832	-6.07851	1.21305e-09	4.13008e-08	385.344	356.921	295.226	199.303	246.502	290.209	642.598	571.997	791.957	915.909	408.435	733.717
ENSGALG00000029664	SAMD12	sterile alpha motif domain containing 12 [Source:NCBI gene;Acc:420282]	131.344	-1.51721	0.252042	-6.01967	1.74776e-09	5.59992e-08	81.4548	91.0619	81.187	33.4161	64.4523	56.5094	144.508	197.361	200.294	295.401	114.629	215.852
ENSGALG00000042798	GDAP1	ganglioside induced differentiation associated protein 1 [Source:NCBI gene;Acc:420191]	341.784	-1.05988	0.176252	-6.01342	1.81652e-09	5.75332e-08	270.472	250.158	260.431	132.471	173.004	242.32	432.498	447.118	437.462	591.628	365.032	498.818
ENSGALG00000016017	SLC4A11	solute carrier family 4 member 11 [Source:NCBI gene;Acc:422943]	612.088	-1.04044	0.174083	-5.97669	2.27715e-09	6.89005e-08	426.071	483.57	412.261	301.938	378.799	400.354	533.961	707.355	890.009	1121.37	694.451	994.916
ENSGALG00000015464	PTGFRN	prostaglandin F2 receptor inhibitor [Source:NCBI gene;Acc:418449]	159.2	-1.07212	0.180142	-5.95151	2.65682e-09	7.83446e-08	78.3219	121.416	85.4045	103.828	144.735	83.3274	226.498	216.573	257.281	235.991	150.242	206.783
ENSGALG00000031700	TRPS1	transcriptional repressor GATA binding 1 [Source:NCBI gene;Acc:420289]	165.676	-1.15216	0.194801	-5.91456	3.32758e-09	9.3749e-08	132.625	110.949	108.601	66.8321	83.675	113.977	234.697	226.179	298.346	240.942	139.113	232.177
ENSGALG00000012894	CHRM2	cholinergic receptor muscarinic 2 [Source:NCBI gene;Acc:418126]	120.261	-1.56777	0.265194	-5.91179	3.38403e-09	9.49603e-08	90.8534	59.6612	89.622	47.7372	27.1378	48.8471	165.005	159.81	158.391	229.39	119.081	247.595
ENSGALG00000029709	INPP4A	inositol polyphosphate-4-phosphatase type I A [Source:NCBI gene;Acc:418690]	1373.41	-1.08492	0.18627	-5.82444	5.73052e-09	1.45547e-07	1109.04	1044.59	1052.27	503.628	767.774	802.624	1789.43	1703.76	1948.47	2378.89	1309.89	2070.55
ENSGALG00000038913	LDLRAD3	low density lipoprotein receptor class A domain containing 3 [Source:NCBI gene;Acc:423160]	59.4172	-1.45224	0.256131	-5.66992	1.42865e-08	3.08e-07	39.6831	51.2877	34.7944	13.1277	23.7456	27.7758	92.2389	89.0743	109.785	86.6401	62.3226	82.5318
ENSGALG00000015605	BACH2	BTB domain and CNC homolog 2 [Source:NCBI gene;Acc:421809]	81.2488	-1.30536	0.231663	-5.63472	1.75341e-08	3.65339e-07	48.0375	69.0814	50.6101	39.3832	32.7915	41.1848	112.736	128.372	127.384	139.449	58.9839	126.972
ENSGALG00000009466	SEC23IP	SEC23 interacting protein [Source:NCBI gene;Acc:423934]	551.275	-0.829239	0.147849	-5.60871	2.0384e-08	4.15758e-07	490.817	454.263	420.696	250.62	322.262	442.497	730.737	720.454	727.428	723.651	605.419	726.461
ENSGALG00000017229	FAT3	FAT atypical cadherin 3 [Source:NCBI gene;Acc:395167]	1168.67	-0.98776	0.177516	-5.56434	2.63144e-08	5.16142e-07	886.604	954.579	819.251	626.551	649.046	765.271	1731.02	1503.78	1707.95	1755.08	824.661	1800.28
ENSGALG00000011280	EEA1	early endosome antigen 1 [Source:NCBI gene;Acc:417896]	643.485	-1.07503	0.193279	-5.56207	2.66589e-08	5.21723e-07	481.419	499.27	524.025	267.328	297.385	415.679	966.459	978.071	957.891	971.194	524.177	838.922
ENSGALG00000003705	VPS13C	vacuolar protein sorting 13 homolog C [Source:NCBI gene;Acc:415376]	980.043	-1.18864	0.214119	-5.55131	2.83537e-08	5.46288e-07	702.809	705.468	729.629	329.387	576.679	542.107	1547.56	1361.44	1469.1	1586.75	677.758	1531.83
ENSGALG00000009992	ARHGAP5	Rho GTPase activating protein 5 [Source:NCBI gene;Acc:428883]	970.233	-1.0636	0.191926	-5.54169	2.99561e-08	5.70215e-07	731.005	798.623	728.574	347.288	499.788	661.83	1461.47	1312.54	1479.16	1444	848.032	1330.48
ENSGALG00000012322	KCTD16	potassium channel tetramerization domain containing 16 [Source:NCBI gene;Acc:427644]	254.115	-0.922221	0.167025	-5.52146	3.36191e-08	6.26908e-07	220.346	171.657	180.298	183.788	144.735	153.246	275.692	275.956	320.973	493.436	288.242	341.01
ENSGALG00000016258	SYTL5	synaptotagmin like 5 [Source:NCBI gene;Acc:427990]	110.764	-1.55504	0.283576	-5.48368	4.16567e-08	7.55728e-07	80.4105	58.6145	82.2414	19.0949	44.099	52.6782	127.085	165.923	181.857	184.832	100.161	232.177
ENSGALG00000007045	ADGRA1	adhesion G protein-coupled receptor A1 [Source:NCBI gene;Acc:423825]	436.458	-1.01613	0.186388	-5.45167	4.99001e-08	8.79597e-07	333.129	343.314	348.999	146.792	274.77	285.42	515.513	545.799	708.99	705.498	479.661	549.607
ENSGALG00000013209	SLC39A6	solute carrier family 39 member 6 [Source:NCBI gene;Acc:420984]	451.061	-1.09737	0.202777	-5.41172	6.24237e-08	1.04327e-06	438.603	303.54	263.594	152.759	281.555	283.505	666.17	632.253	606.748	655.164	405.097	723.74
ENSGALG00000027905	CSRNP1	cysteine and serine rich nuclear protein 1 [Source:NCBI gene;Acc:420425]	208.444	-0.747485	0.138223	-5.40782	6.37955e-08	1.06212e-06	177.53	165.377	131.797	134.858	161.696	162.824	232.647	233.165	315.107	256.62	215.903	313.802
ENSGALG00000011481	GPD1L	glycerol-3-phosphate dehydrogenase 1-like [Source:NCBI gene;Acc:420664]	271.489	-1.01723	0.190561	-5.33809	9.39297e-08	1.46564e-06	195.283	198.871	199.277	84.7336	187.703	210.713	372.03	445.372	366.228	339.959	270.435	387.265
ENSGALG00000036097	CDH18	cadherin 18 [Source:NCBI gene;Acc:428490]	175.144	-1.0732	0.201251	-5.33263	9.67991e-08	1.50636e-06	131.581	141.303	112.818	75.1861	90.4594	125.47	271.592	238.405	255.605	291.276	131.323	236.712
ENSGALG00000016628	NLGN4Y	neuroligin 4, Y-linked [Source:NCBI gene;Acc:428006]	764.764	-1.00351	0.188814	-5.31481	1.06766e-07	1.63227e-06	611.955	629.059	594.669	336.547	325.654	555.516	931.613	871.531	970.462	1301.25	819.097	1229.81
ENSGALG00000041573	BPNT2	inositol monophosphatase domain containing 1 [Source:NCBI gene;Acc:421132]	386.662	-0.865537	0.163138	-5.30556	1.1233e-07	1.69788e-06	357.148	335.987	260.431	204.077	264.594	222.206	439.672	466.33	486.069	587.502	392.855	623.07
ENSGALG00000016768	LONRF2	LON peptidase N-terminal domain and ring finger 2 [Source:HGNC Symbol;Acc:HGNC:24788]	129.745	-1.0665	0.20713	-5.14897	2.61924e-07	3.37552e-06	105.474	113.042	82.2414	50.1241	67.8446	84.2851	152.707	204.347	196.104	197.209	111.29	192.272
ENSGALG00000035472	ZNF292	zinc finger protein 292 [Source:NCBI gene;Acc:421828]	477.572	-0.796951	0.155453	-5.12663	2.9497e-07	3.71607e-06	410.407	396.695	411.207	229.139	293.993	351.507	657.971	533.573	685.525	684.044	471.871	604.931
ENSGALG00000025851	GPRIN3	GPRIN family member 3 [Source:NCBI gene;Acc:428740]	315.928	-0.846111	0.165377	-5.11624	3.11678e-07	3.89273e-06	286.136	238.645	238.289	157.533	230.672	204.008	408.926	330.099	432.434	510.764	293.806	459.82
ENSGALG00000003322	TBC1D2B	TBC1 domain family member 2B [Source:NCBI gene;Acc:415364]	154.624	-0.936104	0.183297	-5.10702	3.27278e-07	4.06714e-06	132.625	118.276	113.873	60.865	109.682	101.525	201.901	209.587	248.901	216.188	138	204.062
ENSGALG00000015353	BBX	BBX, HMG-box containing [Source:NCBI gene;Acc:418407]	172.221	-1.05509	0.207742	-5.07887	3.79681e-07	4.60007e-06	116.961	113.042	149.722	88.3139	90.4594	113.019	282.866	208.713	281.585	256.62	116.855	248.502
ENSGALG00000009805	PPM1H	protein phosphatase, Mg2+/Mn2+ dependent 1H [Source:NCBI gene;Acc:771760]	284.122	-0.91687	0.181904	-5.04041	4.64532e-07	5.46076e-06	248.542	237.598	179.244	126.504	178.657	209.755	308.488	350.184	341.086	481.059	284.903	463.448
ENSGALG00000011320	TMCC3	transmembrane and coiled-coil domain family 3 [Source:NCBI gene;Acc:417905]	140.619	-1.15237	0.235383	-4.89573	9.79425e-07	1.01975e-05	124.271	78.5016	107.546	39.3832	74.629	98.6519	242.896	186.008	216.217	196.384	117.968	204.969
ENSGALG00000011705	BRF1	BRF1, RNA polymerase III transcription initiation factor 90 kDa subunit [Source:NCBI gene;Acc:423503]	163.275	-0.758895	0.156386	-4.85272	1.21781e-06	1.22329e-05	148.29	120.369	142.341	79.9599	127.774	109.188	190.627	207.84	215.379	226.914	160.258	230.363
ENSGALG00000000845	UVRAG	UV radiation resistance associated [Source:NCBI gene;Acc:419091]	267.379	-0.654927	0.137016	-4.77993	1.75356e-06	1.65717e-05	244.364	212.478	223.528	149.179	226.149	190.599	352.558	289.928	340.248	391.943	273.774	313.802
ENSGALG00000008357	TPCN1	cation channel sperm associated 4 [Source:NCBI gene;Acc:417033]	693.5	-0.58407	0.12257	-4.76518	1.88686e-06	1.75766e-05	553.475	575.678	554.602	479.759	625.301	542.107	938.787	841.84	961.244	828.444	580.935	839.829
ENSGALG00000034024	RAPGEF5	Rap guanine nucleotide exchange factor 5 [Source:NCBI gene;Acc:100857462]	433.686	-0.804889	0.17112	-4.70364	2.55564e-06	2.27084e-05	457.4	332.847	317.367	207.657	309.823	269.138	624.15	461.091	542.218	658.464	441.822	582.257
ENSGALG00000003381	HERC1	HECT and RLD domain containing E3 ubiquitin protein ligase family member 1 [Source:NCBI gene;Acc:415367]	2396.74	-0.516707	0.110032	-4.69596	2.65353e-06	2.34346e-05	2082.32	2072.44	2129.84	1769.86	1838.59	1940.47	2671.85	2695.81	2885.41	3462.3	2160.14	3051.86
ENSGALG00000004593	SULF2	sulfatase 2 [Source:NCBI gene;Acc:419209]	870.766	-0.554646	0.11812	-4.69562	2.65796e-06	2.3438e-05	823.947	722.215	777.076	570.46	541.626	795.92	970.558	1000.78	1075.22	1047.11	971.564	1152.72
ENSGALG00000012010	NDST3	N-deacetylase and N-sulfotransferase 3 [Source:NCBI gene;Acc:428769]	170.063	-1.01589	0.218691	-4.64531	3.39562e-06	2.89446e-05	149.334	148.63	110.71	58.4781	79.152	128.343	244.946	213.08	239.682	275.598	152.468	240.34
ENSGALG00000001768	TENM2	teneurin transmembrane protein 2 [Source:NCBI gene;Acc:373854]	2241.77	-0.451424	0.0972868	-4.64013	3.48187e-06	2.95316e-05	1917.32	2097.56	1871.52	1834.3	1706.29	1937.6	2364.39	2668.74	2587.06	2973.82	2086.69	2855.96
ENSGALG00000010795	CRPPA	isoprenoid synthase domain containing [Source:NCBI gene;Acc:420591]	84.5748	-1.01163	0.21861	-4.62754	3.70038e-06	3.1071e-05	50.126	72.2215	54.8276	42.9635	73.4983	43.1004	160.906	114.399	110.623	106.444	67.8871	117.903
ENSGALG00000013189	LPCAT1	lysophosphatidylcholine acyltransferase 1 [Source:NCBI gene;Acc:420974]	320.114	-0.656956	0.14203	-4.62547	3.73755e-06	3.13076e-05	289.269	247.018	263.594	227.945	220.495	243.278	403.801	406.074	425.73	440.627	248.177	425.356
ENSGALG00000003681	TOP1	DNA topoisomerase I [Source:NCBI gene;Acc:396004]	944.415	-0.485728	0.105465	-4.60558	4.11317e-06	3.39634e-05	890.781	850.957	915.199	628.938	738.375	697.268	1030	1150.11	1133.04	1189.03	1022.76	1086.52
ENSGALG00000004821	PTPN11	protein tyrosine phosphatase, non-receptor type 11 [Source:NCBI gene;Acc:395815]	543.15	-0.867757	0.188496	-4.60358	4.15293e-06	3.42268e-05	483.507	496.13	435.458	204.077	286.078	401.312	644.647	686.396	714.857	804.515	585.387	775.436
ENSGALG00000017083	KATNAL1	katanin catalytic subunit A1 like 1 [Source:NCBI gene;Acc:418920]	253.195	-0.562382	0.123526	-4.55274	5.29514e-06	4.18369e-05	201.548	213.524	185.57	184.982	223.887	218.375	267.493	323.113	331.03	316.03	228.145	344.638
ENSGALG00000014876	TBC1D32	TBC1 domain family member 32 [Source:NCBI gene;Acc:421725]	248.064	-0.953946	0.209671	-4.54973	5.37139e-06	4.23049e-05	213.036	203.057	150.776	77.573	174.134	194.431	347.433	349.311	341.924	367.189	211.452	346.452
ENSGALG00000012889	ZCCHC2	zinc finger CCHC-type containing 2 [Source:NCBI gene;Acc:420905]	334.586	-0.59881	0.132077	-4.53377	5.7939e-06	4.50531e-05	329.996	272.139	296.28	213.624	226.149	258.602	422.249	399.961	427.406	466.206	316.064	386.358
ENSGALG00000011226	ANKRD28	ankyrin repeat domain 28 [Source:NCBI gene;Acc:420640]	688.367	-0.627059	0.138661	-4.52224	6.11877e-06	4.70829e-05	585.848	657.32	553.548	430.828	407.067	611.067	880.369	769.358	961.244	953.041	737.855	712.857
ENSGALG00000004813	IARS1	isoleucyl-tRNA synthetase [Source:NCBI gene;Acc:415957]	1002.63	-0.475342	0.105556	-4.50322	6.69315e-06	5.08504e-05	781.131	957.72	793.946	729.186	785.866	984.604	1058.7	1092.47	1058.46	1358.19	1199.71	1231.63
ENSGALG00000004376	KCNJ2	Potassium inwardly rectifying channel subfamily J member 2 [Source:NCBI gene;Acc:396328]	62.9504	-0.974939	0.219276	-4.44617	8.74156e-06	6.43612e-05	55.3475	51.2877	52.7188	22.6752	35.053	37.3536	90.1892	102.173	87.9953	86.6401	62.3226	71.6485
ENSGALG00000028685	SEMA5A	semaphorin 5A [Source:NCBI gene;Acc:420931]	1085.53	-0.895163	0.201491	-4.44269	8.88407e-06	6.51679e-05	1052.65	826.884	763.369	372.35	636.608	902.234	1560.89	1281.97	1345.91	1641.21	1036.11	1606.2
ENSGALG00000012044	ANK2	ankyrin 2 [Source:NCBI gene;Acc:422689]	9322.06	-1.01116	0.227922	-4.43642	9.14694e-06	6.66968e-05	8728.2	7453.47	7242.51	2795.01	3911.24	6965.02	12666.5	12020.7	12597.6	14940	9015.63	13528.9
ENSGALG00000003126	ERBB4	erb-b2 receptor tyrosine kinase 4 [Source:NCBI gene;Acc:395671]	1080.29	-0.881253	0.201438	-4.37481	1.2154e-05	8.48537e-05	1069.36	861.424	796.055	506.015	703.322	625.434	1425.6	1295.07	1422.17	1683.29	779.032	1796.65
ENSGALG00000014689	FAM131B	family with sequence similarity 131 member B [Source:HGNC Symbol;Acc:HGNC:22202]	151.123	-0.97089	0.222526	-4.36305	1.28263e-05	8.87991e-05	120.094	113.042	93.8395	108.602	85.9364	91.9474	178.329	165.923	217.055	299.527	97.9355	241.247
ENSGALG00000016529	CDKL5	cyclin dependent kinase like 5 [Source:NCBI gene;Acc:428001]	518.11	-0.952473	0.218954	-4.3501	1.36077e-05	9.34897e-05	477.242	428.095	389.065	189.755	297.385	336.183	901.892	584.223	711.505	699.722	395.081	807.179
ENSGALG00000009723	FMN1	formin 1 [Source:NCBI gene;Acc:386747]	290.909	-0.857322	0.200436	-4.27729	1.89179e-05	0.000124436	267.339	245.972	211.93	110.989	185.442	219.333	469.394	376.383	384.665	378.741	232.597	408.124
ENSGALG00000028423	HS2ST1	heparan sulfate 2-O-sulfotransferase 1 [Source:NCBI gene;Acc:395140]	354.325	-0.783093	0.183791	-4.26077	2.03725e-05	0.00013265	354.015	285.746	312.096	152.759	226.149	231.784	438.647	509.121	442.491	508.288	318.29	472.517
ENSGALG00000009104	ANKRD26	ankyrin repeat domain 26 [Source:NCBI gene;Acc:417764]	849.096	-0.589826	0.13846	-4.25991	2.04513e-05	0.000133014	667.303	791.296	713.813	652.807	581.202	661.83	949.036	807.782	1115.44	1371.39	807.968	1069.29
ENSGALG00000036738	IGSF3	immunoglobulin superfamily member 3 [Source:NCBI gene;Acc:418451]	549.728	-0.600655	0.141749	-4.23747	2.26054e-05	0.000144911	398.92	453.216	373.249	498.854	489.612	408.975	520.637	541.432	618.481	840.821	639.919	812.621
ENSGALG00000009505	PNPLA8	patatin like phospholipase domain containing 8 [Source:NCBI gene;Acc:417785]	444.587	-0.450667	0.106499	-4.23165	2.3198e-05	0.000148001	415.628	432.282	415.424	317.453	340.354	332.352	523.712	449.738	507.02	559.447	521.952	519.678
ENSGALG00000034274	GRAMD4	GRAM domain containing 4 [Source:NCBI gene;Acc:425953]	181.767	-0.960676	0.227239	-4.2276	2.36193e-05	0.000150358	152.467	158.05	152.885	63.2518	92.7209	120.681	254.169	253.251	263.148	264.046	133.548	272.99
ENSGALG00000039735	EML1	echinoderm microtubule associated protein like 1 [Source:NCBI gene;Acc:423452]	571.306	-0.614211	0.146029	-4.2061	2.59816e-05	0.000163069	480.375	552.651	450.219	292.391	431.944	500.922	604.677	661.945	692.229	834.22	593.177	760.925
ENSGALG00000031565	NEBL	nebulette [Source:NCBI gene;Acc:395148]	77.7773	-0.800881	0.190784	-4.19784	2.69472e-05	0.000168401	65.7904	71.1748	56.9363	36.9964	50.8834	58.4249	94.2887	93.4407	132.412	108.094	82.3548	82.5318
ENSGALG00000000755	ACER3	alkaline ceramidase 3 [Source:NCBI gene;Acc:419087]	477.395	-0.810555	0.194447	-4.16851	3.06591e-05	0.000187424	414.584	428.095	343.727	184.982	342.615	365.874	643.623	705.608	724.075	528.092	391.742	655.72
ENSGALG00000009901	DYRK2	dual specificity tyrosine phosphorylation regulated kinase 2 [Source:NCBI gene;Acc:427864]	165.34	-0.993979	0.238825	-4.16195	3.15544e-05	0.000192154	146.201	155.957	131.797	44.1569	85.9364	98.6519	198.826	239.278	190.237	255.794	176.952	260.293
ENSGALG00000011235	GALNT15	polypeptide N-acetylgalactosaminyltransferase 15 [Source:NCBI gene;Acc:420642]	91.6215	-0.96567	0.235292	-4.10413	4.05833e-05	0.000237653	80.4105	86.8751	44.2838	70.4124	42.9682	47.8893	92.2389	117.892	168.448	151.001	109.064	87.9734
ENSGALG00000042552	TJP1	tight junction protein 1 [Source:NCBI gene;Acc:415388]	2144.95	-0.801394	0.195627	-4.09654	4.19375e-05	0.000243615	1656.25	1829.61	1721.8	1028.74	1538.94	1609.08	3086.93	2834.66	4034.37	2280.7	1548.05	2570.28
ENSGALG00000015094	ZBTB20	zinc finger and BTB domain containing 20 [Source:NCBI gene;Acc:100859265]	37.0573	-1.629	0.39865	-4.08629	4.38322e-05	0.000252765	9.39863	24.0738	23.1963	26.2555	14.6997	11.4934	66.617	52.3967	99.728	51.984	12.2419	52.6027
ENSGALG00000016481	PUM2	pumilio RNA binding family member 2 [Source:NCBI gene;Acc:421961]	701.42	-0.528718	0.130674	-4.04607	5.20837e-05	0.000293633	674.613	631.153	598.886	428.442	511.096	601.489	849.623	770.231	936.94	902.707	632.129	879.734
ENSGALG00000009540	YAF2	YY1 associated factor 2 [Source:NCBI gene;Acc:417790]	293.558	-0.595976	0.147457	-4.0417	5.30642e-05	0.000298046	242.276	261.672	279.41	150.372	232.933	235.615	361.781	337.958	333.544	411.747	282.677	392.706
ENSGALG00000009303	ENAH	enabled homolog (Drosophila) [Source:NCBI gene;Acc:374180]	803.702	-0.426692	0.105901	-4.02916	5.59775e-05	0.000311547	768.599	732.682	723.303	578.814	626.431	684.817	871.145	959.732	923.531	981.921	742.306	1051.15
ENSGALG00000037769	NEBL	nebulette [Source:NCBI gene;Acc:395148]	1241.95	-0.945561	0.236513	-3.99793	6.38996e-05	0.000347523	1150.81	1034.13	974.244	337.741	641.131	954.912	1668.5	1634.78	1727.22	1880.5	1033.89	1865.58
ENSGALG00000016904	SLITRK6	SLIT and NTRK like family member 6 [Source:NCBI gene;Acc:418797]	55.7867	-1.24966	0.313409	-3.98731	6.68269e-05	0.000361297	55.3475	48.1476	41.1207	13.1277	18.0919	22.0291	81.9901	58.5096	80.4528	86.6401	57.871	106.112
ENSGALG00000012166	SLC35F5	solute carrier family 35 member F5 [Source:NCBI gene;Acc:424281]	128.069	-0.99974	0.251794	-3.97047	7.1732e-05	0.000384235	119.049	84.7817	76.9695	40.5766	102.898	88.1163	180.378	168.543	241.358	192.258	86.8064	155.087
ENSGALG00000008624	RPAP1	RNA polymerase II associated protein 1 [Source:NCBI gene;Acc:423217]	274.402	-0.552264	0.141617	-3.89971	9.63077e-05	0.000492957	237.054	206.198	246.724	190.949	218.233	236.573	297.214	286.435	395.56	349.036	237.048	391.799
ENSGALG00000005689	PAX2	paired box 2 [Source:NCBI gene;Acc:395574]	30.9748	-1.60371	0.411555	-3.89672	9.75027e-05	0.000498194	27.1516	10.4669	11.5981	26.2555	9.04594	7.66229	79.9404	58.5096	15.923	43.7326	47.8548	33.5569
ENSGALG00000015596	MAP3K7	mitogen-activated protein kinase kinase kinase 7 [Source:NCBI gene;Acc:421808]	1298.92	-0.494692	0.12708	-3.89276	9.91119e-05	0.000505082	1145.59	1228.81	1033.29	741.12	1015.41	1304.5	1680.8	1529.98	1425.52	1537.24	1337.71	1607.1
ENSGALG00000016406	RPS6KA3	ribosomal protein S6 kinase A3 [Source:NCBI gene;Acc:418605]	269.707	-0.773759	0.19889	-3.89038	0.000100089	0.000508571	211.991	248.065	253.05	113.376	156.042	211.671	300.289	324.859	375.447	442.277	234.823	364.591
ENSGALG00000015254	ST18	ST18, C2H2C-type zinc finger [Source:NCBI gene;Acc:421115]	362.435	-0.818581	0.211256	-3.87483	0.0001067	0.000536368	387.432	316.1	256.214	132.471	219.364	261.476	547.284	369.396	453.385	537.168	348.339	520.585
ENSGALG00000034673	HTRA3	HtrA serine peptidase 3 [Source:NCBI gene;Acc:422868]	120.953	-0.868085	0.225549	-3.84877	0.000118713	0.000587755	62.6575	78.5016	97.0027	100.248	78.0212	97.6942	162.955	155.443	266.5	107.269	119.081	126.065
ENSGALG00000016382	MBTPS2	membrane bound transcription factor peptidase, site 2 [Source:NCBI gene;Acc:427996]	123.974	-0.617846	0.160678	-3.84524	0.000120436	0.000594426	111.739	98.3887	102.275	81.1533	97.2439	96.7364	165.005	152.824	175.152	174.105	97.9355	135.134
ENSGALG00000034253	ZNF644	zinc finger protein 644 [Source:NCBI gene;Acc:424510]	709.946	-0.706754	0.188645	-3.74649	0.000179329	0.000831964	606.734	686.627	570.418	288.81	452.297	631.181	935.712	863.672	1004.82	935.713	596.516	946.848
ENSGALG00000039558	TTC17	tetratricopeptide repeat domain 17 [Source:NCBI gene;Acc:423167]	613.1	-0.376986	0.101017	-3.73192	0.000190023	0.000873223	554.519	554.745	585.179	417.701	493.004	594.785	673.344	744.033	734.132	712.924	619.887	672.952
ENSGALG00000011069	FIGN	fidgetin, microtubule severing factor [Source:NCBI gene;Acc:429028]	42.9858	-1.24323	0.333685	-3.72575	0.000194733	0.000891803	44.9046	34.5407	23.1963	13.1277	19.2226	18.1979	71.7414	66.3691	72.0723	66.0115	21.1452	65.2999
ENSGALG00000002744	PCDH15	protocadherin related 15 [Source:NCBI gene;Acc:423644]	244.612	-0.422463	0.11343	-3.72443	0.000195755	0.000895069	229.744	178.984	176.081	212.431	213.71	243.278	253.145	275.082	267.338	316.855	289.355	279.338
ENSGALG00000011145	TRIL	TLR4 interactor with leucine rich repeats [Source:NCBI gene;Acc:428436]	1517.13	-0.366681	0.0992375	-3.69499	0.000219899	0.000991399	1192.58	1469.55	1122.91	1386.77	1412.3	1369.63	1746.39	1599.84	1793.43	1830.17	1410.05	1871.93
ENSGALG00000016912	EDNRB	endothelin receptor type B [Source:NCBI gene;Acc:408082]	73.1664	-0.693869	0.1895	-3.66157	0.000250671	0.00111198	65.7904	70.1281	59.0451	32.2226	53.1449	54.5938	76.8658	86.4545	82.1289	96.5418	86.8064	114.275
ENSGALG00000032768	SOX5	SRY-box 5 [Source:NCBI gene;Acc:418195]	113.478	-0.646362	0.179659	-3.59771	0.000321025	0.00137566	107.562	109.902	88.5677	68.0255	89.3287	68.0028	135.284	117.892	155.039	162.553	99.0484	160.529
ENSGALG00000043167	TNFRSF11B	TNF receptor superfamily member 11b [Source:NCBI gene;Acc:378803]	470.522	-0.440106	0.122537	-3.59161	0.000328637	0.0014031	414.584	424.955	386.956	378.318	367.491	423.341	493.991	544.052	682.173	552.846	577.597	399.962
ENSGALG00000016054	KCNJ6	potassium inwardly rectifying channel subfamily J member 6 [Source:NCBI gene;Acc:427983]	270.674	-0.516174	0.14458	-3.57017	0.000356747	0.0015032	229.744	234.458	246.724	225.558	203.534	197.304	240.846	283.815	279.071	401.02	306.048	399.962
ENSGALG00000030542	SEMA6D	semaphorin 6D [Source:NCBI gene;Acc:415430]	867.516	-0.696102	0.19667	-3.53944	0.000400975	0.00165783	772.776	817.463	865.643	385.478	503.18	628.307	1145.81	917.815	1192.55	1208.84	718.935	1253.39
ENSGALG00000009056	LCLAT1	lysocardiolipin acyltransferase 1 [Source:NCBI gene;Acc:421303]	689.449	-0.40924	0.116103	-3.52479	0.000423826	0.0017399	514.836	661.507	634.735	517.949	529.188	695.352	731.762	795.556	974.652	768.209	722.274	727.368
ENSGALG00000034340	ATP2C1	ATPase secretory pathway Ca2+ transporting 1 [Source:NCBI gene;Acc:428450]	1176.21	-0.436978	0.124337	-3.51447	0.000440633	0.00179914	1007.74	1127.28	952.102	750.668	1092.3	1066.02	1527.07	1408.6	1618.27	1196.46	1141.84	1226.19
ENSGALG00000006575	VIPR2	vasoactive intestinal peptide receptor 2 [Source:NCBI gene;Acc:420453]	33.0129	-1.18882	0.339194	-3.50483	0.000456904	0.00185556	32.3731	24.0738	15.8157	16.708	13.5689	18.1979	46.1195	28.8182	29.3318	90.7658	42.2903	38.0916
ENSGALG00000009990	SRBD1	S1 RNA binding domain 1 [Source:NCBI gene;Acc:421408]	149.351	-0.611444	0.175554	-3.48294	0.000495931	0.00198807	163.954	106.762	133.906	81.1533	104.028	118.765	154.756	199.981	229.626	147.701	174.726	176.854
ENSGALG00000035462	IREB2	iron responsive element binding protein 2 [Source:NCBI gene;Acc:427490]	743.196	-0.411067	0.118108	-3.48044	0.000500592	0.00200306	759.201	666.74	654.768	470.212	649.046	628.307	853.722	855.812	928.56	936.538	695.564	819.876
ENSGALG00000043118	ATP10A	ATPase phospholipid transporting 10A (putative) [Source:NCBI gene;Acc:418685]	174.222	-0.918469	0.265321	-3.46172	0.000536733	0.00212858	135.758	144.443	182.407	115.763	52.0142	92.9052	296.189	143.218	312.593	202.16	164.71	248.502
ENSGALG00000015874	TTK	TTK protein kinase [Source:NCBI gene;Acc:421849]	61.9113	-0.662222	0.193852	-3.41612	0.000635196	0.00245734	58.4804	51.2877	52.7188	26.2555	39.576	58.4249	72.7662	75.9752	81.2909	67.6618	72.3387	86.1596
ENSGALG00000016739	HERC2	HECT and RLD domain containing E3 ubiquitin protein ligase 2 [Source:NCBI gene;Acc:418682]	5727.42	-0.385803	0.113342	-3.4039	0.00066432	0.00254836	5697.66	4895.36	5090.53	4385.86	4741.2	4987.19	6553.06	6659.62	6853.57	6955.13	4600.74	7309.05
ENSGALG00000041795	WWP1	WW domain containing E3 ubiquitin protein ligase 1 [Source:NCBI gene;Acc:420212]	885.424	-0.445734	0.131536	-3.38869	0.000702275	0.00267356	816.637	816.417	785.511	509.595	716.891	852.429	1042.3	946.633	981.357	1108.99	850.258	1198.07
ENSGALG00000039320	ADGRF5	adhesion G protein-coupled receptor F5 [Source:NCBI gene;Acc:101750527]	64.3651	-0.941935	0.278555	-3.3815	0.000720905	0.00273134	57.4361	35.5874	42.1751	52.5109	27.1378	49.8049	72.7662	41.9173	94.6997	119.646	58.9839	119.716
ENSGALG00000016053	DYRK1A	dual specificity tyrosine phosphorylation regulated kinase 1A [Source:NCBI gene;Acc:395233]	341.209	-0.522119	0.154475	-3.37996	0.000724964	0.00274134	334.174	328.66	312.096	186.175	240.848	278.716	363.831	371.143	455.899	470.332	322.742	429.891
ENSGALG00000032031	MMP16	matrix metallopeptidase 16 [Source:NCBI gene;Acc:396116]	95.0138	-0.570045	0.169196	-3.36913	0.000754046	0.00283529	72.0562	79.5483	69.5889	63.2518	76.8905	97.6942	105.562	101.3	119.841	151.826	90.1451	112.461
ENSGALG00000012909	C5orf22	chromosome 2 open reading frame, human C5orf22 [Source:NCBI gene;Acc:420910]	151.926	-0.612409	0.182098	-3.36308	0.000770783	0.00289135	133.669	142.35	100.166	84.7336	115.336	144.626	145.532	145.837	231.302	220.313	152.468	206.783
ENSGALG00000016415	MAP7D2	MAP7 domain containing 2 [Source:NCBI gene;Acc:418607]	3062.59	-0.416435	0.124248	-3.35164	0.000803351	0.00299108	2950.13	2773.72	2901.65	2087.31	2227.56	2800.57	3059.26	3176.11	3036.26	4283.32	3490.06	3965.15
ENSGALG00000009305	LBR	lamin B receptor [Source:NCBI gene;Acc:396285]	376.836	-0.447014	0.133403	-3.35085	0.000805628	0.0029975	365.502	303.54	341.618	219.591	362.968	319.9	510.389	427.906	450.033	444.752	355.016	420.821
ENSGALG00000016379	SMS	spermine synthase [Source:NCBI gene;Acc:418602]	2460.57	-0.447183	0.13386	-3.34068	0.000835748	0.00309699	2419.63	2318.41	2138.28	1359.32	1875.9	2380.1	2759.99	2622.45	2568.62	2861.6	3009.29	3213.3
ENSGALG00000016221	EFHC2	EF-hand domain containing 2 [Source:NCBI gene;Acc:418559]	31.9727	-1.05259	0.315842	-3.33266	0.000860213	0.0031748	28.1959	16.747	25.305	15.5146	19.2226	20.1135	32.7961	59.3829	70.3962	38.7817	20.0323	37.1847
ENSGALG00000031293	SLCO1A2	solute carrier organic anion transporter family member 1A2 [Source:NCBI gene;Acc:418190]	422.767	-0.982278	0.296215	-3.31609	0.000912852	0.00334283	133.669	374.714	366.923	327	315.477	187.726	632.349	786.823	915.989	358.937	366.145	307.454
ENSGALG00000009705	RYR3	ryanodine receptor 3 [Source:NCBI gene;Acc:396111]	1041.69	-0.621776	0.188795	-3.29339	0.000989863	0.00358943	967.015	877.125	1122.91	511.982	621.908	822.738	1059.72	1364.93	1253.72	1522.39	880.306	1495.55
ENSGALG00000033205	PHF20L1	PHD finger protein 20-like 1 [Source:NCBI gene;Acc:420323]	714.253	-0.465394	0.142877	-3.25731	0.00112473	0.00398501	649.55	658.367	707.487	381.898	546.149	656.083	835.275	771.104	878.277	985.221	718.935	782.692
ENSGALG00000010857	DAB1	DAB1, reelin adaptor protein [Source:NCBI gene;Acc:374083]	627.887	-0.673133	0.206696	-3.25663	0.00112742	0.00399	680.879	581.959	509.264	230.332	411.59	489.429	887.543	683.776	794.472	870.526	558.677	836.201
ENSGALG00000036789	ADGRL2	adhesion G protein-coupled receptor L2 [Source:NCBI gene;Acc:424545]	1622.29	-0.408196	0.125357	-3.25627	0.00112885	0.00399344	1457.83	1550.14	1486.67	1082.44	1191.8	1596.63	1704.37	1712.5	1898.18	2194.88	1516.89	2075.08
ENSGALG00000010436	DMBX1	diencephalon/mesencephalon homeobox 1 [Source:NCBI gene;Acc:395271]	76.7864	-0.956311	0.295282	-3.23863	0.00120104	0.00422562	53.2589	54.4278	55.882	31.0292	57.6679	61.2983	65.5921	76.8484	80.4528	197.209	58.9839	128.786
ENSGALG00000033051	CAMK1D	calcium/calmodulin dependent protein kinase ID [Source:NCBI gene;Acc:425522]	560.128	-0.576866	0.178326	-3.23489	0.00121688	0.00427097	481.419	567.305	518.753	430.828	364.099	336.183	580.08	602.562	672.116	838.346	447.387	882.455
ENSGALG00000008098	NAMPTP1	nicotinamide phosphoribosyltransferase pseudogene 1 [Source:NCBI gene;Acc:417707]	221.219	-0.590498	0.182887	-3.22875	0.00124331	0.00434401	231.833	172.704	227.745	97.8613	150.389	178.148	246.995	229.672	312.593	254.969	251.516	300.198
ENSGALG00000008497	SLC38A2	solute carrier family 38 member 2 [Source:NCBI gene;Acc:417807]	5171.05	-0.591499	0.183333	-3.22637	0.00125373	0.00437326	4541.63	3981.6	4516.95	2994.32	3737.1	4981.44	9041.46	5578.5	7368.98	6284.29	3853.98	5172.29
ENSGALG00000031932	AGPAT3	1-acylglycerol-3-phosphate O-acyltransferase 3 [Source:NCBI gene;Acc:418550]	630.55	-0.504384	0.156383	-3.22532	0.00125831	0.00438632	601.512	586.145	618.919	323.42	457.951	540.191	764.558	720.454	765.978	790.487	555.339	841.643
ENSGALG00000034708	USP12	ubiquitin specific peptidase 12 [Source:NCBI gene;Acc:428078]	52.9211	-0.842653	0.261422	-3.22335	0.00126702	0.0044105	56.3918	43.9609	33.7401	21.4818	29.3993	42.1426	85.0648	79.4683	73.7484	79.2138	37.8387	52.6027
ENSGALG00000011109	MAPK10	mitogen-activated protein kinase 10 [Source:NCBI gene;Acc:422592]	2980.88	-0.320776	0.100017	-3.20723	0.00134018	0.00462903	2917.75	2689.99	2668.63	2436.99	2396.04	2795.78	3032.61	2965.65	3081.51	3918.61	3021.53	3845.44
ENSGALG00000051672	NHLRC3	NHL repeat containing 3 [Source:NCBI gene;Acc:418890]	303.015	-0.408063	0.130223	-3.13358	0.00172687	0.00574129	261.073	311.913	260.431	192.142	295.124	242.32	306.438	317	364.552	416.697	323.855	344.638
ENSGALG00000016418	BCLAF3	chromosome X open reading frame 23 [Source:NCBI gene;Acc:100858121]	169.133	-0.515004	0.167562	-3.07351	0.00211554	0.00683367	136.802	158.05	164.483	99.0547	125.512	151.33	251.095	217.446	206.16	207.936	135.774	175.947
ENSGALG00000026838	MDFIC	MyoD family inhibitor domain containing [Source:NCBI gene;Acc:417774]	619.108	-0.62276	0.202686	-3.07254	0.00212248	0.00685226	484.552	579.865	569.363	316.259	474.912	499.964	893.692	964.972	1019.07	519.84	516.387	590.42
ENSGALG00000038834	MAGI2	membrane associated guanylate kinase, WW and PDZ domain containing 2 [Source:NCBI gene;Acc:417729]	1160.72	-0.463923	0.151022	-3.0719	0.00212704	0.00686444	1230.18	1077.04	986.897	736.347	897.81	926.179	1393.83	1206	1434.74	1562.82	911.468	1565.38
ENSGALG00000002904	REEP3	receptor accessory protein 3 [Source:NCBI gene;Acc:423654]	2182.86	-0.370245	0.123039	-3.00916	0.00261967	0.00822541	2044.72	1921.72	1826.18	1395.12	1994.63	2242.18	3001.86	2446.92	2474.76	2346.71	2019.92	2479.58
ENSGALG00000042400	CASK	calcium/calmodulin dependent serine protein kinase [Source:NCBI gene;Acc:418565]	1113.86	-0.362144	0.121627	-2.9775	0.00290607	0.00899173	1102.77	1039.36	1104.99	698.157	844.665	1057.4	1410.23	1220.84	1210.98	1275.67	1100.66	1300.56
ENSGALG00000016767	AFF3	AF4/FMR2 family member 3 [Source:NCBI gene;Acc:418705]	104.505	-0.539058	0.181904	-2.96342	0.0030424	0.00935023	85.632	110.949	86.4589	101.442	55.4064	71.8339	127.085	115.273	110.623	164.204	109.064	116.089
ENSGALG00000003470	ZMAT4	zinc finger matrin-type 4 [Source:NCBI gene;Acc:426786]	352.394	-0.486943	0.165518	-2.94194	0.00326162	0.00991538	292.402	309.82	241.452	301.938	334.7	281.589	291.065	322.239	393.884	588.327	390.629	480.68
ENSGALG00000010047	SLC4A1AP	solute carrier family 4 member 1 adaptor protein [Source:NCBI gene;Acc:421420]	284.35	-0.347449	0.118357	-2.93561	0.00332896	0.0100936	228.7	240.738	242.507	287.617	226.149	274.885	342.309	303.901	264.824	343.26	376.161	281.152
ENSGALG00000033966	TENM4	teneurin transmembrane protein 4 [Source:NCBI gene;Acc:395406]	639.699	-0.347429	0.119768	-2.90085	0.00372156	0.0111047	642.24	574.632	530.352	625.358	506.573	500.922	669.244	659.325	716.533	856.499	567.581	827.132
ENSGALG00000035845	JPH1	junctophilin 1 [Source:NCBI gene;Acc:420190]	185.015	-0.430414	0.14852	-2.89801	0.00375535	0.0111819	175.441	183.17	186.625	143.212	125.512	132.174	187.552	179.022	232.978	264.871	199.21	210.411
ENSGALG00000000761	TSKU	tsukushi, small leucine rich proteoglycan [Source:NCBI gene;Acc:419088]	398.325	-1.14821	0.397386	-2.88941	0.00385965	0.0114415	187.973	278.419	311.041	181.401	360.707	166.655	929.563	775.471	766.816	215.362	317.177	289.315
ENSGALG00000038787	ADRA1D	adrenoceptor alpha 1D [Source:NCBI gene;Acc:422933]	36.2194	-0.770238	0.266861	-2.88629	0.00389818	0.0115341	33.4174	29.3073	42.1751	14.3212	19.2226	22.0291	50.219	48.0303	41.0645	60.2355	35.6129	38.9985
ENSGALG00000050427	OSBPL10	oxysterol binding protein like 10 [Source:NCBI gene;Acc:420663]	225.492	-0.31727	0.111952	-2.83398	0.00459728	0.0132687	209.903	207.244	199.277	186.175	187.703	214.544	211.125	217.446	268.176	270.647	247.064	286.594
ENSGALG00000016910	RBM26	RNA binding motif protein 26 [Source:NCBI gene;Acc:418804]	1034.2	-0.261886	0.0925066	-2.831	0.00464027	0.013375	1007.74	1043.55	994.277	793.631	849.188	953.955	1089.44	1172.81	984.709	1210.49	1110.68	1199.89
ENSGALG00000016537	SCML2	sex comb on midleg-like 2 (Drosophila) [Source:NCBI gene;Acc:418613]	57.7751	-0.677889	0.24338	-2.78531	0.00534767	0.0151258	60.569	58.6145	37.9576	32.2226	44.099	33.5225	55.3433	50.6501	91.3475	79.2138	54.5322	95.229
ENSGALG00000007569	KBTBD8	kelch repeat and BTB domain containing 8 [Source:NCBI gene;Acc:416085]	168.003	-0.509543	0.183948	-2.77005	0.00560483	0.0157304	157.688	186.31	160.265	79.9599	106.29	140.795	210.1	198.234	221.245	205.461	154.694	194.993
ENSGALG00000012802	F13A1	coagulation factor XIII A chain [Source:NCBI gene;Acc:395420]	154.935	-0.835406	0.305875	-2.7312	0.00631035	0.0173321	91.8977	124.556	133.906	106.215	151.52	60.3405	210.1	283.815	346.115	144.4	95.7097	110.647
ENSGALG00000043081	WDR26	WD repeat domain 26 [Source:NCBI gene;Acc:421324]	411.492	-0.399062	0.146625	-2.72166	0.00649557	0.0177605	410.407	361.107	421.751	255.394	320	361.085	458.12	519.6	461.766	499.212	331.645	537.817
ENSGALG00000016288	IL1RAPL1	interleukin 1 receptor accessory protein like 1 [Source:NCBI gene;Acc:427993]	90.244	-0.471044	0.174379	-2.70126	0.00690772	0.0187503	77.2776	92.1085	68.5345	64.4453	63.3216	88.1163	87.1145	102.173	92.1855	124.597	87.9193	135.134
ENSGALG00000012801	LY86	lymphocyte antigen 86 [Source:NCBI gene;Acc:420872]	27.0177	-1.0342	0.38934	-2.65629	0.00790051	0.0210559	14.6201	32.4473	22.1419	17.9015	13.5689	5.74671	58.418	26.1983	56.1494	22.2789	31.1613	23.5805
ENSGALG00000040917	PIK3R4	phosphoinositide-3-kinase regulatory subunit 4 [Source:NCBI gene;Acc:428449]	852.32	-0.225095	0.0854937	-2.63289	0.0084663	0.022338	781.131	817.463	754.934	749.474	733.852	878.29	841.424	901.223	828.832	1004.2	910.355	1026.66
ENSGALG00000035065	FAM110B	family with sequence similarity 110 member B [Source:NCBI gene;Acc:421134]	591.252	-0.321601	0.122292	-2.62978	0.00854413	0.0225126	596.291	573.585	559.874	428.442	548.41	446.328	650.797	606.055	522.943	682.394	704.468	775.436
ENSGALG00000015377	PHLDB2	pleckstrin homology like domain family B member 2 [Source:NCBI gene;Acc:418418]	296.457	-0.780276	0.297744	-2.62063	0.00877683	0.0230107	236.01	245.972	261.485	95.4745	281.555	188.684	505.264	496.895	540.542	241.767	149.129	314.709
ENSGALG00000037773	ST3GAL1	ST3 beta-galactoside alpha-2,3-sialyltransferase 1 [Source:NCBI gene;Acc:396140]	53.8731	-0.497269	0.193245	-2.57326	0.0100746	0.0258676	52.2146	41.8675	51.6645	35.8029	47.4912	39.2692	71.7414	55.8898	67.044	61.8858	44.5161	77.0901
ENSGALG00000016361	FAM110C	family with sequence similarity 110 member C [Source:NCBI gene;Acc:100859913]	44.0296	-0.810845	0.316913	-2.55857	0.0105103	0.0268279	31.3288	50.241	29.5226	14.3212	39.576	26.818	29.7214	44.5372	41.0645	79.2138	56.7581	85.2526
ENSGALG00000032789	TBX18	T-box 18 [Source:NCBI gene;Acc:395104]	144.363	-1.17565	0.473812	-2.48127	0.0130917	0.0322801	75.1891	144.443	120.199	68.0255	70.106	53.636	331.035	306.52	315.107	70.9623	70.1129	107.019
ENSGALG00000030140	CCDC3	coiled-coil domain containing 3 [Source:NCBI gene;Acc:769832]	28.3377	-0.7851	0.319354	-2.4584	0.0139558	0.0341159	8.35434	30.354	16.87	23.8686	23.7456	22.0291	35.8707	41.9173	24.3035	43.7326	20.0323	48.9749
ENSGALG00000040266	GLI3	GLI family zinc finger 3 [Source:NCBI gene;Acc:420769]	72.442	-0.566966	0.23065	-2.45813	0.0139664	0.0341274	81.4548	54.4278	57.9907	44.1569	55.4064	57.4671	74.816	83.8347	121.517	106.444	45.629	86.1596
ENSGALG00000011447	GADL1	glutamate decarboxylase like 1 [Source:NCBI gene;Acc:100857134]	293.059	-0.469012	0.19296	-2.43061	0.0150733	0.0364077	249.586	317.146	230.909	139.631	205.795	330.436	414.05	390.355	252.253	325.107	349.452	311.988
ENSGALG00000016470	KCNS3	potassium voltage-gated channel modifier subfamily S member 3 [Source:NCBI gene;Acc:428653]	37.7735	-0.651717	0.269471	-2.41851	0.0155844	0.0374551	40.7274	37.6808	21.0875	20.2883	16.9611	39.2692	33.8209	42.7906	54.4733	61.0606	43.4032	41.7194
ENSGALG00000011078	PTPN13	protein tyrosine phosphatase, non-receptor type 13 [Source:NCBI gene;Acc:422591]	275.474	-0.483537	0.204397	-2.36568	0.017997	0.0422667	183.795	338.08	241.452	227.945	206.926	181.022	299.264	322.239	512.887	281.374	225.919	284.78
ENSGALG00000007956	PLXDC2	plexin domain containing 2 [Source:NCBI gene;Acc:420511]	626.43	-0.26955	0.115454	-2.3347	0.0195592	0.0453841	623.443	603.939	600.995	406.96	517.88	654.168	623.125	724.821	700.61	733.553	661.064	666.603
ENSGALG00000030115	WISP1	WNT1 inducible signaling pathway protein 1 [Source:NCBI gene;Acc:420322]	35.3174	-0.715461	0.307	-2.33049	0.0197802	0.0457749	28.1959	24.0738	29.5226	20.2883	22.6149	35.4381	43.0448	51.5234	59.5016	47.0332	48.9677	13.6041
ENSGALG00000009755	LRIG3	leucine rich repeats and immunoglobulin like domains 3 [Source:NCBI gene;Acc:417813]	92.0358	-0.540869	0.233652	-2.31485	0.0206214	0.0474252	72.0562	84.7817	82.2414	58.4781	96.1131	56.5094	136.309	150.204	138.278	70.1372	76.7903	82.5318

## Sheet: Cerebral cortex of LXFC-WL
	Shared genes betweein DEGs and selective sweeps in cerebral cortex of LXFC-WL
ID	name	description	baseMean	log2FoldChange	lfcSE	stat	pvalue	padj	W1B	W2B	W3B	W4B	W5B	W6B	F1B	F2B	F3B	F4B	F5B	F6B
ENSGALG00000017036	LHFPL6	lipoma HMGIC fusion partner-like 1 [Source:NCBI gene;Acc:418889]	808.521	0.531587	0.110103	4.82809	1.37851e-06	4.57391e-05	1090.94	864.028	958.713	1050.53	743.595	1025.49	660.315	638.439	594.888	639.788	607.157	828.363
ENSGALG00000006459	CCDC174	coiled-coil domain containing 174 [Source:NCBI gene;Acc:416044]	389.056	0.352058	0.0783685	4.49234	7.04444e-06	0.000163514	467.884	403.287	433.516	408.365	471.275	433.679	375.783	350.157	322.538	344.129	319.48	338.573
ENSGALG00000029794	AKAP7	A-kinase anchoring protein 7 [Source:NCBI gene;Acc:426926]	282.857	0.498625	0.113995	4.37412	1.21925e-05	0.000252147	386.152	307.161	314.332	293.025	360.606	329.452	196.873	188.438	254.636	240.267	255.151	268.196
ENSGALG00000016014	RCAN1	regulator of calcineurin 1 [Source:NCBI gene;Acc:418510]	1224.55	0.34731	0.0829626	4.18634	2.83485e-05	0.000490357	1378.78	1392.17	1318.88	1354.98	1356.63	1432.82	1286.86	881.721	1150.66	1078.08	1008.31	1054.71
ENSGALG00000005687	CUEDC2	CUE domain containing 2 [Source:NCBI gene;Acc:423761]	1148.96	0.278919	0.0688765	4.04955	5.13162e-05	0.000773078	1347.98	1364.55	1229.82	1264.58	1141.51	1213.58	1120.16	977.346	1068.73	1064.93	1063.25	931.076
ENSGALG00000014695	CLCN1	chloride voltage-gated channel 1 [Source:NCBI gene;Acc:427949]	36.6657	0.793549	0.23647	3.35582	0.00079131	0.00660228	41.458	54.1399	45.8401	58.1894	38.5476	41.9303	38.0813	22.5001	30.261	30.4661	22.407	16.1678
ENSGALG00000014261	UCHL1	ubiquitin C-terminal hydrolase L1 [Source:NCBI gene;Acc:770302]	12592.9	0.279839	0.090687	3.08577	0.00203026	0.0136912	16158	12619	15421.9	13325.4	11099.2	14239.5	11821.7	11378	12476.4	10871.6	10244.3	11460.1
ENSGALG00000040167	TPD52	tumor protein D52 [Source:NCBI gene;Acc:770339]	457.112	0.382205	0.124614	3.06712	0.00216135	0.0143613	403.92	449.692	491.144	536.173	719.97	503.163	384.406	388.126	355.752	406.446	406.217	440.335
ENSGALG00000009743	RPAP3	RNA polymerase II associated protein 3 [Source:NCBI gene;Acc:417811]	759.023	0.226028	0.0739147	3.05796	0.00222851	0.0146982	922.738	753.539	874.891	836.472	778.413	746.359	749.411	665.158	707.075	709.722	648.357	716.139
ENSGALG00000031139	LSM3	LSM3 homolog, U6 small nuclear RNA and mRNA degradation associated [Source:NCBI gene;Acc:416040]	203.905	0.390957	0.138264	2.82762	0.00468958	0.0257404	240.457	220.979	243.607	229.64	206.416	243.196	169.57	244.688	183.78	140.56	190.821	133.147
ENSGALG00000015211	DTNA	dystrobrevin alpha [Source:NCBI gene;Acc:421104]	1668.51	-0.356981	0.0513145	-6.95672	3.4829e-12	1.02746e-09	1342.06	1496.03	1514.03	1452.66	1432.48	1541.84	1901.19	1892.82	1913.09	1923.52	1778.83	1833.62
ENSGALG00000040109	LARP1	La ribonucleoprotein domain family member 1 [Source:NCBI gene;Acc:416258]	2508.48	-0.510881	0.0804355	-6.35144	2.13309e-10	3.32782e-08	1744.79	2103.72	2227.83	2237.17	2111.41	1987.5	2631.92	2965.79	2688.07	2950.37	3290.94	3162.23
ENSGALG00000016628	NLGN4Y	neuroligin 4, Y-linked [Source:NCBI gene;Acc:428006]	1379.19	-0.49857	0.0802936	-6.20933	5.32102e-10	7.64013e-08	973.672	1157.93	1165.65	1184.57	1194.98	1178.84	1484.45	1875.94	1654.76	1656.25	1599.57	1423.72
ENSGALG00000013189	LPCAT1	lysophosphatidylcholine acyltransferase 1 [Source:NCBI gene;Acc:420974]	702.783	-0.503967	0.0857524	-5.877	4.17781e-09	4.18425e-07	523.556	578.965	522.577	621.379	593.136	642.132	806.174	982.971	772.764	754.729	842.792	792.223
ENSGALG00000019384	MAPK12	mitogen-activated protein kinase 12 [Source:NCBI gene;Acc:769763]	233.197	-1.00208	0.173167	-5.78678	7.17479e-09	6.53994e-07	178.862	165.734	112.636	164.177	152.947	159.335	378.657	170.157	341.728	366.978	299.965	307.188
ENSGALG00000009805	PPM1H	protein phosphatase, Mg2+/Mn2+ dependent 1H [Source:NCBI gene;Acc:771760]	842.456	-0.454807	0.0807468	-5.63251	1.77609e-08	1.42659e-06	676.358	650.783	732.132	781.4	712.509	709.221	953.469	998.44	814.096	965.914	1030	1085.15
ENSGALG00000034024	RAPGEF5	Rap guanine nucleotide exchange factor 5 [Source:NCBI gene;Acc:100857462]	1099.99	-0.453244	0.0812239	-5.58018	2.40269e-08	1.82167e-06	902.601	973.413	783.211	972.593	998.507	941.634	1271.05	1262.82	1278.34	1317.66	1416.7	1081.34
ENSGALG00000002759	PEAK1	pseudopodium enriched atypical kinase 1 [Source:NCBI gene;Acc:100857260]	2397.05	-0.672483	0.12088	-5.56322	2.64846e-08	1.98025e-06	1430.89	1897.11	2140.08	1836.08	2138.77	1643.67	2592.4	3830.64	2485.1	2880.43	2844.24	3045.26
ENSGALG00000016379	SMS	spermine synthase [Source:NCBI gene;Acc:418602]	2768.61	-0.300465	0.0560334	-5.36225	8.21921e-08	4.99463e-06	2722.02	2542.36	2434.76	2383.69	2389.95	2415.18	3210.32	2995.32	2817.97	3040.38	3026.39	3244.98
ENSGALG00000016284	TAB3	TGF-beta activated kinase 1/MAP3K7 binding protein 3 [Source:NCBI gene;Acc:418588]	741.095	-0.429613	0.0801623	-5.35928	8.35537e-08	5.03962e-06	570.937	627.581	631.283	669.178	640.387	649.32	860.781	895.784	798.596	992.226	791.473	765.594
ENSGALG00000012044	ANK2	ankyrin 2 [Source:NCBI gene;Acc:422689]	14291.2	-0.37806	0.0706668	-5.3499	8.80042e-08	5.2884e-06	11069.3	12774.8	11906.6	13052.1	13356.1	12410.2	14450.8	18504.9	15154.1	16488.4	16141	16185.9
ENSGALG00000039735	EML1	echinoderm microtubule associated protein like 1 [Source:NCBI gene;Acc:423452]	759.578	-0.368783	0.0697845	-5.28459	1.25986e-07	7.02445e-06	682.281	733.651	640.452	619.301	656.553	643.33	782.463	876.096	873.88	875.208	801.592	930.125
ENSGALG00000026119	MN1	MN1 proto-oncogene, transcriptional regulator [Source:NCBI gene;Acc:416911]	1587.13	-0.550076	0.10724	-5.12942	2.9064e-07	1.35897e-05	1016.31	1272.84	1673.82	1322.77	1263.37	1178.84	1838.68	2091.1	1631.88	1904.82	1814.97	2036.19
ENSGALG00000035916	SHANK2	SH3 and multiple ankyrin repeat domains 2 [Source:NCBI gene;Acc:428858]	1764.02	-0.46669	0.0915225	-5.09918	3.41131e-07	1.55038e-05	1242.56	1813.13	1386.99	1535.78	1313.11	1592.15	1918.43	2181.1	1975.09	1974.76	2207.45	2027.63
ENSGALG00000016868	NALCN	sodium leak channel, non-selective [Source:NCBI gene;Acc:418770]	1289.44	-0.369236	0.0730204	-5.05661	4.26771e-07	1.8465e-05	1075.54	1119.26	1066.11	1181.45	1091.77	1215.98	1389.61	1556.72	1374.29	1632.01	1490.43	1280.11
ENSGALG00000011145	TRIL	TLR4 interactor with leucine rich repeats [Source:NCBI gene;Acc:428436]	974.321	-0.530615	0.105427	-5.03299	4.82891e-07	2.04567e-05	726.108	666.252	729.512	933.108	959.959	770.319	1176.21	961.878	1315.99	1177.1	1121.8	1153.62
ENSGALG00000041437	NALF2	family with sequence similarity 155 member B [Source:NCBI gene;Acc:769051]	563.571	-0.52534	0.107907	-4.86846	1.1247e-06	3.95766e-05	351.801	476.21	446.613	571.503	465.058	457.639	567.627	753.752	646.553	661.946	694.617	669.538
ENSGALG00000016768	LONRF2	LON peptidase N-terminal domain and ring finger 2 [Source:HGNC Symbol;Acc:HGNC:24788]	205.182	-0.56637	0.117816	-4.80723	1.53033e-06	4.956e-05	146.88	195.566	146.688	161.06	185.277	158.137	233.517	210.938	295.23	223.649	252.259	252.979
ENSGALG00000011294	THRB	thyroid hormone receptor beta [Source:NCBI gene;Acc:396431]	556.409	-0.441968	0.0929677	-4.75399	1.99437e-06	6.06825e-05	401.551	493.888	468.879	421.873	519.771	522.332	599.241	718.596	568.317	614.169	645.466	702.824
ENSGALG00000016529	CDKL5	cyclin dependent kinase like 5 [Source:NCBI gene;Acc:428001]	1430.23	-0.531836	0.112075	-4.74537	2.08126e-06	6.27666e-05	883.649	1162.35	1282.21	1113.91	1433.72	1139.31	1521.81	1982.82	1487.22	1599.47	1685.58	1870.71
ENSGALG00000031293	SLCO1A2	solute carrier organic anion transporter family member 1A2 [Source:NCBI gene;Acc:418190]	180.849	-0.937794	0.197864	-4.73958	2.14157e-06	6.43463e-05	133.85	148.056	96.919	169.373	106.938	88.6526	173.162	216.563	204.447	352.438	269.607	210.182
ENSGALG00000014689	FAM131B	family with sequence similarity 131 member B [Source:HGNC Symbol;Acc:HGNC:22202]	454.692	-0.56598	0.119554	-4.73409	2.20044e-06	6.5871e-05	281.915	344.727	322.19	405.247	481.223	361.798	521.642	638.439	537.318	511.692	499.459	550.657
ENSGALG00000009466	SEC23IP	SEC23 interacting protein [Source:NCBI gene;Acc:423934]	641.778	-0.431555	0.0940285	-4.58962	4.44052e-06	0.000113282	516.449	580.07	521.267	525.782	557.075	572.648	649.538	933.753	670.91	709.03	773.402	691.412
ENSGALG00000017229	FAT3	FAT atypical cadherin 3 [Source:NCBI gene;Acc:395167]	1096.46	-0.684185	0.150347	-4.55071	5.34646e-06	0.000132437	560.276	840.825	725.583	978.828	1142.75	797.873	1169.02	1414.69	1244.39	1122.4	1579.33	1581.59
ENSGALG00000012322	KCTD16	potassium channel tetramerization domain containing 16 [Source:NCBI gene;Acc:427644]	2115.23	-0.319172	0.0702231	-4.54511	5.49053e-06	0.000134976	1763.74	2130.24	1901.71	1984.67	1672.47	1834.15	2282	2583.29	2171.41	2299.5	2386.71	2372.86
ENSGALG00000041573	BPNT2	inositol monophosphatase domain containing 1 [Source:NCBI gene;Acc:421132]	662.245	-0.399171	0.0881648	-4.52756	5.96683e-06	0.000143213	469.068	542.504	581.514	652.552	609.301	571.45	677.56	734.065	763.907	714.569	803.038	827.412
ENSGALG00000004813	IARS1	isoleucyl-tRNA synthetase [Source:NCBI gene;Acc:415957]	1416.79	-0.399968	0.0887631	-4.50601	6.60565e-06	0.000155157	1281.65	1247.43	1250.78	1219.9	1129.07	1194.41	1648.27	2058.76	1451.79	1556.54	1471.63	1491.24
ENSGALG00000042798	GDAP1	ganglioside induced differentiation associated protein 1 [Source:NCBI gene;Acc:420191]	670.744	-0.417779	0.0935954	-4.46367	8.05686e-06	0.000183091	523.556	513.776	677.124	566.307	564.536	599.004	742.944	900.002	805.977	785.195	707.627	662.88
ENSGALG00000028423	HS2ST1	heparan sulfate 2-O-sulfotransferase 1 [Source:NCBI gene;Acc:395140]	777.713	-0.384827	0.0865568	-4.44594	8.7508e-06	0.00019291	700.049	715.972	677.124	722.171	507.336	723.597	828.448	874.69	918.902	882.825	894.111	887.328
ENSGALG00000009992	ARHGAP5	Rho GTPase activating protein 5 [Source:NCBI gene;Acc:428883]	969.786	-0.437485	0.10128	-4.31954	1.56354e-05	0.000308244	644.377	828.672	783.211	951.812	862.969	868.556	1204.95	1300.78	1039.95	1144.56	988.076	1019.52
ENSGALG00000031700	TRPS1	transcriptional repressor GATA binding 1 [Source:NCBI gene;Acc:420289]	120.422	-0.603959	0.141418	-4.27072	1.94839e-05	0.000362946	104.237	109.385	78.583	109.105	98.2342	74.2765	137.236	129.375	173.447	159.947	140.947	130.294
ENSGALG00000016258	SYTL5	synaptotagmin like 5 [Source:NCBI gene;Acc:427990]	91.9438	-0.879743	0.211951	-4.1507	3.31467e-05	0.000555583	42.6426	53.035	70.7247	84.1667	82.0691	56.3064	117.836	115.313	173.447	126.019	99.0244	82.7412
ENSGALG00000003126	ERBB4	erb-b2 receptor tyrosine kinase 4 [Source:NCBI gene;Acc:395671]	1967	-0.488896	0.12404	-3.94144	8.09924e-05	0.0011127	1102.78	1884.95	1445.93	1956.62	1780.65	1649.66	1983.82	2161.41	2326.41	2354.2	2618	2339.58
ENSGALG00000030280	PABPC1	poly(A) binding protein cytoplasmic 1 [Source:NCBI gene;Acc:430997]	5747.91	-0.229403	0.0589681	-3.8903	0.000100122	0.00131638	5403.76	5836.06	5396.03	4886.87	4906.74	5316.76	5972.3	6754.24	5897.21	6283.64	6190.83	6130.45
ENSGALG00000000761	TSKU	tsukushi, small leucine rich proteoglycan [Source:NCBI gene;Acc:419088]	221.199	-0.844935	0.217429	-3.88603	0.000101897	0.00133437	185.969	108.28	130.972	263.93	139.269	118.603	277.347	402.189	317.372	201.492	282.617	226.349
ENSGALG00000016481	PUM2	pumilio RNA binding family member 2 [Source:NCBI gene;Acc:421961]	1041.81	-0.237951	0.0621416	-3.82918	0.000128573	0.00159488	939.321	988.881	880.13	927.912	979.855	1017.11	1071.31	1181.25	1031.09	1182.64	1151.43	1150.77
ENSGALG00000012010	NDST3	N-deacetylase and N-sulfotransferase 3 [Source:NCBI gene;Acc:428769]	589.925	-0.351404	0.0938384	-3.74478	0.000180552	0.00209329	453.67	590.014	437.445	587.089	527.232	515.143	619.36	622.97	699.694	700.028	720.638	605.818
ENSGALG00000003705	VPS13C	vacuolar protein sorting 13 homolog C [Source:NCBI gene;Acc:415376]	1303.41	-0.308005	0.0827077	-3.72401	0.000196081	0.00221856	1049.48	1273.94	1134.21	1130.54	1191.24	1204	1506.73	1701.57	1329.27	1474.84	1243.23	1401.84
ENSGALG00000028685	SEMA5A	semaphorin 5A [Source:NCBI gene;Acc:420931]	1122.69	-0.687125	0.185165	-3.71088	0.000206544	0.00230797	809.024	977.832	823.812	980.906	478.736	1091.39	1366.62	1342.97	1893.9	1485.92	1350.92	870.209
ENSGALG00000029709	INPP4A	inositol polyphosphate-4-phosphatase type I A [Source:NCBI gene;Acc:418690]	2329.52	-0.274196	0.0746054	-3.67528	0.000237591	0.00256994	1847.84	2118.08	2235.69	2053.25	2233.27	2163.6	2616.11	2666.26	2119.01	2652.63	2576.08	2672.44
ENSGALG00000035472	ZNF292	zinc finger protein 292 [Source:NCBI gene;Acc:421828]	514.204	-0.300869	0.0821526	-3.66232	0.000249942	0.00266131	402.735	534.769	407.322	465.515	482.467	472.015	591.338	552.658	555.77	603.783	563.789	538.293
ENSGALG00000013209	SLC39A6	solute carrier family 39 member 6 [Source:NCBI gene;Acc:420984]	709.803	-0.326985	0.0895817	-3.65013	0.000262103	0.00275607	614.764	657.413	574.966	670.217	614.275	640.934	747.256	943.596	732.908	879.363	680.161	761.789
ENSGALG00000015353	BBX	BBX, HMG-box containing [Source:NCBI gene;Acc:418407]	248.533	-0.451826	0.12465	-3.62477	0.000289214	0.00298316	145.695	205.511	195.148	254.578	236.259	221.631	246.451	285.47	290.063	294.967	313.698	292.923
ENSGALG00000011705	BRF1	BRF1, RNA polymerase III transcription initiation factor 90 kDa subunit [Source:NCBI gene;Acc:423503]	296.248	-0.325987	0.0901409	-3.61641	0.000298714	0.00306168	242.826	272.909	265.873	271.204	261.129	258.77	319.021	376.876	295.23	298.429	333.214	359.496
ENSGALG00000015605	BACH2	BTB domain and CNC homolog 2 [Source:NCBI gene;Acc:421809]	152.744	-0.513739	0.142311	-3.60997	0.000306227	0.00311703	107.791	130.378	120.494	102.87	170.355	122.197	144.422	212.344	194.852	171.718	184.316	171.189
ENSGALG00000016053	DYRK1A	dual specificity tyrosine phosphorylation regulated kinase 1A [Source:NCBI gene;Acc:395233]	500.207	-0.290311	0.0828374	-3.50459	0.000457315	0.00428898	502.235	455.217	419.109	473.828	447.649	400.135	548.227	592.033	555.032	604.475	505.241	499.3
ENSGALG00000033051	CAMK1D	calcium/calmodulin dependent protein kinase ID [Source:NCBI gene;Acc:425522]	1139.62	-0.513491	0.155043	-3.31194	0.000926522	0.00749393	628.978	1083.9	872.271	979.867	1247.2	818.24	1137.41	1792.97	1276.87	1080.85	1371.16	1385.68
ENSGALG00000016221	EFHC2	EF-hand domain containing 2 [Source:NCBI gene;Acc:418559]	46.8486	-0.856344	0.260812	-3.28337	0.00102574	0.00809073	33.1664	36.4615	36.6721	48.8375	17.4086	26.3562	39.5183	74.5315	59.0459	83.7818	45.5368	60.8671
ENSGALG00000027905	CSRNP1	cysteine and serine rich nuclear protein 1 [Source:NCBI gene;Acc:420425]	416.26	-0.357955	0.109357	-3.27328	0.00106306	0.00833242	291.391	445.273	415.18	359.527	329.52	351.016	462.005	388.126	507.057	471.532	498.013	476.475
ENSGALG00000014873	GJA1	gap junction protein alpha 1 [Source:NCBI gene;Acc:395278]	5732.93	-0.32266	0.0990719	-3.25683	0.00112664	0.00872187	5476.02	5330.02	4667.83	6248.08	4299.92	4542.85	6532.74	6783.77	6513.51	6732.32	6458.27	5209.84
ENSGALG00000025851	GPRIN3	GPRIN family member 3 [Source:NCBI gene;Acc:428740]	272.962	-0.466718	0.144003	-3.24104	0.00119096	0.00910615	165.832	226.504	238.368	322.12	203.929	216.839	263.695	343.126	340.99	320.587	354.898	278.657
ENSGALG00000015375	PLCXD2	phosphatidylinositol specific phospholipase C X domain containing 2 [Source:NCBI gene;Acc:418417]	265.363	-0.444985	0.137325	-3.24037	0.00119376	0.00911588	187.153	279.539	176.812	266.008	253.668	182.097	255.073	354.376	299.658	292.198	314.421	323.356
ENSGALG00000042552	TJP1	tight junction protein 1 [Source:NCBI gene;Acc:415388]	1926.01	-0.333921	0.103242	-3.23435	0.00121919	0.00923609	1679.64	2079.41	1318.88	1986.75	1579.21	1577.78	1934.24	2113.6	2107.2	2166.56	2237.81	2331.02
ENSGALG00000004959	IRS1	uncharacterized LOC107051846 [Source:NCBI gene;Acc:107051846]	305.86	-0.32182	0.0996464	-3.22962	0.00123956	0.00933261	304.421	274.014	242.298	274.321	273.564	262.364	357.102	340.313	385.275	279.042	359.957	317.65
ENSGALG00000043690	ECRG4	chromosome 1 open reading frame, human C2orf40 [Source:NCBI gene;Acc:771055]	37.3971	-1.06296	0.334191	-3.1807	0.0014692	0.0106992	30.7974	19.8881	23.5749	38.4465	16.1651	16.7721	79.7552	35.1563	36.9037	69.9336	58.5473	22.8252
ENSGALG00000034253	ZNF644	zinc finger protein 644 [Source:NCBI gene;Acc:424510]	754.493	-0.241507	0.0768644	-3.14199	0.00167804	0.0118633	698.864	704.923	606.399	688.92	770.952	675.677	850.003	871.877	749.883	861.36	731.48	843.58
ENSGALG00000004821	PTPN11	protein tyrosine phosphatase, non-receptor type 11 [Source:NCBI gene;Acc:395815]	1067.2	-0.218785	0.0696375	-3.14177	0.00167931	0.0118669	918	1052.97	902.395	1040.13	1030.84	971.585	1159.68	1146.1	1043.64	1077.39	1230.22	1233.51
ENSGALG00000038834	MAGI2	membrane associated guanylate kinase, WW and PDZ domain containing 2 [Source:NCBI gene;Acc:417729]	2690.5	-0.191958	0.0613918	-3.12678	0.00176735	0.0123937	2297.96	2687.11	2489.77	2503.18	2520.52	2567.33	2812.99	2953.13	2679.95	2757.18	2787.14	3229.76
ENSGALG00000011235	GALNT15	polypeptide N-acetylgalactosaminyltransferase 15 [Source:NCBI gene;Acc:420642]	613.848	-0.345952	0.111511	-3.10239	0.00191964	0.0131763	434.717	496.098	568.417	576.698	571.996	597.806	607.864	645.471	844.357	723.57	725.697	573.482
ENSGALG00000009052	LBH	limb bud and heart development [Source:NCBI gene;Acc:421301]	619.019	-0.239321	0.0779494	-3.07021	0.00213912	0.0142652	537.77	536.979	577.585	602.675	624.222	528.322	745.1	637.033	650.243	649.482	612.217	726.601
ENSGALG00000009303	ENAH	enabled homolog (Drosophila) [Source:NCBI gene;Acc:374180]	826.398	-0.250891	0.0819348	-3.06207	0.00219808	0.0145448	637.269	766.797	713.796	835.433	751.056	821.834	828.448	885.94	839.19	916.753	909.29	1010.96
ENSGALG00000033295	CAV2	caveolin 2 [Source:NCBI gene;Acc:417772]	92.7713	-0.706417	0.233212	-3.02907	0.00245305	0.0158434	54.4877	88.3916	61.5567	109.105	29.8433	79.0685	145.859	101.25	111.449	112.171	119.263	100.811
ENSGALG00000009540	YAF2	YY1 associated factor 2 [Source:NCBI gene;Acc:417790]	618.11	-0.384276	0.127138	-3.0225	0.00250696	0.0160963	548.431	591.119	478.047	523.704	508.579	564.262	694.085	793.127	507.795	589.935	706.182	912.055
ENSGALG00000011320	TMCC3	transmembrane and coiled-coil domain family 3 [Source:NCBI gene;Acc:417905]	121.994	-0.534665	0.177356	-3.01465	0.00257277	0.0164149	68.7019	114.909	68.1053	126.77	128.077	91.0486	121.429	130.782	154.996	173.795	144.561	140.755
ENSGALG00000046032	CD83	CD83 molecule [Source:NCBI gene;Acc:420838]	31.4789	-0.770201	0.257706	-2.98868	0.00280182	0.0174979	28.4284	26.5175	15.7166	17.6646	27.3564	23.9602	45.985	32.3438	36.9037	27.0041	39.7543	56.1118
ENSGALG00000009791	PROX1	prospero homeobox 1 [Source:NCBI gene;Acc:395802]	71.4811	-0.773162	0.261606	-2.95545	0.00312216	0.0190082	36.72	36.4615	45.8401	76.8931	78.3387	43.1283	63.9478	63.2814	109.235	138.482	87.4595	77.9859
ENSGALG00000012909	C5orf22	chromosome 2 open reading frame, human C5orf22 [Source:NCBI gene;Acc:420910]	187.422	-0.352433	0.124194	-2.83777	0.00454296	0.025174	158.725	181.203	159.785	140.278	176.573	172.513	202.621	195.469	275.302	191.798	189.375	205.426
ENSGALG00000034274	GRAMD4	GRAM domain containing 4 [Source:NCBI gene;Acc:425953]	419.622	-0.290678	0.106033	-2.7414	0.00611782	0.0316624	330.48	395.553	345.765	432.264	394.18	365.392	392.309	426.095	445.797	459.069	471.27	577.286
ENSGALG00000006575	VIPR2	vasoactive intestinal peptide receptor 2 [Source:NCBI gene;Acc:420453]	93.3621	-0.706696	0.259714	-2.72105	0.00650744	0.0331625	58.0413	49.7203	130.972	81.0495	68.3909	38.3363	125.74	112.5	78.9739	165.486	108.421	102.713
ENSGALG00000016054	KCNJ6	potassium inwardly rectifying channel subfamily J member 6 [Source:NCBI gene;Acc:427983]	615.141	-0.26153	0.0961764	-2.71927	0.00654257	0.0333082	592.258	664.042	514.719	516.431	483.71	582.232	692.648	767.815	569.793	664.023	681.606	652.419
ENSGALG00000035462	IREB2	iron responsive element binding protein 2 [Source:NCBI gene;Acc:427490]	1101.83	-0.152991	0.0563661	-2.71424	0.00664271	0.0336912	1067.25	1082.8	944.306	1100.4	981.098	1081.8	1168.31	1182.66	1171.32	1164.64	1163.72	1113.68
ENSGALG00000016739	HERC2	HECT and RLD domain containing E3 ubiquitin protein ligase 2 [Source:NCBI gene;Acc:418682]	7538.61	-0.198989	0.0733549	-2.71268	0.00667407	0.0338079	6963.77	7082.38	6369.15	7104.3	7448.39	7140.13	7456.75	9705.96	7397.72	7937.81	7754.99	8101.98
ENSGALG00000000755	ACER3	alkaline ceramidase 3 [Source:NCBI gene;Acc:419087]	360.539	-0.299835	0.110874	-2.70429	0.00684505	0.0343948	315.081	317.105	234.439	374.074	385.476	312.68	418.894	382.501	436.202	395.367	378.028	376.615
ENSGALG00000016913	SLAIN1	SLAIN motif family member 1 [Source:NCBI gene;Acc:418807]	426.038	-0.255638	0.10038	-2.5467	0.0108746	0.0488484	406.289	324.839	385.057	351.214	442.676	420.501	460.568	454.22	419.226	459.761	430.792	557.314

## Sheet: Midbrain of LXFC-WL
Shared genes betweein DEGs and selective sweeps in midbrain of LXFC-WL
ID	name	description	baseMean	log2FoldChange	lfcSE	stat	pvalue	padj	W1M	W2M	W3M	W4M	W5M	W6M	F1M	F2M	F3M	F4M	F5M	F6M
ENSGALG00000036790	RPS27A	ribosomal protein S27a [Source:NCBI gene;Acc:395796]	3541.46	1.09154	0.137493	7.93889	2.03999e-15	7.12114e-14	4686.66	4764.63	6578.29	4294.44	4776.06	3823.08	2288.87	2551.53	2055.59	1893.16	2703.63	2081.51
ENSGALG00000009983	NUBPL	nucleotide binding protein like [Source:NCBI gene;Acc:423312]	409.084	0.665248	0.0931561	7.14122	9.25042e-13	1.81253e-11	495.914	504.631	494.221	505.165	465.089	543.591	369.568	323.287	274.688	283.729	325.355	323.77
ENSGALG00000013191	NDUFS6	NADH:ubiquinone oxidoreductase subunit S6 [Source:NCBI gene;Acc:420976]	792.913	0.795766	0.11469	6.93842	3.9652e-12	6.64547e-11	958.041	928.782	1079.4	1037.03	1081.81	949.966	514.537	577.919	500.413	503.863	753.685	629.503
ENSGALG00000052286	MGAT1	alpha-1,3-mannosyl-glycoprotein 2-beta-N-acetylglucosaminyltransferase [Source:HGNC Symbol;Acc:HGNC:7044]	667.975	1.02478	0.14913	6.87171	6.3438e-12	1.0234e-10	788.013	926.607	1297.47	749.738	870.133	742.029	399.174	500.573	375.102	410.918	489.676	466.265
ENSGALG00000017036	LHFPL6	lipoma HMGIC fusion partner-like 1 [Source:NCBI gene;Acc:418889]	1284.41	0.733892	0.108018	6.79414	1.08962e-11	1.63302e-10	1618.53	1421.45	1560.47	1636.18	1913.27	1474.56	919.837	782.146	918.668	991.421	1041.79	1134.55
ENSGALG00000011325	NDUFA12	NADH:ubiquinone oxidoreductase subunit A12 [Source:NCBI gene;Acc:417907]	730.601	0.925993	0.162495	5.6986	1.20792e-08	9.08686e-08	870.847	795.012	1244.87	1009.26	1005.49	816.97	430.822	529.252	400.828	433.747	729.585	500.536
ENSGALG00000034859	COMMD9	COMM domain containing 9 [Source:NCBI gene;Acc:423161]	786.553	0.533653	0.0992872	5.37484	7.66489e-08	4.82433e-07	970.03	880.929	1042.14	953.726	874.204	860.247	717.697	738.694	617.425	549.521	664.952	569.078
ENSGALG00000029794	AKAP7	A-kinase anchoring protein 7 [Source:NCBI gene;Acc:426926]	360.183	0.588213	0.110145	5.34037	9.27558e-08	5.73298e-07	485.015	420.888	359.434	363.121	464.071	502.426	299.126	274.62	277.177	275.576	291.396	309.34
ENSGALG00000036749	MRPS28	mitochondrial ribosomal protein S28 [Source:NCBI gene;Acc:770322]	631.147	0.778203	0.147408	5.27924	1.2972e-07	7.77898e-07	695.37	717.794	1008.17	734.786	896.593	729.363	497.181	467.55	362.654	406.026	629.897	428.387
ENSGALG00000038217	CD82	CD82 molecule [Source:NCBI gene;Acc:423172]	2749.7	0.469211	0.0929312	5.04901	4.44101e-07	2.41262e-06	2974.4	3028.87	3462.84	3383.43	3413.36	2894.23	2268.45	2450.72	2492.11	1845.87	2334.45	2447.67
ENSGALG00000031139	LSM3	LSM3 homolog, U6 small nuclear RNA and mRNA degradation associated [Source:NCBI gene;Acc:416040]	249.956	0.885431	0.181296	4.8839	1.04007e-06	5.24591e-06	309.538	246.878	416.417	343.897	360.266	268.101	187.847	233.775	120.331	153.279	210.331	148.808
ENSGALG00000003193	CRABP-I	cellular retinoic acid binding protein 1 [Source:NCBI gene;Acc:374211]	210.853	1.02891	0.213414	4.82121	1.42693e-06	7.01952e-06	213.625	229.477	363.817	287.293	414.204	188.938	109.237	142.524	107.053	141.864	190.612	141.593
ENSGALG00000043532	SBSPON	chromosome 2 open reading frame, human C8orf84 [Source:NCBI gene;Acc:420181]	43.5249	1.47735	0.330619	4.46844	7.87915e-06	3.35434e-05	37.0573	80.48	53.6959	59.8081	118.053	34.8321	26.5436	19.9882	23.2364	12.2297	23.0049	33.3691
ENSGALG00000028187	FUNDC1	FUN14 domain containing 1 [Source:NCBI gene;Acc:418558]	1514.56	0.389557	0.093314	4.17469	2.98387e-05	0.000112623	1566.22	1436.68	1879.36	1892.5	1852.21	1678.27	1270.01	1322.7	1299.58	1218.08	1501.89	1257.2
ENSGALG00000006506	C13H5orf15	chromosome 13 C5orf15 homolog [Source:NCBI gene;Acc:416321]	1954.09	0.37212	0.0892522	4.16931	3.05522e-05	0.000115035	2110.09	2229.51	2441.52	2298.34	2052.7	2095.2	1944.83	1791.98	1744.39	1400.71	1654.16	1685.59
ENSGALG00000039145	CA8	carbonic anhydrase 8 [Source:NCBI gene;Acc:421139]	695.42	0.649454	0.156874	4.13998	3.47342e-05	0.000129388	997.278	606.862	987.347	1019.94	645.221	839.136	628.878	611.812	487.965	433.747	515.968	570.882
ENSGALG00000009485	IMMP2L	inner mitochondrial membrane peptidase subunit 2 [Source:NCBI gene;Acc:417780]	153.005	0.711449	0.173367	4.10372	4.06566e-05	0.000149259	214.715	182.711	235.604	177.288	177.08	151.995	129.655	153.822	114.522	79.0854	124.884	94.6961
ENSGALG00000005393	ARF1	ADP ribosylation factor 1 [Source:NCBI gene;Acc:420398]	4030.57	0.306875	0.0783195	3.91824	8.91987e-05	0.00030573	4040.34	4108.83	4971.8	4796.4	4671.24	4155.57	3637.49	3775.16	3410.77	3345.23	3873.59	3580.41
ENSGALG00000007848	PTS	6-pyruvoyltetrahydropterin synthase [Source:NCBI gene;Acc:374144]	342.995	0.549519	0.140413	3.91359	9.09324e-05	0.000311097	365.124	343.671	564.355	377.005	408.097	386.319	260.331	292.87	228.215	291.067	331.928	266.953
ENSGALG00000004858	FICD	FIC domain containing [Source:NCBI gene;Acc:416889]	337.132	0.419649	0.107655	3.89809	9.69558e-05	0.000330302	353.135	393.699	451.484	427.201	334.823	354.654	276.666	271.144	328.629	261.715	305.637	286.794
ENSGALG00000040167	TPD52	tumor protein D52 [Source:NCBI gene;Acc:770339]	821.207	0.354552	0.0969493	3.65709	0.000255097	0.000791642	951.501	891.805	842.697	1011.4	935.266	895.079	824.892	639.622	656.429	768.025	807.364	630.405
ENSGALG00000005687	CUEDC2	CUE domain containing 2 [Source:NCBI gene;Acc:423761]	994.246	0.427393	0.116999	3.65295	0.000259246	0.000803173	1036.52	1002.74	1245.96	1263.45	1215.13	1076.63	919.837	726.527	716.179	853.633	1068.09	806.269
ENSGALG00000015812	SMIM8	small integral membrane protein 8 [Source:NCBI gene;Acc:421827]	78.8071	1.17644	0.331403	3.54987	0.000385416	0.00115395	128.611	73.9546	237.796	59.8081	83.4513	71.7752	43.899	46.9288	47.3027	52.9953	71.2057	27.9579
ENSGALG00000014261	UCHL1	ubiquitin C-terminal hydrolase L1 [Source:NCBI gene;Acc:770302]	6821.73	0.442991	0.128375	3.45075	0.000559032	0.00162596	8156.97	7354.13	8276.84	8123.22	7660.22	7592.34	5935.55	6373.62	3816.58	5373.73	7060.32	6137.21
ENSGALG00000004261	AQP9	aquaporin 9 [Source:NCBI gene;Acc:415402]	569.618	0.565388	0.173014	3.26787	0.0010836	0.00296337	489.375	659.066	595.038	775.37	982.08	578.424	368.547	412.799	539.417	449.237	415.184	570.882
ENSGALG00000012809	ECI2	enoyl-CoA delta isomerase 2 [Source:NCBI gene;Acc:420878]	592.431	0.398338	0.122719	3.24594	0.00117064	0.00317793	623.435	603.6	862.422	625.849	738.85	587.923	558.436	574.443	518.67	420.702	469.958	524.887
ENSGALG00000011967	MAD2L1	MAD2 mitotic arrest deficient-like 1 (yeast) [Source:NCBI gene;Acc:422675]	91.3366	0.650941	0.205869	3.16191	0.00156739	0.0041339	103.543	112.019	135.883	117.48	126.195	73.8862	59.2126	80.8218	56.4313	79.0854	101.879	49.6027
ENSGALG00000035182	CMKLR1	chemerin chemokine-like receptor 1 [Source:NCBI gene;Acc:425507]	223.598	0.584521	0.190843	3.06283	0.00219252	0.00561026	337.876	301.256	213.688	233.892	178.097	345.154	199.077	184.239	236.513	146.756	163.225	143.397
ENSGALG00000032984	MEX3B	mex-3 RNA binding family member B [Source:HGNC Symbol;Acc:HGNC:25297]	222.524	0.407194	0.136204	2.98958	0.00279361	0.00698158	272.48	274.067	209.304	260.593	251.372	253.324	164.366	176.417	155.186	181.815	243.195	228.172
ENSGALG00000030862	MED30	mediator complex subunit 30 [Source:NCBI gene;Acc:420284]	253.578	0.46224	0.158762	2.91152	0.00359671	0.00875605	276.84	290.38	337.517	286.225	327.699	242.769	224.599	191.191	147.717	184.261	284.823	248.915
ENSGALG00000032701	LY96	lymphocyte antigen 96 [Source:NCBI gene;Acc:420189]	36.6713	1.12018	0.395878	2.8296	0.00466067	0.0110389	71.9348	66.3416	61.3667	28.8361	26.4602	46.4428	43.899	33.893	22.4065	8.96844	8.76378	20.7429
ENSGALG00000028290	C1H21ORF91	chromosome 1 open reading frame, human C21orf91 [Source:NCBI gene;Acc:395489]	398.233	0.38523	0.141618	2.72022	0.00652394	0.0149533	449.048	565.535	416.417	463.513	413.186	397.93	429.802	282.442	393.359	313.08	381.225	273.266
ENSGALG00000034377	SLC30A8	solute carrier family 30 member 8 [Source:NCBI gene;Acc:420285]	48.4804	1.06725	0.398014	2.68143	0.00733074	0.016565	104.632	81.5675	90.9543	24.5641	39.6903	52.7759	34.7108	51.274	45.643	13.045	13.1457	29.7616
ENSGALG00000035031	HEY1	hes related family bHLH transcription factor with YRPW motif 1 [Source:NCBI gene;Acc:428365]	493.42	0.276395	0.10559	2.61763	0.0088542	0.01966	501.364	592.724	547.917	583.129	527.168	490.816	504.328	535.336	429.044	398.688	411.898	398.625
ENSGALG00000009747	ATP23	ATP23 metallopeptidase and ATP synthase assembly factor homolog [Source:NCBI gene;Acc:417812]	258.558	0.254146	0.0977536	2.59986	0.00932615	0.0205895	257.221	259.929	278.342	301.177	323.628	267.046	256.247	238.12	224.065	233.995	215.808	247.112
ENSGALG00000032400	UTP23	UTP23, small subunit processome component [Source:NCBI gene;Acc:420287]	99.9595	0.488983	0.192451	2.54082	0.0110592	0.0239478	75.2046	157.697	120.542	121.752	118.053	106.607	90.8607	107.762	69.7092	67.671	94.2107	69.4438
ENSGALG00000016740	OCA2	OCA2 melanosomal transmembrane protein [Source:NCBI gene;Acc:428009]	69.5757	0.62194	0.268827	2.31354	0.0206932	0.0418516	57.7658	80.48	78.9001	91.8482	108.894	87.6079	45.9408	32.1549	78.8378	52.18	88.7333	31.5654
ENSGALG00000014508	CD38	CD38 molecule [Source:NCBI gene;Acc:422827]	1731.8	0.383135	0.167285	2.29031	0.0220032	0.0441541	2441.42	1551.96	1765.39	2370.96	2205.35	1427.06	1644.68	1762.44	1585.06	1013.43	1432.88	1580.97
ENSGALG00000037257	HLX	H2.0 like homeobox [Source:NCBI gene;Acc:107052956]	31.8426	0.680641	0.297294	2.28946	0.0220529	0.044249	42.5069	70.6919	42.7375	25.6321	21.3717	32.721	24.5018	22.5953	21.5767	32.6125	20.814	24.3504
ENSGALG00000016379	SMS	spermine synthase [Source:NCBI gene;Acc:418602]	2166.96	-0.88936	0.103422	-8.59931	8.01968e-18	4.79525e-16	1578.21	1493.23	1188.98	1699.19	1439.03	1717.33	2749.3	2609.76	2543.56	2827.51	2962.16	3195.32
ENSGALG00000026119	MN1	MN1 proto-oncogene, transcriptional regulator [Source:NCBI gene;Acc:416911]	360.842	-1.45385	0.169317	-8.58654	8.96276e-18	5.25739e-16	198.366	225.126	116.158	232.824	154.69	231.158	553.331	544.895	522.819	587.025	400.943	562.765
ENSGALG00000016258	SYTL5	synaptotagmin like 5 [Source:NCBI gene;Acc:427990]	96.6594	-2.48384	0.289547	-8.57836	9.62394e-18	5.62742e-16	30.5178	33.7146	8.76668	48.0601	26.4602	28.499	126.592	165.12	180.082	182.63	98.5926	230.878
ENSGALG00000004813	IARS1	isoleucyl-tRNA synthetase [Source:NCBI gene;Acc:415957]	925.202	-0.736348	0.087466	-8.41868	3.80758e-17	1.96048e-15	646.323	694.955	667.363	749.738	667.611	738.862	1054.6	1087.18	1048.13	1342.01	1180.92	1224.74
ENSGALG00000009705	RYR3	ryanodine receptor 3 [Source:NCBI gene;Acc:396111]	874.836	-1.3323	0.163531	-8.14704	3.72927e-16	1.55689e-14	502.454	545.959	329.846	567.109	493.584	545.703	1055.62	1358.33	1241.49	1504.25	866.519	1487.18
ENSGALG00000016017	SLC4A11	solute carrier family 4 member 11 [Source:NCBI gene;Acc:422943]	519.656	-1.87231	0.230485	-8.12333	4.53581e-16	1.83973e-14	210.355	206.638	103.008	259.525	286.991	271.268	531.892	703.931	881.324	1108.01	683.575	989.348
ENSGALG00000016904	SLITRK6	SLIT and NTRK like family member 6 [Source:NCBI gene;Acc:418797]	49.3348	-1.91569	0.238936	-8.01757	1.07854e-15	3.96662e-14	22.8883	26.1016	17.5334	23.496	13.2301	21.1103	81.6725	58.2264	79.6677	85.6079	56.9646	105.518
ENSGALG00000033205	PHF20L1	PHD finger protein 20-like 1 [Source:NCBI gene;Acc:420323]	646.731	-0.800065	0.100786	-7.93829	2.04989e-15	7.14225e-14	493.734	516.594	401.075	474.193	488.496	458.095	832.039	767.372	869.706	973.484	707.676	778.311
ENSGALG00000035916	SHANK2	SH3 and multiple ankyrin repeat domains 2 [Source:NCBI gene;Acc:428858]	385.531	-1.6444	0.21221	-7.74893	9.26711e-15	2.81138e-13	243.052	249.053	88.7626	198.648	167.92	174.16	523.725	545.764	604.147	718.291	428.33	684.517
ENSGALG00000015211	DTNA	dystrobrevin alpha [Source:NCBI gene;Acc:421104]	886.293	-1.23684	0.161803	-7.64412	2.10379e-14	5.90845e-13	548.23	563.36	325.463	578.857	564.823	587.923	1136.27	1047.21	1289.62	1652.64	1019.89	1321.24
ENSGALG00000011294	THRB	thyroid hormone receptor beta [Source:NCBI gene;Acc:396431]	167.299	-1.79676	0.238642	-7.5291	5.10909e-14	1.33935e-12	89.3736	98.9686	33.9709	67.2841	56.9912	102.385	270.54	233.775	324.48	317.157	176.371	236.289
ENSGALG00000015605	BACH2	BTB domain and CNC homolog 2 [Source:NCBI gene;Acc:421809]	70.9989	-2.07541	0.277526	-7.47827	7.53065e-14	1.90174e-12	37.0573	34.8021	10.9583	26.7001	19.3363	34.8321	112.3	127.751	126.141	137.788	58.0601	126.261
ENSGALG00000016734	SLC9A7	solute carrier family 9 member A7 [Source:NCBI gene;Acc:418676]	503.731	-0.916598	0.122651	-7.47323	7.82487e-14	1.97068e-12	319.347	329.533	279.438	419.725	332.788	412.707	573.749	644.836	608.296	768.84	643.043	712.475
ENSGALG00000016628	NLGN4Y	neuroligin 4, Y-linked [Source:NCBI gene;Acc:428006]	696.473	-1.40931	0.189948	-7.41942	1.17632e-13	2.82805e-12	452.317	493.755	231.221	364.189	291.062	453.872	928.004	867.313	960.992	1285.75	806.268	1222.93
ENSGALG00000012894	CHRM2	cholinergic receptor muscarinic 2 [Source:NCBI gene;Acc:418126]	108.767	-2.19015	0.295359	-7.41523	1.21409e-13	2.91131e-12	61.0356	38.0648	29.5875	22.428	18.3186	65.4421	164.366	159.036	156.846	226.657	117.216	246.21
ENSGALG00000013209	SLC39A6	solute carrier family 39 member 6 [Source:NCBI gene;Acc:420984]	389.542	-1.84997	0.254675	-7.26403	3.75721e-13	8.23211e-12	183.107	187.062	53.6959	181.56	166.903	242.769	663.589	629.193	600.827	647.359	398.752	719.69
ENSGALG00000041795	WWP1	WW domain containing E3 ubiquitin protein ligase 1 [Source:NCBI gene;Acc:420212]	793.03	-0.821054	0.113328	-7.24494	4.32642e-13	9.29684e-12	594.007	624.263	449.292	604.489	548.54	619.589	1038.26	942.052	971.78	1095.78	836.941	1191.37
ENSGALG00000009104	ANKRD26	ankyrin repeat domain 26 [Source:NCBI gene;Acc:417764]	759.445	-0.994839	0.138678	-7.17376	7.29661e-13	1.47976e-11	534.061	537.258	421.896	511.573	530.221	510.87	945.359	803.872	1104.56	1355.05	795.313	1063.3
ENSGALG00000013189	LPCAT1	lysophosphatidylcholine acyltransferase 1 [Source:NCBI gene;Acc:420974]	289.146	-1.03431	0.145388	-7.11418	1.12578e-12	2.16019e-11	165.668	201.2	186.292	178.356	192.345	215.326	402.237	404.109	421.575	435.377	244.29	422.976
ENSGALG00000035472	ZNF292	zinc finger protein 292 [Source:NCBI gene;Acc:421828]	430.865	-1.20675	0.171791	-7.02449	2.1485e-12	3.83206e-11	300.818	311.044	146.842	258.457	246.283	299.767	655.422	530.99	678.835	675.894	464.481	601.545
ENSGALG00000042798	GDAP1	ganglioside induced differentiation associated protein 1 [Source:NCBI gene;Acc:420191]	302.083	-1.65013	0.236036	-6.99103	2.72878e-12	4.72717e-11	210.355	167.485	54.7917	143.112	126.195	174.16	430.822	444.954	433.193	584.579	359.315	496.027
ENSGALG00000009992	ARHGAP5	Rho GTPase activating protein 5 [Source:NCBI gene;Acc:428883]	903.518	-1.36605	0.197292	-6.92399	4.39083e-12	7.30597e-11	600.547	640.577	261.904	519.049	461.018	547.814	1455.81	1306.18	1464.72	1426.8	834.75	1323.04
ENSGALG00000011280	EEA1	early endosome antigen 1 [Source:NCBI gene;Acc:417896]	570.846	-1.64988	0.240763	-6.85272	7.2461e-12	1.15291e-10	385.832	379.561	126.021	239.232	213.717	311.378	962.715	973.337	948.544	959.623	515.968	834.227
ENSGALG00000011705	BRF1	BRF1, RNA polymerase III transcription initiation factor 90 kDa subunit [Source:NCBI gene;Acc:423503]	147.871	-1.14367	0.167002	-6.84825	7.47582e-12	1.18539e-10	103.543	96.7935	58.0792	105.732	76.3274	112.94	189.889	206.834	213.277	224.211	157.748	229.074
ENSGALG00000003381	HERC1	HECT and RLD domain containing E3 ubiquitin protein ligase family member 1 [Source:NCBI gene;Acc:415367]	2052.74	-1.09656	0.161058	-6.80849	9.8628e-12	1.49727e-10	1415.81	1451.9	778.042	1388.4	1278.23	1536.83	2661.5	2682.76	2857.25	3421.05	2126.31	3034.78
ENSGALG00000009805	PPM1H	protein phosphatase, Mg2+/Mn2+ dependent 1H [Source:NCBI gene;Acc:771760]	244.566	-1.60936	0.237343	-6.78074	1.1956e-11	1.77436e-10	136.24	148.997	47.1209	126.024	106.858	159.383	307.293	348.49	337.758	475.327	280.441	460.854
ENSGALG00000002744	PCDH15	protocadherin related 15 [Source:NCBI gene;Acc:423644]	205.957	-1.04868	0.154911	-6.76958	1.29158e-11	1.89856e-10	107.902	150.084	83.2834	152.724	147.566	163.605	252.164	273.751	264.729	313.08	284.823	277.775
ENSGALG00000009505	PNPLA8	patatin like phospholipase domain containing 8 [Source:NCBI gene;Acc:417785]	409.436	-0.716978	0.108272	-6.62203	3.54297e-11	4.77965e-10	317.167	321.92	273.959	323.605	249.336	372.598	521.683	447.561	502.072	552.782	513.777	516.77
ENSGALG00000016415	MAP7D2	MAP7 domain containing 2 [Source:NCBI gene;Acc:418607]	2581.95	-1.03576	0.15651	-6.61788	3.64384e-11	4.89582e-10	1829.98	1859.74	1061.86	1767.54	1521.46	2117.37	3047.41	3160.74	3006.63	4232.29	3435.4	3942.96
ENSGALG00000015375	PLCXD2	phosphatidylinositol specific phospholipase C X domain containing 2 [Source:NCBI gene;Acc:418417]	103.155	-1.76025	0.26625	-6.61127	3.81047e-11	5.0997e-10	40.3271	66.3416	12.0542	65.1481	56.9912	41.1652	170.491	154.691	154.356	182.63	135.839	157.827
ENSGALG00000017229	FAT3	FAT atypical cadherin 3 [Source:NCBI gene;Acc:395167]	990.798	-1.80799	0.275293	-6.56752	5.11589e-11	6.63598e-10	568.939	543.784	134.788	459.241	413.186	521.426	1724.31	1496.51	1691.28	1734.17	811.746	1790.21
ENSGALG00000014689	FAM131B	family with sequence similarity 131 member B [Source:HGNC Symbol;Acc:HGNC:22202]	127.701	-1.7991	0.274032	-6.56529	5.19316e-11	6.71604e-10	65.3953	82.6551	29.5875	69.4201	45.7965	49.6093	177.638	165.12	214.937	295.959	96.4016	239.897
ENSGALG00000012010	NDST3	N-deacetylase and N-sulfotransferase 3 [Source:NCBI gene;Acc:428769]	144.991	-1.8157	0.277447	-6.54432	5.97648e-11	7.54633e-10	56.6759	102.231	23.0125	81.1682	39.6903	82.3304	243.997	212.048	237.343	272.315	150.08	238.995
ENSGALG00000001768	TENM2	teneurin transmembrane protein 2 [Source:NCBI gene;Acc:373854]	1951.36	-0.943515	0.144766	-6.51752	7.1479e-11	8.84469e-10	1351.5	1459.51	871.188	1500.54	1234.47	1593.83	2355.23	2655.82	2561.81	2938.39	2054.01	2839.98
ENSGALG00000004593	SULF2	sulfatase 2 [Source:NCBI gene;Acc:419209]	834.415	-0.679995	0.104548	-6.50415	7.81314e-11	9.60373e-10	644.144	719.969	493.126	599.149	662.522	729.363	966.798	995.933	1064.73	1034.63	956.348	1146.27
ENSGALG00000029709	INPP4A	inositol polyphosphate-4-phosphatase type I A [Source:NCBI gene;Acc:418690]	1246.95	-1.52594	0.236196	-6.46046	1.04384e-10	1.24669e-09	686.65	846.127	246.563	685.657	573.982	818.026	1782.5	1695.52	1929.45	2350.55	1289.37	2058.96
ENSGALG00000009901	DYRK2	dual specificity tyrosine phosphorylation regulated kinase 2 [Source:NCBI gene;Acc:427864]	146.772	-1.54026	0.238598	-6.45548	1.07875e-10	1.28342e-09	93.7332	104.406	40.5459	60.8761	44.7788	106.607	198.056	238.12	188.381	252.747	174.18	258.836
ENSGALG00000016284	TAB3	TGF-beta activated kinase 1/MAP3K7 binding protein 3 [Source:NCBI gene;Acc:418588]	439.461	-1.69719	0.263908	-6.43098	1.26784e-10	1.48457e-09	268.121	261.016	84.3793	224.28	136.372	269.157	640.108	569.229	784.229	904.997	402.039	729.611
ENSGALG00000016767	AFF3	AF4/FMR2 family member 3 [Source:NCBI gene;Acc:418705]	89.1987	-1.13785	0.177156	-6.4229	1.33701e-10	1.55671e-09	38.1472	59.8162	53.6959	49.1281	66.1504	67.5531	126.592	114.715	109.543	162.247	107.356	115.439
ENSGALG00000003705	VPS13C	vacuolar protein sorting 13 homolog C [Source:NCBI gene;Acc:415376]	879.09	-1.73313	0.270577	-6.40531	1.50064e-10	1.72876e-09	596.187	501.368	156.704	378.073	316.504	490.816	1541.57	1354.85	1454.77	1567.85	667.143	1523.25
ENSGALG00000012322	KCTD16	potassium channel tetramerization domain containing 16 [Source:NCBI gene;Acc:427644]	227.706	-1.38966	0.218646	-6.35573	2.07444e-10	2.33183e-09	111.172	153.347	70.1334	116.412	115	188.938	274.624	274.62	317.841	487.557	283.728	339.102
ENSGALG00000031700	TRPS1	transcriptional repressor GATA binding 1 [Source:NCBI gene;Acc:420289]	147.28	-1.74064	0.274254	-6.34681	2.19826e-10	2.46205e-09	58.8558	102.231	20.8209	73.6922	68.1858	83.3859	233.788	225.084	295.434	238.071	136.934	230.878
ENSGALG00000016768	LONRF2	LON peptidase N-terminal domain and ring finger 2 [Source:HGNC Symbol;Acc:HGNC:24788]	113.327	-1.73305	0.276002	-6.27913	3.40467e-10	3.65002e-09	70.8449	61.9913	15.3417	43.7881	49.8673	72.8307	152.115	203.358	194.19	194.86	109.547	191.196
ENSGALG00000036789	ADGRL2	adhesion G protein-coupled receptor L2 [Source:NCBI gene;Acc:424545]	1378.09	-0.993193	0.159268	-6.236	4.48908e-10	4.69315e-09	1085.56	929.87	541.342	1003.92	913.894	1055.52	1697.77	1704.21	1879.66	2168.73	1493.13	2063.47
ENSGALG00000029664	SAMD12	sterile alpha motif domain containing 12 [Source:NCBI gene;Acc:420282]	120.77	-1.99275	0.319894	-6.2294	4.68215e-10	4.86209e-09	54.4961	63.0789	9.86251	60.8761	43.7611	59.109	143.948	196.406	198.339	291.882	112.834	214.644
ENSGALG00000004821	PTPN11	protein tyrosine phosphatase, non-receptor type 11 [Source:NCBI gene;Acc:395815]	494.551	-1.24739	0.201944	-6.17694	6.5357e-10	6.51671e-09	378.203	405.663	149.033	267.001	228.982	330.377	642.15	683.074	707.881	794.93	576.219	771.096
ENSGALG00000014876	TBC1D32	TBC1 domain family member 32 [Source:NCBI gene;Acc:421725]	223.583	-1.4066	0.227734	-6.17648	6.5546e-10	6.53117e-09	153.679	170.748	58.0792	119.616	89.5575	143.55	346.087	347.62	338.588	362.814	208.14	344.513
ENSGALG00000039558	TTC17	tetratricopeptide repeat domain 17 [Source:NCBI gene;Acc:423167]	570.981	-0.595214	0.096416	-6.1734	6.68377e-10	6.65362e-09	479.565	499.193	357.242	462.445	471.195	460.206	670.735	740.432	726.968	704.43	610.178	669.185
ENSGALG00000009466	SEC23IP	SEC23 interacting protein [Source:NCBI gene;Acc:423934]	520.518	-1.03614	0.168363	-6.1542	7.54556e-10	7.42774e-09	382.562	438.29	183.004	348.169	311.416	384.208	727.906	716.967	720.329	715.03	595.937	722.396
ENSGALG00000012044	ANK2	ankyrin 2 [Source:NCBI gene;Acc:422689]	8668.54	-1.31125	0.213489	-6.14199	8.14939e-10	7.96715e-09	5538.98	6014.25	2178.52	5686.04	4221.42	6239.16	12617.4	11962.5	12474.6	14762.1	8874.43	13453.2
ENSGALG00000040109	LARP1	La ribonucleoprotein domain family member 1 [Source:NCBI gene;Acc:416258]	1363.32	-1.33516	0.217901	-6.12739	8.93342e-10	8.67871e-09	961.311	1045.15	345.188	857.606	559.735	875.024	1869.28	1822.4	2048.12	2312.23	1589.53	2074.29
ENSGALG00000039735	EML1	echinoderm microtubule associated protein like 1 [Source:NCBI gene;Acc:423452]	517.902	-0.967027	0.158798	-6.08965	1.13155e-09	1.07561e-08	328.066	340.408	212.592	398.365	407.08	416.929	602.335	658.741	685.474	824.281	583.887	756.667
ENSGALG00000030542	SEMA6D	semaphorin 6D [Source:NCBI gene;Acc:415430]	744.524	-1.32418	0.217608	-6.08518	1.16363e-09	1.10215e-08	535.151	530.733	201.634	457.105	337.876	487.649	1141.37	913.373	1180.91	1194.43	707.676	1246.38
ENSGALG00000016054	KCNJ6	potassium inwardly rectifying channel subfamily J member 6 [Source:NCBI gene;Acc:427983]	238.298	-0.972234	0.160237	-6.06747	1.29939e-09	1.21277e-08	151.499	133.771	147.938	193.308	190.31	148.828	239.913	282.442	276.347	396.242	301.255	397.723
ENSGALG00000041437	NALF2	family with sequence similarity 155 member B [Source:NCBI gene;Acc:769051]	367.455	-1.0975	0.181673	-6.04109	1.53081e-09	1.4075e-08	279.02	300.169	123.829	230.688	247.301	223.77	455.324	523.169	517.84	582.133	387.797	538.415
ENSGALG00000016739	HERC2	HECT and RLD domain containing E3 ubiquitin protein ligase 2 [Source:NCBI gene;Acc:418682]	4975.3	-0.872336	0.145686	-5.9878	2.127e-09	1.89185e-08	3814.72	3744.49	2402.07	3884.32	3211.86	4035.24	6527.68	6627.38	6786.69	6872.27	4528.69	7268.15
ENSGALG00000006575	VIPR2	vasoactive intestinal peptide receptor 2 [Source:NCBI gene;Acc:420453]	27.0171	-2.41224	0.403574	-5.9772	2.27005e-09	2.0104e-08	14.169	4.35027	4.38334	11.748	5.0885	11.6107	45.9408	28.6787	29.0455	89.6844	41.628	37.8784
ENSGALG00000000845	UVRAG	UV radiation resistance associated [Source:NCBI gene;Acc:419091]	248.879	-0.902758	0.151465	-5.96018	2.51965e-09	2.21032e-08	176.567	208.813	118.35	162.336	161.814	213.215	351.192	288.525	336.928	387.274	269.486	312.046
ENSGALG00000034024	RAPGEF5	Rap guanine nucleotide exchange factor 5 [Source:NCBI gene;Acc:100857462]	406.362	-1.04192	0.178522	-5.83637	5.3349e-09	4.3659e-08	320.437	316.482	144.65	275.545	257.478	279.712	621.732	458.859	536.927	650.62	434.903	578.999
ENSGALG00000007045	ADGRA1	adhesion G protein-coupled receptor A1 [Source:NCBI gene;Acc:423825]	406.721	-1.30554	0.225523	-5.78894	7.08329e-09	5.63986e-08	293.189	297.993	101.913	208.26	192.345	312.433	513.516	543.157	702.072	697.093	472.149	546.532
ENSGALG00000010436	DMBX1	diencephalon/mesencephalon homeobox 1 [Source:NCBI gene;Acc:395271]	62.1385	-2.0755	0.359338	-5.77591	7.65404e-09	6.03725e-08	22.8883	27.1892	9.86251	43.7881	17.3009	22.1659	65.338	76.4765	79.6677	194.86	58.0601	128.065
ENSGALG00000041573	BPNT2	inositol monophosphatase domain containing 1 [Source:NCBI gene;Acc:421132]	348.081	-1.29974	0.225556	-5.76239	8.2933e-09	6.49724e-08	188.556	288.205	87.6668	229.62	168.938	243.825	437.969	464.073	481.326	580.503	386.702	619.583
ENSGALG00000027853	CTNNA2	catenin alpha 2 [Source:NCBI gene;Acc:396035]	1980.91	-0.535742	0.0938675	-5.70743	1.14697e-08	8.68117e-08	1522.62	1668.33	1363.22	1803.86	1625.27	1720.49	2122.46	2295.16	2095.43	2666.89	2372.79	2514.41
ENSGALG00000032768	SOX5	SRY-box 5 [Source:NCBI gene;Acc:418195]	97.5813	-1.2454	0.21829	-5.70524	1.16182e-08	8.77208e-08	34.8775	78.3048	38.3542	76.8962	59.0266	60.1645	134.76	117.322	153.526	160.617	97.4971	159.63
ENSGALG00000015094	ZBTB20	zinc finger and BTB domain containing 20 [Source:NCBI gene;Acc:100859265]	32.392	-2.58346	0.453564	-5.69591	1.22713e-08	9.21264e-08	9.80929	11.9632	5.47917	7.47602	3.0531	17.9438	66.3589	52.1431	98.7547	51.3647	12.0502	52.3083
ENSGALG00000012909	C5orf22	chromosome 2 open reading frame, human C5orf22 [Source:NCBI gene;Acc:420910]	133.915	-1.08924	0.19176	-5.68023	1.34513e-08	1.00295e-07	111.172	91.3556	67.9417	65.1481	73.2743	105.552	144.969	145.132	229.045	217.689	150.08	205.626
ENSGALG00000016868	NALCN	sodium leak channel, non-selective [Source:NCBI gene;Acc:418770]	655.134	-1.22749	0.21623	-5.67675	1.37276e-08	1.0215e-07	499.184	463.304	175.334	373.801	365.354	476.038	877.979	858.623	1080.49	1065.61	626.611	999.269
ENSGALG00000011109	MAPK10	mitogen-activated protein kinase 10 [Source:NCBI gene;Acc:422592]	2734.11	-0.586547	0.104163	-5.63103	1.7914e-08	1.30115e-07	2170.03	1982.63	1937.44	2391.26	2256.24	2378.08	3020.86	2951.3	3051.44	3871.92	2974.21	3823.92
ENSGALG00000003681	TOP1	DNA topoisomerase I [Source:NCBI gene;Acc:396004]	869.061	-0.758945	0.135425	-5.60419	2.09234e-08	1.48881e-07	740.057	824.376	436.142	605.557	587.212	680.809	1026.01	1144.54	1121.99	1174.87	1006.74	1080.44
ENSGALG00000033051	CAMK1D	calcium/calmodulin dependent protein kinase ID [Source:NCBI gene;Acc:425522]	514.209	-0.872129	0.15596	-5.592	2.24474e-08	1.59358e-07	397.821	367.598	340.805	372.733	331.77	370.487	577.833	599.645	665.557	828.358	440.38	877.517
ENSGALG00000037769	NEBL	nebulette [Source:NCBI gene;Acc:395148]	1094.88	-1.5136	0.277737	-5.44975	5.04397e-08	3.29788e-07	753.136	874.404	208.209	576.721	327.699	668.143	1662.04	1626.86	1710.37	1858.1	1017.69	1855.14
ENSGALG00000002759	PEAK1	pseudopodium enriched atypical kinase 1 [Source:NCBI gene;Acc:100857260]	829.739	-2.33427	0.42948	-5.43511	5.47623e-08	3.56166e-07	311.718	338.233	42.7375	289.429	296.15	369.431	1159.75	1101.09	1629.04	1915.17	702.198	1801.93
ENSGALG00000016912	EDNRB	endothelin receptor type B [Source:NCBI gene;Acc:408082]	68.6579	-0.917522	0.169763	-5.40473	6.49044e-08	4.14422e-07	54.4961	48.9405	40.5459	44.8561	40.708	55.9424	76.568	86.0361	81.3274	95.3916	85.4469	113.635
ENSGALG00000011226	ANKRD28	ankyrin repeat domain 28 [Source:NCBI gene;Acc:420640]	637.093	-0.894919	0.166057	-5.38923	7.07618e-08	4.47659e-07	415.26	488.318	284.917	494.485	377.566	613.256	876.959	765.634	951.863	941.687	726.299	708.868
ENSGALG00000016406	RPS6KA3	ribosomal protein S6 kinase A3 [Source:NCBI gene;Acc:418605]	232.888	-1.39618	0.268183	-5.20608	1.92869e-07	1.12105e-06	161.308	196.85	44.9292	103.596	106.858	156.217	299.126	323.287	371.783	437.008	231.145	362.551
ENSGALG00000028685	SEMA5A	semaphorin 5A [Source:NCBI gene;Acc:420931]	966.048	-1.39706	0.268861	-5.19623	2.03376e-07	1.17658e-06	707.359	632.964	152.321	617.305	435.575	644.921	1554.84	1275.77	1332.77	1621.66	1019.89	1597.21
ENSGALG00000033966	TENM4	teneurin transmembrane protein 4 [Source:NCBI gene;Acc:395406]	545.803	-0.89593	0.173584	-5.16137	2.45144e-07	1.39558e-06	362.944	475.267	218.071	411.181	366.372	455.984	666.652	656.134	709.54	846.295	558.691	822.503
ENSGALG00000009540	YAF2	YY1 associated factor 2 [Source:NCBI gene;Acc:417790]	284.371	-0.684196	0.134183	-5.09896	3.41518e-07	1.89136e-06	260.491	232.739	190.675	240.3	216.77	168.883	360.38	336.323	330.289	406.841	278.25	390.508
ENSGALG00000025851	GPRIN3	GPRIN family member 3 [Source:NCBI gene;Acc:428740]	282.03	-1.31756	0.259204	-5.0831	3.71317e-07	2.04175e-06	185.287	197.937	50.4084	164.472	154.69	216.381	407.342	328.501	428.214	504.679	289.205	457.247
ENSGALG00000016288	IL1RAPL1	interleukin 1 receptor accessory protein like 1 [Source:NCBI gene;Acc:427993]	77.7159	-1.01844	0.201531	-5.0535	4.33787e-07	2.36005e-06	61.0356	56.5535	46.025	54.4681	29.5133	61.22	86.777	101.679	91.2859	123.112	86.5424	134.378
ENSGALG00000015596	MAP3K7	mitogen-activated protein kinase kinase kinase 7 [Source:NCBI gene;Acc:421808]	1300.31	-0.462815	0.0923836	-5.00971	5.45129e-07	2.91785e-06	1107.36	1171.31	954.472	1227.13	973.938	1127.29	1674.29	1522.58	1411.61	1518.93	1316.76	1598.11
ENSGALG00000028423	HS2ST1	heparan sulfate 2-O-sulfotransferase 1 [Source:NCBI gene;Acc:395140]	347.737	-0.82631	0.165063	-5.00604	5.55618e-07	2.9697e-06	309.538	281.68	187.388	287.293	181.15	258.602	436.948	506.657	438.172	502.233	313.305	469.873
ENSGALG00000016529	CDKL5	cyclin dependent kinase like 5 [Source:NCBI gene;Acc:428001]	491.812	-1.14882	0.229935	-4.99626	5.84533e-07	3.1108e-06	350.955	381.736	140.267	308.653	326.681	326.155	898.398	581.395	704.561	691.385	388.893	802.662
ENSGALG00000040917	PIK3R4	phosphoinositide-3-kinase regulatory subunit 4 [Source:NCBI gene;Acc:428449]	795.203	-0.422696	0.0851801	-4.96238	6.96351e-07	3.64373e-06	647.413	692.78	610.38	688.861	700.177	737.807	838.164	896.861	820.743	992.236	896.097	1020.91
ENSGALG00000016382	MBTPS2	membrane bound transcription factor peptidase, site 2 [Source:NCBI gene;Acc:427996]	114.368	-0.898165	0.180999	-4.96227	6.96747e-07	3.64416e-06	71.9348	84.8302	61.3667	71.5561	84.469	105.552	164.366	152.084	173.443	172.031	96.4016	134.378
ENSGALG00000036738	IGSF3	immunoglobulin superfamily member 3 [Source:NCBI gene;Acc:418451]	511.757	-0.838695	0.169772	-4.94011	7.80767e-07	4.04593e-06	282.29	357.81	270.671	449.629	405.044	436.984	518.62	538.812	612.445	830.804	629.897	808.073
ENSGALG00000016481	PUM2	pumilio RNA binding family member 2 [Source:NCBI gene;Acc:421961]	658.203	-0.732118	0.148687	-4.9239	8.48367e-07	4.36693e-06	567.849	594.899	323.271	509.437	478.319	495.038	846.331	766.503	927.797	891.952	622.229	874.811
ENSGALG00000035462	IREB2	iron responsive element binding protein 2 [Source:NCBI gene;Acc:427490]	701.51	-0.582872	0.118976	-4.89909	9.62796e-07	4.90041e-06	631.064	609.038	448.196	504.097	516.991	661.809	850.415	851.67	919.498	925.38	684.671	815.288
ENSGALG00000011069	FIGN	fidgetin, microtubule severing factor [Source:NCBI gene;Acc:429028]	38.4557	-1.82758	0.374011	-4.88645	1.02671e-06	5.1832e-06	29.4279	18.4886	3.2875	20.292	13.2301	16.8883	71.4634	66.0479	71.369	65.225	20.814	64.9344
ENSGALG00000011235	GALNT15	polypeptide N-acetylgalactosaminyltransferase 15 [Source:NCBI gene;Acc:420642]	82.9906	-1.38512	0.288635	-4.79886	1.59568e-06	7.77334e-06	32.6976	42.4151	20.8209	63.0121	35.6195	81.2748	91.8816	117.322	166.804	149.202	107.356	87.4811
ENSGALG00000039320	ADGRF5	adhesion G protein-coupled receptor F5 [Source:NCBI gene;Acc:101750527]	56.0052	-1.57837	0.331891	-4.75567	1.9779e-06	9.48328e-06	32.6976	43.5027	13.15	14.952	26.4602	37.9986	72.4844	41.7145	93.7755	118.22	58.0601	119.046
ENSGALG00000012889	ZCCHC2	zinc finger CCHC-type containing 2 [Source:NCBI gene;Acc:420905]	319.609	-0.738944	0.15607	-4.73471	2.1937e-06	1.04049e-05	269.211	284.943	144.65	237.096	250.354	251.213	420.613	398.025	423.235	460.652	311.114	384.195
ENSGALG00000003470	ZMAT4	zinc finger matrin-type 4 [Source:NCBI gene;Acc:426786]	319.855	-0.811373	0.171548	-4.72971	2.24836e-06	1.06397e-05	185.287	217.513	238.892	247.777	233.053	271.268	289.937	320.68	390.04	581.318	384.511	477.99
ENSGALG00000016910	RBM26	RNA binding motif protein 26 [Source:NCBI gene;Acc:418804]	985.606	-0.391006	0.0832755	-4.69534	2.66166e-06	1.24461e-05	903.545	855.915	735.305	913.142	838.584	870.802	1085.22	1167.14	975.099	1196.06	1093.28	1193.17
ENSGALG00000017083	KATNAL1	katanin catalytic subunit A1 like 1 [Source:NCBI gene;Acc:418920]	242.3	-0.69248	0.149196	-4.64143	3.46013e-06	1.58168e-05	226.704	180.536	129.308	184.764	188.274	202.659	266.457	321.549	327.799	312.265	224.572	342.71
ENSGALG00000034253	ZNF644	zinc finger protein 644 [Source:NCBI gene;Acc:424510]	674.083	-0.879445	0.191373	-4.59544	4.31831e-06	1.93484e-05	580.928	594.899	263	510.505	384.69	515.092	932.087	859.492	995.016	924.565	587.174	941.549
ENSGALG00000016053	DYRK1A	dual specificity tyrosine phosphorylation regulated kinase 1A [Source:NCBI gene;Acc:395233]	299.94	-0.988914	0.217358	-4.54971	5.372e-06	2.36634e-05	189.646	272.979	83.2834	226.416	198.451	235.38	362.422	369.347	451.45	464.728	317.687	427.485
ENSGALG00000050427	OSBPL10	oxysterol binding protein like 10 [Source:NCBI gene;Acc:420663]	205.639	-0.603874	0.133922	-4.50913	6.5093e-06	2.82634e-05	190.736	181.624	122.733	152.724	155.708	176.271	210.307	216.394	265.559	267.423	243.195	284.99
ENSGALG00000027905	CSRNP1	cysteine and serine rich nuclear protein 1 [Source:NCBI gene;Acc:420425]	189.349	-1.11425	0.248643	-4.48131	7.41868e-06	3.17948e-05	114.442	213.163	58.0792	100.392	86.5044	145.661	231.746	232.037	312.032	253.562	212.522	312.046
ENSGALG00000029523	RAD21	RAD21 cohesin complex component [Source:NCBI gene;Acc:420286]	2048.64	-0.283857	0.0637966	-4.44941	8.61051e-06	3.63812e-05	1982.57	1942.39	1735.8	1871.14	1778.94	1777.49	2325.62	2260.4	2302.89	2330.16	2028.82	2247.45
ENSGALG00000043047	SOBP	sine oculis binding protein homolog [Source:NCBI gene;Acc:421775]	705.514	-0.424716	0.0958672	-4.43026	9.41204e-06	3.94888e-05	651.773	654.715	563.259	618.373	535.31	591.09	804.474	683.074	751.034	924.565	853.374	835.129
ENSGALG00000034274	GRAMD4	GRAM domain containing 4 [Source:NCBI gene;Acc:425953]	165.736	-1.35515	0.306268	-4.42473	9.65648e-06	4.04138e-05	130.791	140.296	26.3	103.596	59.0266	99.2186	253.185	252.025	260.58	260.9	131.457	271.462
ENSGALG00000009303	ENAH	enabled homolog (Drosophila) [Source:NCBI gene;Acc:374180]	729.747	-0.744719	0.169605	-4.3909	1.12881e-05	4.65589e-05	614.716	773.26	336.421	535.069	465.089	548.869	867.77	955.087	914.519	970.222	730.681	1045.26
ENSGALG00000015254	ST18	ST18, C2H2C-type zinc finger [Source:NCBI gene;Acc:421115]	330.984	-1.17583	0.267982	-4.38772	1.14547e-05	4.71413e-05	275.75	283.855	63.5584	196.512	167.92	231.158	545.164	367.609	448.961	530.769	342.883	517.672
ENSGALG00000043081	WDR26	WD repeat domain 26 [Source:NCBI gene;Acc:421324]	372.14	-0.729711	0.16734	-4.36064	1.29681e-05	5.27838e-05	325.886	332.796	170.95	264.865	279.867	306.1	456.345	517.085	457.259	493.264	326.451	534.807
ENSGALG00000008497	SLC38A2	solute carrier family 38 member 2 [Source:NCBI gene;Acc:417807]	4893.77	-0.768331	0.179224	-4.287	1.81104e-05	7.1546e-05	3800.56	4360.06	2921.49	3613.05	3352.3	3676.37	9006.44	5551.5	7297.06	6209.42	3793.62	5143.35
ENSGALG00000016537	SCML2	sex comb on midleg-like 2 (Drosophila) [Source:NCBI gene;Acc:418613]	52.9549	-0.994702	0.232306	-4.28186	1.85335e-05	7.29841e-05	27.248	40.24	35.0667	39.5161	27.4779	43.2762	55.1289	50.405	90.456	78.27	53.6782	94.6961
ENSGALG00000032031	MMP16	matrix metallopeptidase 16 [Source:NCBI gene;Acc:396116]	88.69	-0.797912	0.186621	-4.27557	1.90649e-05	7.49497e-05	59.9457	71.7794	39.45	74.7602	68.1858	74.9417	105.153	100.81	118.672	150.018	88.7333	111.832
ENSGALG00000003322	TBC1D2B	TBC1 domain family member 2B [Source:NCBI gene;Acc:415364]	144.558	-1.2004	0.284763	-4.21544	2.49297e-05	9.56127e-05	101.363	110.932	24.1084	86.5082	69.2035	134.051	201.119	208.572	246.472	213.612	135.839	202.92
ENSGALG00000011320	TMCC3	transmembrane and coiled-coil domain family 3 [Source:NCBI gene;Acc:417905]	139.975	-1.14023	0.270834	-4.21008	2.55284e-05	9.76664e-05	125.341	127.245	44.9292	69.4201	47.8319	109.774	241.955	185.108	214.107	194.044	116.12	203.822
ENSGALG00000039533	ENSGALG00000039533	EFR3 homolog A [Source:NCBI gene;Acc:420327]	1794.61	-0.361098	0.0859281	-4.20232	2.6419e-05	0.000100762	1402.73	1492.14	1544.03	1643.66	1729.07	1616	1827.42	1998.82	1847.29	2305.71	1947.75	2180.71
ENSGALG00000047024	ENSGALG00000047024	zinc finger protein 469 [Source:NCBI gene;Acc:101748749]	176.442	-1.15415	0.275984	-4.18197	2.88999e-05	0.000109391	118.801	116.37	47.1209	101.46	129.248	143.55	177.638	126.012	285.476	380.751	215.808	275.069
ENSGALG00000009944	KAT7	lysine acetyltransferase 7 [Source:NCBI gene;Acc:425530]	1262.32	-0.303899	0.0731214	-4.15609	3.23745e-05	0.000121329	985.289	1119.11	1182.41	1174.8	1153.05	1164.24	1342.49	1336.6	1296.26	1463.49	1418.64	1511.53
ENSGALG00000038834	MAGI2	membrane associated guanylate kinase, WW and PDZ domain containing 2 [Source:NCBI gene;Acc:417729]	1025.02	-0.899593	0.216764	-4.15009	3.32337e-05	0.000124273	785.833	911.381	368.2	869.354	490.531	867.635	1388.43	1200.16	1420.74	1544.2	897.192	1556.62
ENSGALG00000035845	JPH1	junctophilin 1 [Source:NCBI gene;Acc:420190]	170.87	-0.682363	0.166672	-4.09404	4.23912e-05	0.000154922	160.218	157.697	83.2834	124.956	119.071	142.495	186.826	178.155	230.704	261.715	196.09	209.233
ENSGALG00000008357	TPCN1	cation channel sperm associated 4 [Source:NCBI gene;Acc:417033]	673.842	-0.659011	0.161719	-4.07503	4.60085e-05	0.000166793	530.792	600.337	328.75	538.273	516.991	620.644	935.15	837.765	951.863	818.574	571.837	835.129
ENSGALG00000004376	KCNJ2	Potassium inwardly rectifying channel subfamily J member 2 [Source:NCBI gene;Acc:396328]	59.0075	-1.23628	0.305951	-4.04077	5.3275e-05	0.000190638	54.4961	46.7654	10.9583	37.3801	17.3009	44.3317	89.8398	101.679	87.1365	85.6079	61.3465	71.2475
ENSGALG00000003126	ERBB4	erb-b2 receptor tyrosine kinase 4 [Source:NCBI gene;Acc:395671]	921.776	-1.6115	0.399489	-4.0339	5.48582e-05	0.000195473	541.691	630.789	95.3376	537.205	285.973	636.477	1420.08	1288.8	1408.29	1663.24	766.831	1786.6
ENSGALG00000026491	TMEM17	transmembrane protein 17 [Source:NCBI gene;Acc:421284]	16.8894	-1.4078	0.352453	-3.9943	6.48849e-05	0.000228261	11.9891	7.61297	12.0542	5.34001	10.177	8.44414	29.6063	33.0239	32.365	21.1981	16.4321	14.4299
ENSGALG00000042400	CASK	calcium/calmodulin dependent serine protein kinase [Source:NCBI gene;Acc:418565]	1063.17	-0.491915	0.12347	-3.98409	6.77383e-05	0.000237443	978.749	963.584	615.859	978.29	803.982	961.576	1404.77	1214.93	1199.16	1260.47	1083.42	1293.28
ENSGALG00000038913	LDLRAD3	low density lipoprotein receptor class A domain containing 3 [Source:NCBI gene;Acc:423160]	60.6725	-1.30766	0.330853	-3.95241	7.73681e-05	0.000268557	59.9457	56.5535	15.3417	26.7001	12.2124	39.0541	91.8816	88.6432	108.713	85.6079	61.3465	82.0699
ENSGALG00000009723	FMN1	formin 1 [Source:NCBI gene;Acc:386747]	274.576	-1.07078	0.274609	-3.89928	9.64794e-05	0.00032886	196.186	236.002	77.8042	145.248	108.894	298.711	467.575	374.561	380.911	374.229	228.954	405.84
ENSGALG00000015353	BBX	BBX, HMG-box containing [Source:NCBI gene;Acc:418407]	158.329	-1.42443	0.368079	-3.86991	0.000108876	0.000366731	151.499	132.683	16.4375	73.6922	51.9027	89.719	281.77	207.703	278.837	253.562	115.025	247.112
ENSGALG00000012166	SLC35F5	solute carrier family 35 member F5 [Source:NCBI gene;Acc:424281]	129.614	-0.91637	0.237649	-3.85599	0.000115264	0.000386285	129.701	94.6183	60.2709	79.0322	72.2566	103.441	179.68	167.727	239.003	189.968	85.4469	154.219
ENSGALG00000009556	PRICKLE1	prickle planar cell polarity protein 1 [Source:NCBI gene;Acc:417793]	234.365	-0.492317	0.128319	-3.83667	0.000124715	0.000414806	221.254	201.2	143.554	193.308	189.292	220.603	261.352	256.37	292.945	282.098	231.145	319.261
ENSGALG00000035065	FAM110B	family with sequence similarity 110 member B [Source:NCBI gene;Acc:421134]	539.808	-0.604309	0.15781	-3.82935	0.000128483	0.000425888	449.048	462.216	261.904	389.821	490.531	516.148	648.276	603.122	517.84	674.264	693.434	771.096
ENSGALG00000031565	NEBL	nebulette [Source:NCBI gene;Acc:395148]	76.9614	-0.811933	0.215305	-3.77108	0.00016254	0.000528011	62.1255	63.0789	29.5875	72.6242	43.7611	64.3866	93.9234	92.9885	131.12	106.806	81.065	82.0699
ENSGALG00000008624	RPAP1	RNA polymerase II associated protein 1 [Source:NCBI gene;Acc:423217]	259.107	-0.732263	0.196147	-3.73324	0.000189035	0.000604442	162.398	230.564	109.583	192.24	228.982	244.88	296.063	285.049	391.7	344.877	233.336	389.607
ENSGALG00000011481	GPD1L	glycerol-3-phosphate dehydrogenase 1-like [Source:NCBI gene;Acc:420664]	269.997	-1.00757	0.27189	-3.70581	0.000210715	0.00066584	249.592	189.237	48.2167	199.716	168.938	220.603	370.589	443.216	362.654	335.909	266.2	385.097
ENSGALG00000035669	ADNP2	ADNP homeobox 2 [Source:NCBI gene;Acc:420805]	358.441	-0.479065	0.129511	-3.69902	0.000216433	0.000681237	301.908	328.445	292.588	269.137	276.814	328.266	306.272	420.621	465.558	361.999	449.144	500.536
ENSGALG00000036097	CDH18	cadherin 18 [Source:NCBI gene;Acc:428490]	181.388	-0.890436	0.242497	-3.67194	0.000240712	0.000750898	191.826	145.734	74.5167	135.636	78.3628	137.217	270.54	237.251	253.111	287.805	129.266	235.387
ENSGALG00000003106	TOX2	TOX high mobility group box family member 2 [Source:NCBI gene;Acc:419156]	173.624	-0.616776	0.168389	-3.6628	0.000249473	0.000776316	131.88	153.347	89.8584	155.928	148.584	142.495	161.303	175.548	187.551	241.333	253.054	242.602
ENSGALG00000007956	PLXDC2	plexin domain containing 2 [Source:NCBI gene;Acc:420511]	618.249	-0.285521	0.0781099	-3.65538	0.000256803	0.000796328	528.612	526.382	569.834	599.149	600.443	520.37	620.711	721.313	693.773	724.813	650.711	662.872
ENSGALG00000013196	ANKS6	ankyrin repeat and sterile alpha motif domain containing 6 [Source:NCBI gene;Acc:420977]	188.733	-0.512053	0.14111	-3.62875	0.000284792	0.000876314	177.657	151.172	130.404	144.18	158.761	172.049	190.909	179.894	274.688	261.715	211.426	211.939
ENSGALG00000015770	APP	amyloid beta (A4) precursor protein [Source:NCBI gene;Acc:374198]	17453.4	-0.245452	0.0679739	-3.61098	0.000305042	0.000933804	17433.3	15669.7	14276.5	16556.2	15576.9	16320.4	17843.4	18204.9	17977.5	19914	20332	19336
ENSGALG00000016418	BCLAF3	chromosome X open reading frame 23 [Source:NCBI gene;Acc:100858121]	166.346	-0.547692	0.154226	-3.55122	0.000383445	0.00114841	131.88	164.223	122.733	127.092	127.212	138.273	250.122	216.394	204.148	205.459	133.648	174.962
ENSGALG00000015876	ELOVL4	ELOVL fatty acid elongase 4 [Source:NCBI gene;Acc:421850]	365.526	-0.300942	0.0857081	-3.51125	0.000446009	0.00132022	298.638	345.846	304.642	333.217	357.212	325.099	404.279	378.037	372.612	434.562	411.898	420.27
ENSGALG00000011145	TRIL	TLR4 interactor with leucine rich repeats [Source:NCBI gene;Acc:428436]	1447.39	-0.497052	0.142331	-3.49223	0.000478998	0.00141066	1104.09	1269.19	790.097	1519.77	1320.97	1199.07	1739.62	1592.1	1775.93	1808.36	1387.96	1861.45
ENSGALG00000016361	FAM110C	family with sequence similarity 110 member C [Source:NCBI gene;Acc:100859913]	40.1124	-1.1739	0.339711	-3.4556	0.000549078	0.00159977	18.5287	32.627	10.9583	36.3121	33.5841	15.8328	29.6063	44.3216	40.6637	78.27	55.8691	84.7755
ENSGALG00000009305	LBR	lamin B receptor [Source:NCBI gene;Acc:396285]	360.983	-0.568833	0.165431	-3.43849	0.000584977	0.00169318	325.886	349.109	169.854	300.109	254.425	345.154	508.411	425.835	445.641	439.454	349.456	418.466
ENSGALG00000003985	TARSL2	threonyl-tRNA synthetase like 2 [Source:NCBI gene;Acc:415389]	483.626	-0.290182	0.0849756	-3.41489	0.000638086	0.00183033	395.641	435.027	478.88	419.725	428.451	451.761	532.913	544.026	531.948	477.773	601.415	505.947
ENSGALG00000015874	TTK	TTK protein kinase [Source:NCBI gene;Acc:421849]	62.2928	-0.617049	0.181878	-3.39265	0.000692207	0.00197093	39.2372	61.9913	42.7375	50.1961	36.6372	64.3866	72.4844	75.6075	80.4976	66.8557	71.2057	85.6774
ENSGALG00000034673	HTRA3	HtrA serine peptidase 3 [Source:NCBI gene;Acc:422868]	118.623	-0.913401	0.270236	-3.38001	0.000724827	0.00205528	131.88	98.9686	46.025	76.8962	61.062	79.1638	162.324	154.691	263.899	105.991	117.216	125.36
ENSGALG00000029819	SCG2	secretogranin II [Source:NCBI gene;Acc:101750767]	4311.22	-0.524569	0.156166	-3.35905	0.000782105	0.00220354	4030.53	4198.01	3069.43	3629.07	2461.81	3826.25	5423.05	5231.69	3570.94	4502.97	6091.93	5698.9
ENSGALG00000008098	NAMPTP1	nicotinamide phosphoribosyltransferase pseudogene 1 [Source:NCBI gene;Acc:417707]	207.486	-0.80214	0.239332	-3.35157	0.000803536	0.00225877	199.456	207.725	61.3667	151.656	103.805	183.66	246.038	228.56	309.542	251.932	247.577	298.518
ENSGALG00000005470	PLPPR5	phospholipid phosphatase related 5 [Source:NCBI gene;Acc:424477]	233.661	-0.54138	0.162444	-3.33272	0.000860015	0.00240369	185.287	166.398	136.979	189.036	266.637	197.382	249.101	249.418	234.854	348.139	274.964	305.733
ENSGALG00000033960	ADGRB1	adhesion G protein-coupled receptor B1 [Source:NCBI gene;Acc:100859755]	998.484	-0.596354	0.17967	-3.31917	0.000902865	0.00251322	761.855	814.588	437.238	811.682	926.106	1018.57	1003.55	1036.78	1126.97	1447.18	1142.58	1454.71
ENSGALG00000005409	LHX1	LIM homeobox 1 [Source:NCBI gene;Acc:396381]	213.831	-0.512015	0.154954	-3.3043	0.000952146	0.00263614	171.118	170.748	122.733	183.696	186.239	222.714	240.934	222.477	195.85	305.742	274.964	268.756
ENSGALG00000007569	KBTBD8	kelch repeat and BTB domain containing 8 [Source:NCBI gene;Acc:416085]	157.012	-0.729009	0.222212	-3.28069	0.00103554	0.00284536	146.049	155.522	53.6959	122.82	83.4513	147.772	209.286	197.275	219.086	203.013	152.271	193.901
ENSGALG00000015464	PTGFRN	prostaglandin F2 receptor inhibitor [Source:NCBI gene;Acc:418449]	165.361	-0.870911	0.26721	-3.25927	0.00111698	0.00304701	212.535	122.895	47.1209	87.5762	130.265	101.33	225.62	215.525	254.771	233.18	147.889	205.626
ENSGALG00000032349	CDH5	cadherin 5 [Source:NCBI gene;Acc:374068]	162.82	-0.59043	0.186023	-3.17397	0.00150371	0.00398127	134.06	147.909	101.913	100.392	119.071	176.271	239.913	128.62	199.169	200.567	174.18	231.78
ENSGALG00000039690	STMN2	stathmin 2 [Source:NCBI gene;Acc:396095]	3645.17	-0.352512	0.11636	-3.0295	0.00244957	0.0062029	3011.45	3201.8	2907.25	3607.71	2721.33	3761.86	4076.48	4200.12	3099.57	4127.11	4570.31	4457.03
ENSGALG00000010857	DAB1	DAB1, reelin adaptor protein [Source:NCBI gene;Acc:374083]	622.685	-0.673916	0.22314	-3.02015	0.00252649	0.00637329	602.727	627.526	226.838	445.357	355.177	621.7	884.105	680.467	786.719	860.155	549.927	831.522
ENSGALG00000051672	NHLRC3	NHL repeat containing 3 [Source:NCBI gene;Acc:418890]	305.047	-0.356944	0.121249	-2.94389	0.00324117	0.00798914	234.333	286.03	218.071	261.661	293.097	312.433	305.251	315.466	360.994	411.733	318.783	342.71
ENSGALG00000034708	USP12	ubiquitin specific peptidase 12 [Source:NCBI gene;Acc:428078]	50.7895	-0.98395	0.336168	-2.92696	0.00342294	0.00838368	47.9565	38.0648	6.57501	34.1761	30.531	47.4983	84.7352	79.0837	73.0287	78.27	37.2461	52.3083
ENSGALG00000010855	MTHFD2L	methylenetetrahydrofolate dehydrogenase (NADP+ dependent) 2 like [Source:NCBI gene;Acc:770327]	236.925	-0.399175	0.136682	-2.92046	0.00349519	0.0085392	195.096	200.112	211.496	178.356	181.15	258.602	286.875	267.668	229.045	240.517	346.169	248.013
ENSGALG00000040478	CAPN5	calpain 5 [Source:NCBI gene;Acc:419086]	200.651	-0.670553	0.230331	-2.91126	0.00359973	0.00876226	189.646	197.937	75.6126	121.752	137.389	206.881	308.314	219.001	248.962	255.193	162.13	284.99
ENSGALG00000037773	ST3GAL1	ST3 beta-galactoside alpha-2,3-sialyltransferase 1 [Source:NCBI gene;Acc:396140]	49.6305	-0.768885	0.266483	-2.88531	0.00391033	0.00943528	58.8558	34.8021	17.5334	51.2641	29.5133	28.499	71.4634	55.6193	66.3897	61.1485	43.8189	76.6587
ENSGALG00000005689	PAX2	paired box 2 [Source:NCBI gene;Acc:395574]	32.8069	-1.24983	0.438873	-2.84782	0.00440202	0.0104968	30.5178	8.70054	6.57501	23.496	11.1947	35.8876	79.6307	58.2264	15.7676	43.2116	47.1053	33.3691
ENSGALG00000000755	ACER3	alkaline ceramidase 3 [Source:NCBI gene;Acc:419087]	500.436	-0.60217	0.216982	-2.77521	0.00551663	0.0128656	500.274	488.318	219.167	489.145	274.779	413.763	641.129	702.193	717.009	521.8	385.607	652.05
ENSGALG00000016359	FBXO25	F-box protein 25 [Source:NCBI gene;Acc:421906]	440.46	-0.213918	0.077256	-2.76896	0.00562362	0.0130855	386.922	407.838	430.663	406.909	404.027	410.596	444.094	510.133	431.533	484.296	499.536	468.971
ENSGALG00000034340	ATP2C1	ATPase secretory pathway Ca2+ transporting 1 [Source:NCBI gene;Acc:428450]	1210.81	-0.313721	0.113409	-2.76627	0.00567007	0.0131821	1246.87	1175.66	1022.41	1024.21	965.797	1043.91	1521.15	1401.78	1602.48	1182.2	1123.96	1219.32
ENSGALG00000009439	GPR85	G protein-coupled receptor 85 [Source:NCBI gene;Acc:417775]	480.391	-0.409492	0.150396	-2.72276	0.00647389	0.0148588	376.023	331.708	340.805	498.757	503.761	425.374	436.948	506.657	526.139	704.43	501.727	612.368
ENSGALG00000010795	CRPPA	isoprenoid synthase domain containing [Source:NCBI gene;Acc:420591]	92.2747	-0.631116	0.234344	-2.69312	0.00707876	0.0160755	71.9348	93.5308	38.3542	69.4201	94.646	66.4976	160.282	113.846	109.543	105.175	66.8239	117.243
ENSGALG00000043118	ATP10A	ATPase phospholipid transporting 10A (putative) [Source:NCBI gene;Acc:418685]	182.268	-0.70673	0.263552	-2.68156	0.00732794	0.0165607	235.423	160.96	85.4751	97.1882	147.566	104.496	295.042	142.524	309.542	199.752	162.13	247.112
ENSGALG00000042552	TJP1	tight junction protein 1 [Source:NCBI gene;Acc:415388]	2204.02	-0.666273	0.248642	-2.67965	0.00737001	0.0166405	2160.22	2640.61	945.705	1333.93	1354.56	1789.1	3074.97	2820.94	3995	2253.53	1523.8	2555.89
ENSGALG00000012540	RBFOX2	RNA binding protein, fox-1 homolog 2 [Source:NCBI gene;Acc:418055]	279.847	-0.570785	0.213504	-2.67342	0.00750828	0.0169311	203.815	203.375	141.363	248.845	281.903	272.323	215.411	291.132	337.758	523.431	292.491	346.317
ENSGALG00000016245	BCOR	BCL6 corepressor [Source:NCBI gene;Acc:418574]	504.482	-0.408619	0.155308	-2.63102	0.00851286	0.0189702	462.127	478.53	253.138	448.561	437.611	521.426	549.248	500.573	645.64	633.498	513.777	609.662
ENSGALG00000025906	HS6ST3	heparan sulfate 6-O-sulfotransferase 3 [Source:HGNC Symbol;Acc:HGNC:19134]	28.9853	-1.26928	0.487234	-2.60508	0.00918535	0.0203198	26.1581	30.4519	1.09583	22.428	5.0885	16.8883	65.338	39.9764	39.8338	52.18	18.623	29.7616
ENSGALG00000011078	PTPN13	protein tyrosine phosphatase, non-receptor type 13 [Source:NCBI gene;Acc:422591]	268.405	-0.544659	0.212032	-2.56875	0.0102065	0.0223125	275.75	254.491	127.117	217.872	213.717	221.659	298.105	320.68	507.882	278.022	222.381	283.186
ENSGALG00000009791	PROX1	prospero homeobox 1 [Source:NCBI gene;Acc:395802]	62.5736	-1.03622	0.418462	-2.47626	0.0132768	0.0282514	59.9457	83.7427	8.76668	38.4481	14.2478	41.1652	117.404	105.155	80.4976	85.6079	38.3416	77.5606
ENSGALG00000016221	EFHC2	EF-hand domain containing 2 [Source:NCBI gene;Acc:418559]	33.1826	-0.863037	0.367796	-2.34651	0.0189501	0.0387532	32.6976	20.6638	40.5459	12.816	24.4248	10.5552	32.669	59.0955	69.7092	38.3197	19.7185	36.9766
ENSGALG00000002507	MBL2	mannose binding lectin 2 [Source:NCBI gene;Acc:374267]	15.8287	-0.999319	0.427063	-2.33998	0.0192847	0.0393491	13.0791	16.3135	9.86251	7.47602	12.2124	4.22207	22.4599	6.95241	14.1078	30.1666	35.0551	18.0373
ENSGALG00000009056	LCLAT1	lysocardiolipin acyltransferase 1 [Source:NCBI gene;Acc:421303]	719.546	-0.243251	0.107738	-2.25781	0.0239578	0.0476738	704.089	651.453	750.647	623.713	678.805	546.758	728.927	791.706	965.141	759.056	710.962	723.297
ENSGALG00000030140	CCDC3	coiled-coil domain containing 3 [Source:NCBI gene;Acc:769832]	29.0167	-0.664812	0.294723	-2.25572	0.0240884	0.0479028	28.338	29.3643	23.0125	21.36	21.3717	11.6107	35.7317	41.7145	24.0663	43.2116	19.7185	48.7008
